# Supplementary material for: Laser-assisted microbial culturomics
Source: Nat Commun. 2025 Nov 26;16:10614. doi: 10.1038/s41467-025-66804-7 (PMC12661035; doi:10.1038/s41467-025-66804-7)
Supplement: Supplementary file 3 — Supplementary Data 1 [file 41467_2025_66804_MOESM3_ESM.xlsx]

## Sheet: Supplementary Data 1
Helper species	HMT no. of helper	eHOMD link for helper	Class of helper	Supported species	HMT no. of supported species	eHOMD link for supported species	Class of supported species	Related to oral microbiome	Strain details	Co-culture conditions	Comments	Reference (DOI)
Actinomyces massiliensis	852	https://www.homd.org/taxa/tax_description?otid=852	Actinomycetia	Saccharibacteria (TM7) sp. HMT-957	957	https://www.homd.org/taxa/tax_description?otid=957	Saccharibacteria	Yes	strain F0489, Saccharibacterium (TM7) sp. HMT-957 is ectobiont	BHI-broth with 1:1 Gibco RPMI	Stable long-term binary in vitro co-cultures	Bor2020 (10.1177/0022034520905792)
Actinomyces oris	893	https://www.homd.org/taxa/tax_description?otid=893	Actinomycetia	Tannerella serpentiformis HMT-286	286	https://www.homd.org/taxa/tax_description?otid=286	Bacteroidia	Yes				Vartoukian2016 (10.1177/0022034516651078)
Actinomyces sp. HMT-171	17	https://www.homd.org/taxa/tax_description?otid=17	Actinomycetia	Saccharibacteria (TM7) sp. HMT-957	957	https://www.homd.org/taxa/tax_description?otid=957	Saccharibacteria	Yes	strain F0337, Saccharibacterium (TM7) sp. HMT-957 is ectobiont	BHI-broth with 1:1 Gibco RPMI	Stable long-term binary in vitro co-cultures	Bor2020 (10.1177/0022034520905792)
Actinomyces sp. HMT-180	180	https://www.homd.org/taxa/tax_description?otid=180	Actinomycetia	Saccharibacteria (TM7) sp. HMT-952	952	https://www.homd.org/taxa/tax_description?otid=952	Saccharibacteria	Yes	strain F0310, Saccharibacterium (TM7) sp. HMT-952 is ectobiont	BHI-broth with 1:1 Gibco RPMI	Stable long-term binary in vitro co-cultures	Bor2020 (10.1177/0022034520905792)
Actinomyces sp. HMT-897	897	https://www.homd.org/taxa/tax_description?otid=897	Actinomycetia	Saccharibacterium (TM7) sp. HMT-349	349	https://www.homd.org/taxa/tax_description?otid=349	Saccharibacteria	Yes	strain F0631, Saccharibacterium (TM7) sp. HMT-349 is ectobiont	BHI-broth with 1:1 Gibco RPMI	Stable long-term binary in vitro co-cultures	Murugkar2023 (10.1080/20002297.2020.1814666)
Actinomyces sp. HMT-897	897	https://www.homd.org/taxa/tax_description?otid=897	Actinomycetia	Saccharibacterium (TM7) sp. HMT-351	351	https://www.homd.org/taxa/tax_description?otid=351	Saccharibacteria	Yes	strain ORNL0104, Saccharibacterium (TM7) sp. HMT-351 is ectobiont	BHI-broth with 1:1 Gibco RPMI	Stable long-term binary in vitro co-cultures	Cross2019 (10.1038/s41587-019-0260-6), Cross2021 (10.1128/mra.00040-21)
Arachnia propionica	739	https://www.homd.org/taxa/tax_description?otid=739	Actinomycetia	Saccharibacteria (TM7) sp. HMT-488	488	https://www.homd.org/taxa/tax_description?otid=488	Saccharibacteria	Yes	strains F0700, F0230, F0231, Saccharibacterium (TM7) sp. HMT-488 is ectobiont	TSBY-broth with 1:1 Gibco RPMI	Stable long-term binary in vitro co-cultures	Bor2020 (10.1177/0022034520905792), Murugkar2023 (10.1080/20002297.2020.1814666)
Arachnia propionica	739	https://www.homd.org/taxa/tax_description?otid=739	Actinomycetia	Saccharibacteria (TM7) sp. HMT-955	955	https://www.homd.org/taxa/tax_description?otid=955	Saccharibacteria	Yes	strain F0700, Saccharibacterium (TM7) sp. HMT-955 is ectobiont	TSBY-broth with 1:1 Gibco RPMI	Stable long-term binary in vitro co-cultures	Bor2020 (10.1177/0022034520905792), Murugkar2023 (10.1080/20002297.2020.1814666)
Bacillus sp.			Bacilli	Synbiobacterium thermophilum			Clostridia	No	S. thermophilumis a compost isolate			Ohno1999 (10.1271/bbb.63.1083)
Bacillus stearothermophilus			Bacilli	Synbiobacterium thermophilum			Clostridia	No	S. thermophilumis a compost isolate			Ohno1999 (10.1271/bbb.63.1083)
Bacillus subtilis	468	https://www.homd.org/taxa/tax_description?otid=468	Bacilli	Synbiobacterium thermophilum			Clostridia	No	S. thermophilumis a compost isolate			Ohno1999 (10.1271/bbb.63.1083)
Bacteroides vulgatus			Bacteroidia	Phascolarctobacterium sp.			Negativicutes	No	helper strain strain JCM 5826T		Growth stimulated in presence of helper on lower soft agar layer after 7 days	Tanaka2015 (10.1111/1348-0421.12220)
Bacteroides dorei			Bacteroidia	Phascolarctobacterium sp.			Negativicutes	No	helper strain strain JCM 13471T		Growth stimulated in presence of helper on lower soft agar layer	Tanaka2015 (10.1111/1348-0421.12220)
Bacteroides fragilis			Bacteroidia	Phascolarctobacterium sp.			Negativicutes	No	helper strain JCM 11019T		Growth stimulated in presence of helper on lower soft agar layer	Tanaka2015 (10.1111/1348-0421.12220)
Bacteroides massiliensis			Bacteroidia	Phascolarctobacterium sp.			Negativicutes	No	helper strain JCM 13223T		Weak growth	Tanaka2015 (10.1111/1348-0421.12220)
Bacteroides sp.			Bacteroidia	Phascolarctobacterium sp.			Negativicutes	No	Phascolarctobacteriumsp. is a human gut isolate			Tanaka2015 (10.1111/1348-0421.12220)
Cutibacterium acnes	530	https://www.homd.org/taxa/tax_description?otid=530	Actinomycetia	Bacteroidaceae sp. HMT-272	272	https://www.homd.org/taxa/tax_description?otid=272	Bacteroidia	Yes	helper strain strain ATCC 6919		Initially stimulated, later inhibited	Vartoukian2016 (10.1371/journal.pone.0146926)
Cutibacterium acnes	530	https://www.homd.org/taxa/tax_description?otid=530	Actinomycetia	Bacteroidetes sp. HMT-365	365	https://www.homd.org/taxa/tax_description?otid=365	unassigned	Yes	helper strain strain ATCC 6919		Single colony beside helper streak, followed by exponential growth stimulation on tertiary membranes; maintained reliance on C. acnes for 6 passages when sub-cultured on a membrane over C. acnes lawn (second passage)	Vartoukian2016 (10.1371/journal.pone.0146926)
Cutibacterium acnes	530	https://www.homd.org/taxa/tax_description?otid=530	Actinomycetia	Fusobacterium nucleatum	200	https://www.homd.org/taxa/tax_description?otid=200	Fusobacteriia	Yes	helper strain ATCC 6919			Kusugal2021 (10.4103/0973-029X.325125)
Cutibacterium acnes	530	https://www.homd.org/taxa/tax_description?otid=530	Actinomycetia	Lachnospiraceae sp. HMT-500	500	https://www.homd.org/taxa/tax_description?otid=500	Clostridia	Yes		Support on diverse media	Satellite growth on PPA agar	Thompson2015 (10.1128/AEM.02156-15)
Cutibacterium acnes	530	https://www.homd.org/taxa/tax_description?otid=530	Actinomycetia	new isolates of slow growing strains				Yes	helper strain ATCC 6919		Routine procedure for slow growing strains of new isolates which first form colonies after 7 days of incubation	Thompson2015 (10.1128/AEM.02156-15)
Cutibacterium acnes	530	https://www.homd.org/taxa/tax_description?otid=530	Actinomycetia	nonpigmented Prevotella sp.			Bacteroidia	Yes	helper strain ATCC 6919			Kusugal2021 (10.4103/0973-029X.325125)
Cutibacterium acnes	530	https://www.homd.org/taxa/tax_description?otid=530	Actinomycetia	Odoribacter denticanis			Bacteroidia	Yes	O.denticanisis a canine isolate			Davis2014 (10.1186/1471-2180-14-196)
Cutibacterium acnes	530	https://www.homd.org/taxa/tax_description?otid=530	Actinomycetia	Porphyromonas gingivalis	619	https://www.homd.org/taxa/tax_description?otid=619	Bacteroidia	Yes	helper strain ATCC 6919			Kusugal2021 (10.4103/0973-029X.325125)
Cutibacterium acnes	530	https://www.homd.org/taxa/tax_description?otid=530	Actinomycetia	Tannerella forsythia	613	https://www.homd.org/taxa/tax_description?otid=613	Bacteroidia	Yes	helper strain strain DSM 1897			DSMZ (DSM 102835)
Cutibacterium acnes	530	https://www.homd.org/taxa/tax_description?otid=530	Actinomycetia	Tannerella serpentiformis HMT-286	286	https://www.homd.org/taxa/tax_description?otid=286	Bacteroidia	Yes			Growth around "helper" streak or on membranes over “helper” lawns	Vartoukian2016 (10.1177/0022034516651078), Frey2018 (10.1093/femsle/fny180), Ansbro2020 (10.1099/ijsem.0.004229)
Cutibacterium acnes	530	https://www.homd.org/taxa/tax_description?otid=530	Actinomycetia	unknown oral isolate			unassigned	Yes	helper strain strain ATCC 6919, growth limited to the surface of the helper			Vartoukian2016 (10.1371/journal.pone.0146926)
Enterobacteriaceae sp.			Gammaproteobacteria	Abiotrophia	389	https://www.homd.org/taxa/tax_description?otid=389	Bacilli	Yes	Nutritionally variant streptococci, pyridoxal hydrochloride-related	BBL Soy Trypticase agar/ Difco Heart Infusion agar/Pyridoxyl supplemented media	Satellite growth after 24 h, larger colonies at the outer edge of the zone at 48h, non-hemolytic or alpha-hemolytic satellite growth around helpers	Frenkel1961 (10.1038/191728a0), Rouff1991 (10.1128/cmr.4.2.184)
Enterobacteriaceae sp.			Gammaproteobacteria	Granulicatella			Bacilli	Yes	Nutritionally variant streptococci, pyridoxal hydrochloride-related	BBL Soy Trypticase agar/ Difco Heart Infusion agar/Pyridoxyl supplemented media	Satellite growth after 24 h, larger colonies at the outer edge of the zone at 48h, non-hemolytic or alpha-hemolytic satellite growth around helpers	Frenkel1961 (10.1038/191728a0), Rouff1991 (10.1128/cmr.4.2.184)
Escherichia coli	574	https://www.homd.org/taxa/tax_description?otid=574	Gammaproteobacteria	Porphyromonas pasteri	279	https://www.homd.org/taxa/tax_description?otid=279	Bacteroidia	Yes				Murugkar2023 (10.1080/20002297.2022.2143651)
Escherichia coli	574	https://www.homd.org/taxa/tax_description?otid=574	Gammaproteobacteria	Synbiobacterium thermophilum			Clostridia	No	S. thermophilumis a compost isolate			Ohno1999 (10.1271/bbb.63.1083)
Fusobacterium nucleatum			Fusobacteriia	Desulfobulbus oralis HMT-041	41	https://www.homd.org/taxa/tax_description?otid=41	Deltaproteobacteria	Yes	F. nucleatum strain ATCC 23726		The nature of the critical component(s) provided to D. oralis by F. nucleatum remains unknown	Cross2018 (10.1128/mBio.02061-17)
Fusobacterium nucleatum			Fusobacteriia	Tannerella serpentiformis HMT-286	286	https://www.homd.org/taxa/tax_description?otid=286	Bacteroidia	Yes			Moderate growth stimulation	Vartoukian2016 (10.1177/0022034516651078)
Fusobacterium nucleatum subsp. nucleatum	698	https://www.homd.org/taxa/tax_description?otid=698	Fusobacteriia	Fretibacterium fastidiosum	363	https://www.homd.org/taxa/tax_description?otid=363	Synergistia	Yes	helper strain strain ATCC 25586T	Cooked Meat Medium (CMM) with Mucin and Serum supplementation	Growth after 8 passages	Vartoukian2010 (10.1111/j.1462-2920.2009.02135.x), Vartoukian2013 (10.1099/ijs.0.041038-0)
Fusobacterium nucleatum subsp. nucleatum	698	https://www.homd.org/taxa/tax_description?otid=698	Fusobacteriia	Lachnospiraceae sp. HMT-500	500	https://www.homd.org/taxa/tax_description?otid=500	Clostridia	Yes		Support on diverse media	Satellite growth on PPA agar	Thompson2015 (10.1128/AEM.02156-15)
Fusobacterium nucleatum subsp. polymorphum	202	https://www.homd.org/taxa/tax_description?otid=202	Fusobacteriia	Anaerolineae sp. HMT-439	439	https://www.homd.org/taxa/tax_description?otid=439	Chloroflexi	Yes	Helper was strain NCTC 10562T		Growth around "helper" streak or on membranes over “helper” lawns	Vartoukian2016 (10.1371/journal.pone.0146926)
Fusobacterium nucleatum subsp. polymorphum	202	https://www.homd.org/taxa/tax_description?otid=202	Fusobacteriia	Bacteroidetes sp. HMT-365	365	https://www.homd.org/taxa/tax_description?otid=365	unassigned	Yes	helper strain strain NCTC 10562T		Stronger growth near helper when first sub-cultured with it	Vartoukian2016 (10.1371/journal.pone.0146926)
Fusobacterium nucleatum subsp. polymorphum	202	https://www.homd.org/taxa/tax_description?otid=202	Fusobacteriia	Prevotella sp. HMT-376	376	https://www.homd.org/taxa/tax_description?otid=376	Bacteroidia	Yes	helper strain NCTC 10562T		Limited self-satellitism next to streak rather than dependence on helpers	Vartoukian2016 (10.1371/journal.pone.0146926)
Fusobacterium periodonticum	201	https://www.homd.org/taxa/tax_description?otid=201	Fusobacteriia	SR1 sp. HMT-875	875	https://www.homd.org/taxa/tax_description?otid=875	SR1	Yes				Cross2019 (10.1038/s41587-019-0260-6)
Klebsiella pneumoniae	731	https://www.homd.org/taxa/tax_description?otid=731	Gammaproteobacteria	Parabacteroides sp.			Bacteroidia	No	Parabacteroides sp. is a human gut isolate		Increased growth	Tanaka2015 (10.1111/1348-0421.12220)
Lachnoanaerobaculum umeaense	107	https://www.homd.org/taxa/tax_description?otid=107	Clostridia	Bacteroidaceae sp. HMT-272	272	https://www.homd.org/taxa/tax_description?otid=272	Bacteroidia	Yes			Initially stimulated, later inhibited	Vartoukian2016 (10.1371/journal.pone.0146926)
multiple				multiple				Yes		Complex clinical biofilms were used as inocula for enrichment procedure in liquid medium		Thompson2015 (10.1128/AEM.02156-15)
Parvimonas micra	111	https://www.homd.org/taxa/tax_description?otid=111	Clostridia	Fretibacterium fastidiosum	363	https://www.homd.org/taxa/tax_description?otid=363	Synergistia	Yes		Cooked Meat Medium (CMM) with Mucin and Serum supplementation	Growth after 8 passages	Vartoukian2010 (10.1111/j.1462-2920.2009.02135.x)
Parvimonas micra	111	https://www.homd.org/taxa/tax_description?otid=111	Clostridia	Lachnospiraceae sp. HMT-500	500	https://www.homd.org/taxa/tax_description?otid=500	Clostridia	Yes	co-isolates	Support on diverse media	Satellite growth on PPA agar	Thompson2015 (10.1128/AEM.02156-15)
Parvimonas micra	111	https://www.homd.org/taxa/tax_description?otid=111	Clostridia	SR1 sp. HMT-875	875	https://www.homd.org/taxa/tax_description?otid=875	SR1	Yes				Cross2019 (10.1038/s41587-019-0260-6)
Porphyromonas gingivalis	619	https://www.homd.org/taxa/tax_description?otid=619	Bacteroidia	Tannerella serpentiformis HMT-286	286	https://www.homd.org/taxa/tax_description?otid=286	Bacteroidia	Yes				Vartoukian2016 (10.1177/0022034516651078)
Prevotella intermedia	643	https://www.homd.org/taxa/tax_description?otid=643	Bacteroidia	Tannerella serpentiformis HMT-286	286	https://www.homd.org/taxa/tax_description?otid=286	Bacteroidia	Yes			Best growth on membranes over “helper” lawns	Vartoukian2016 (10.1177/0022034516651078)
Schaalia meyeri	671	https://www.homd.org/taxa/tax_description?otid=671	Actinomycetia	Saccharibacteria (TM7) sp. HMT-952	952	https://www.homd.org/taxa/tax_description?otid=952	Saccharibacteria	Yes	strain W712, Saccharibacterium (TM7) sp. HMT-952 is ectobiont			Bor2020 (10.1177/0022034520905792), Murugkar2023 (10.1080/20002297.2020.1814666)
Schaalia odontolytica	701	https://www.homd.org/taxa/tax_description?otid=701	Actinomycetia	Anaerolineae sp. HMT-439	439	https://www.homd.org/taxa/tax_description?otid=439	Chloroflexi	Yes			Initially stimulated, later inhibited	Vartoukian2016 (10.1371/journal.pone.0146926)
Schaalia odontolytica	701	https://www.homd.org/taxa/tax_description?otid=701	Actinomycetia	Bacteroidaceae sp. HMT-272	272	https://www.homd.org/taxa/tax_description?otid=272	Bacteroidia	Yes			Initially stimulated, later inhibited	Vartoukian2016 (10.1371/journal.pone.0146926)
Schaalia odontolytica	701	https://www.homd.org/taxa/tax_description?otid=701	Actinomycetia	Saccharibacteria (TM7) sp. HMT-952	952	https://www.homd.org/taxa/tax_description?otid=952	Saccharibacteria	Yes	strain XH001, Saccharibacterium (TM7) sp. HMT-952 is ectobiont	SHI solid agar medium-cultivated saliva samples		He2015 (10.1073/pnas.1419038112), Bor2020 (10.1177/0022034520905792)
Sphingomonas sp.			Alphaproteobacteria	Catellibacterium nectariphilum			Alphaproteobacteria	No	C. nectariphilumis a sludge isolate	NPB medium with 10% (v/v) supernatant from an enrichment culture of whole activated sludge	Low molecular weight (<1000 Da)heat-stable non-peptide in helper supernatant promotes growth	Tanaka2004 (10.1099/ijs.0.02750-0)
Staphylococcus aureus	550	https://www.homd.org/taxa/tax_description?otid=550	Bacilli	Fretibacterium fastidiosum	363	https://www.homd.org/taxa/tax_description?otid=363	Synergistia	Yes		Cooked Meat Medium (CMM) with Mucin and Serum supplementation	Growth after 8 passages	Vartoukian2010 (10.1111/j.1462-2920.2009.02135.x)
Staphylococcus aureus	550	https://www.homd.org/taxa/tax_description?otid=550	Bacilli	new isolates of slow growing strains				Yes	helper strain NCTC 6715		Routine procedure for slow growing strains of new isolates which first form colonies after 7 days of incubation	Thompson2015 (10.1128/AEM.02156-15)
Staphylococcus aureus	550	https://www.homd.org/taxa/tax_description?otid=550	Bacilli	Porphyromonas gingivalis	619	https://www.homd.org/taxa/tax_description?otid=619	Bacteroidia	Yes				CCUG (CCUG 27724)
Staphylococcus aureus	550	https://www.homd.org/taxa/tax_description?otid=550	Bacilli	Porphyromonas sp.			Bacteroidia	Yes				CCUG (CCUG 47443)
Staphylococcus epidermidis	601	https://www.homd.org/taxa/tax_description?otid=601	Bacilli	Lachnospiraceae sp. HMT-500	500	https://www.homd.org/taxa/tax_description?otid=500	Clostridia	Yes		Support on diverse media	Satellite growth on PPA agar	Thompson2015 (10.1128/AEM.02156-15)
Staphylococcus hominis	127	https://www.homd.org/taxa/tax_description?otid=127	Bacilli	Porphyromonas pasteri	279	https://www.homd.org/taxa/tax_description?otid=279	Bacteroidia	Yes				Murugkar2023 (10.1080/20002297.2022.2143651)
Staphylococcus sp.			Bacilli	Abiotrophia	389	https://www.homd.org/taxa/tax_description?otid=389	Bacilli	Yes	Nutritionally variant streptococci, pyridoxal hydrochloride-related	BBL Soy Trypticase agar/ Difco Heart Infusion agar/Pyridoxyl supplemented media	Satellite growth after 24 h, larger colonies at the outer edge of the zone at 48h, non-hemolytic or alpha-hemolytic satellite growth around helpers	Frenkel1961 (10.1038/191728a0), Rouff1991 (10.1128/cmr.4.2.184)
Staphylococcus sp.			Bacilli	Aggregatibacter			Gammaproteobacteria	Yes			S. aureus-induced lysis of red blood cells (RBC) leads to the release of hemin and NAD, which act as nutrients and support the growth of H. influenzae	Nair2014 (10.1128/IAI.00059-14), Nørskov-Lauritsen2014 (10.1128/CMR.00103-13)
Staphylococcus sp.			Bacilli	Granulicatella			Bacilli	Yes	Nutritionally variant streptococci, pyridoxal hydrochloride-related	BBL Soy Trypticase agar/ Difco Heart Infusion agar/Pyridoxyl supplemented media	Satellite growth after 24 h, larger colonies at the outer edge of the zone at 48h, non-hemolytic or alpha-hemolytic satellite growth around helpers	Frenkel1961 (10.1038/191728a0), Rouff1991 (10.1128/cmr.4.2.184)
Staphylococcus sp.			Bacilli	Haemophilus			Gammaproteobacteria	Yes			S. aureus-induced lysis of red blood cells (RBC) leads to the release of hemin and NAD, which act as nutrients and support the growth of H. influenzae	Nair2014 (10.1128/IAI.00059-14), Nørskov-Lauritsen2014 (10.1128/CMR.00103-13)
Staphylococcus sp.			Bacilli	Tannerella forsythia	613	https://www.homd.org/taxa/tax_description?otid=613	Bacteroidia	Yes			Slight stimulation	CCUG (CCUG 21028)
Streptococcus sp.			Bacilli	Abiotrophia	389	https://www.homd.org/taxa/tax_description?otid=389	Bacilli	Yes	Nutritionally variant streptococci, pyridoxal hydrochloride-related	BBL Soy Trypticase agar/ Difco Heart Infusion agar/Pyridoxyl supplemented media	Growth stimulated in presence of helpers with meida supplementation of Todd-Hewitt broth dialysate	Frenkel1961 (10.1038/191728a0), Rouff1991 (10.1128/cmr.4.2.184)
Streptococcus sp.			Bacilli	Granulicatella			Bacilli	Yes	Nutritionally variant streptococci, pyridoxal hydrochloride-related	BBL Soy Trypticase agar/ Difco Heart Infusion agar/Pyridoxyl supplemented media	Growth stimulated in presence of helpers with meida supplementation of Todd-Hewitt broth dialysate	Frenkel1961 (10.1038/191728a0), Rouff1991 (10.1128/cmr.4.2.184)
Sutterella sp.			Bacteroidia	Bacteroides fragilis			Betaproteobacteria	No	Sutterella sp. is a human gut isolate		Partial dependence on helper presence for growth	Tanaka2015 (10.1111/1348-0421.12220)
Tannerella forsythia	613	https://www.homd.org/taxa/tax_description?otid=613	Bacteroidia	Fretibacterium fastidiosum	363	https://www.homd.org/taxa/tax_description?otid=363	Synergistia	Yes		Cooked Meat Medium (CMM) with Mucin and Serum supplementation	Weak growth	Vartoukian2010 (10.1111/j.1462-2920.2009.02135.x)
Thermus thermophilus			Deinococci	Synbiobacterium thermophilum			Clostridia	No	S. thermophilumis a compost isolate			Ohno1999 (10.1271/bbb.63.1083)
unknown oral isolate				Alloprevotella tannerae			Bacteroidia	Yes				Murugkar2023 (10.1080/20002297.2022.2143651)
unknown oral isolate				Candidatus Peptostreptococcus massiliae			Clostridia	Yes				Murugkar2023 (10.1080/20002297.2022.2143651)
unknown oral isolate				Eubacterium yurii subsp. yurii			Clostridia	Yes				Murugkar2023 (10.1080/20002297.2022.2143651)
unknown oral isolate				Lautropia mirabilis	22	https://www.homd.org/taxa/tax_description?otid=22	Betaproteobacteria	Yes				Murugkar2023 (10.1080/20002297.2022.2143651)
unknown oral isolate				Peptostreptococcus massiliae			Clostridia	Yes				Murugkar2023 (10.1080/20002297.2022.2143651)
unknown oral isolate				Prevotella oulorum	288	https://www.homd.org/taxa/tax_description?otid=288	Bacteroidia	Yes				Murugkar2023 (10.1080/20002297.2022.2143651)
unknown oral isolate				Solobacterium moorei	678	https://www.homd.org/taxa/tax_description?otid=678	Erysipelotrichia	Yes				Murugkar2023 (10.1080/20002297.2022.2143651)
Veillonella dispar			Negativicutes	Tannerella serpentiformis HMT-286	286	https://www.homd.org/taxa/tax_description?otid=286	Bacteroidia	Yes			Weak growth stimulation	Vartoukian2016 (10.1177/0022034516651078)
Veillonella parvula/dispar			Negativicutes	Lachnospiraceae sp. HMT-500	500	https://www.homd.org/taxa/tax_description?otid=500	Clostridia	Yes	co-isolates	Support on diverse media	Satellite growth on PPA agar	Thompson2015 (10.1128/AEM.02156-15)
Yeasts				Abiotrophia	389	https://www.homd.org/taxa/tax_description?otid=389	Bacilli	No	Nutritionally variant streptococci, pyridoxal hydrochloride-related	BBL Soy Trypticase agar/ Difco Heart Infusion agar/Pyridoxyl supplemented media	Satellite growth after 24 h, larger colonies at the outer edge of the zone at 48h, non-hemolytic or alpha-hemolytic satellite growth around helpers	Frenkel1961 (10.1038/191728a0), Rouff1991 (10.1128/cmr.4.2.184)
Yeasts				Granulicatella			Bacilli	No	Nutritionally variant streptococci, pyridoxal hydrochloride-related	BBL Soy Trypticase agar/ Difco Heart Infusion agar/Pyridoxyl supplemented media	Satellite growth after 24 h, larger colonies at the outer edge of the zone at 48h, non-hemolytic or alpha-hemolytic satellite growth around helpers	Frenkel1961 (10.1038/191728a0), Rouff1991 (10.1128/cmr.4.2.184)
