# Supplementary material for: Laser-assisted microbial culturomics
Source: Nat Commun. 2025 Nov 26;16:10614. doi: 10.1038/s41467-025-66804-7 (PMC12661035; doi:10.1038/s41467-025-66804-7)
Supplement: Supplementary file 4 — Supplementary Data 2 [file 41467_2025_66804_MOESM4_ESM.xlsx]

## Sheet: Supplementary_Data_02
									A1_In	A_30	A_39	A_34	A_40	A_41	A_28	A_10	A_4	A1_29	O_29	O_29'	O_29''	A3_In	A_7	A_23	A_35	A2_In	A2_29	B_In	B_29	A_74	A_60	A_87	A_88	C_In	C_29	D_In	E_In	F_In	G_In	H_In	I_In	J_In	K_In	L_In	D_29	E_29	F_29	G_29	H_29
No.	Species/OTU_name	Phylum	Class	Order	Family	Genus	Best match in HOMD for non species OTUs	Identity	TQ_005	TQ_008	TQ_009	TQ_010	TQ_011	TQ_012	TQ_013	TQ_014	TQ_015	TQ_017	TQ_024	TQ_025	TQ_026	TQ_027	TQ_028	TQ_031	TQ_039	TQ_045	TQ_046	TQ_049	TQ_051	TQ_064	TQ_065	TQ_068	TQ_070	TQ_071	TQ_081	TQ_082	TQ_085	TQ_087	TQ_088	TQ_089	TQ_094	TQ_095	TQ_100	TQ_101	TQ_104	TQ_107	TQ_109	TQ_110	TQ_111
1	Abiotrophia_defectiva	Firmicutes	Bacilli	Lactobacillales	Aerococcaceae	Abiotrophia			4	0	0	0	0	0	0	180	0	0	0	0	0	0	0	0	0	19	0	128	0	0	0	0	1	9	0	117	1	48	0	108	0	0	162	4	0	0	0	0	0
2	Absconditabacteria_SR1_G1_HMT_345	SR1	SR1	SR1	SR1	SR1_G1			1	0	0	0	0	0	0	0	0	0	0	0	0	0	0	0	0	0	0	0	0	0	0	0	0	1	0	1	0	36	0	0	0	0	0	2	0	0	0	0	0
3	Absconditabacteria_SR1_G1_HMT_874	SR1	SR1	SR1	SR1	SR1_G1			1	0	0	0	0	0	0	0	0	0	0	0	0	15	0	0	0	0	0	0	0	0	0	0	0	0	0	8	0	5	0	0	0	0	0	2	0	0	0	0	0
4	Absconditabacteria_SR1_G1_HMT_875	SR1	SR1	SR1	SR1	SR1_G1			14	0	0	0	0	0	0	0	0	0	0	0	0	0	0	0	0	4	0	0	0	0	0	0	0	0	0	0	0	40	0	0	1	0	0	29	0	0	0	0	0
5	Achromobacter_spanius	Proteobacteria	Betaproteobacteria	Burkholderiales	Alcaligenaceae	Achromobacter			0	0	0	0	0	0	0	0	0	0	0	0	0	1	0	0	0	0	0	0	0	0	0	0	0	0	0	0	0	0	0	0	0	0	0	0	0	0	0	0	0
6	Acidovorax_soli	Proteobacteria	Betaproteobacteria	Burkholderiales	Comamonadaceae	Acidovorax			0	0	0	0	0	0	0	0	0	0	0	0	0	0	0	0	0	0	0	0	0	0	0	0	0	0	0	0	0	0	0	0	0	0	0	1	0	0	0	0	0
7	Acinetobacter_lwoffii	Proteobacteria	Gammaproteobacteria	Pseudomonadales	Moraxellaceae	Acinetobacter			0	0	0	0	0	0	0	0	0	0	0	0	0	0	0	0	0	0	0	0	0	0	0	0	0	0	0	0	0	0	0	0	0	0	0	0	0	0	0	0	0
8	Actinomyces_cardiffensis	Actinobacteria	Actinobacteria	Actinomycetales	Actinomycetaceae	Schaalia			0	0	0	0	0	0	0	0	0	0	1	0	0	0	0	0	0	0	0	0	0	0	0	0	0	1	0	0	0	0	0	0	1	0	0	0	0	0	0	0	0
9	Actinomyces_dentalis	Actinobacteria	Actinobacteria	Actinomycetales	Actinomycetaceae	Actinomyces			1	0	0	0	0	0	0	0	0	0	0	0	0	0	0	0	0	0	0	25	0	0	0	0	0	13	0	1	1	6	0	0	0	0	0	0	0	0	0	0	0
10	Actinomyces_georgiae	Actinobacteria	Actinobacteria	Actinomycetales	Actinomycetaceae	Schaalia			0	0	0	0	0	0	0	0	0	0	0	0	0	23	0	0	0	0	0	0	0	0	0	0	0	0	0	1	29	4	0	0	1	0	3	2	0	0	0	0	0
11	Actinomyces_gerencseriae	Actinobacteria	Actinobacteria	Actinomycetales	Actinomycetaceae	Actinomyces			6	0	0	0	0	0	0	0	0	0	0	0	0	13	0	0	0	3	0	2	2	0	0	0	4	1	0	3	0	9	8	0	3	0	1	115	0	0	0	1	0
12	Actinomyces_graevenitzii	Actinobacteria	Actinobacteria	Actinomycetales	Actinomycetaceae	Actinomyces			2	0	0	4	0	0	0	0	0	0	0	0	0	0	0	0	0	0	0	0	0	0	0	0	0	0	0	0	1	0	0	0	0	0	4	0	0	0	0	0	0
13	Actinomyces_israelii	Actinobacteria	Actinobacteria	Actinomycetales	Actinomycetaceae	Actinomyces			0	0	0	0	0	0	0	0	0	0	0	0	0	0	0	0	0	0	0	0	0	0	0	0	0	2	0	3	0	0	0	0	0	0	4	0	0	0	0	0	0
14	Actinomyces_johnsonii	Actinobacteria	Actinobacteria	Actinomycetales	Actinomycetaceae	Actinomyces			2	0	0	0	0	0	0	0	0	0	0	0	0	8	0	0	0	0	0	0	0	1	0	0	0	0	0	16	52	16	3	8	14	1	3	0	1	1	0	0	5
15	Actinomyces_massiliensis	Actinobacteria	Actinobacteria	Actinomycetales	Actinomycetaceae	Actinomyces			32	0	0	0	0	0	0	0	0	0	0	0	0	1201	0	0	0	43	0	9	0	0	0	0	1	29	0	23	43	95	10	30	11	8	0	8	0	0	0	0	2
16	Actinomyces_meyeri	Actinobacteria	Actinobacteria	Actinomycetales	Actinomycetaceae	Schaalia			0	0	0	0	0	0	0	0	0	0	0	0	0	11	0	0	0	2	0	0	0	0	0	0	0	1	0	0	0	0	0	0	0	0	9	0	0	0	0	0	0
17	Actinomyces_naeslundii	Actinobacteria	Actinobacteria	Actinomycetales	Actinomycetaceae	Actinomyces			3	0	0	0	0	0	0	0	0	0	0	0	0	375	0	0	0	8	0	0	0	1	0	0	0	13	1	3	80	16	0	21	5	1	5	9	1	0	0	0	12
18	Actinomyces_odontolyticus	Actinobacteria	Actinobacteria	Actinomycetales	Actinomycetaceae	Schaalia			12	5	3	37	0	0	0	0	0	1	0	0	0	2	0	0	0	0	1	0	1	0	0	41	0	6	1	1	3	2	0	2	9	0	52	4	8	1	0	0	2
19	Actinomyces_oricola	Actinobacteria	Actinobacteria	Actinomycetales	Actinomycetaceae	Actinomyces			0	0	0	0	0	0	0	0	0	0	0	0	0	0	0	0	0	0	0	0	0	0	0	0	0	0	0	0	0	0	0	0	0	0	0	0	0	0	0	0	0
20	Actinomyces_oris	Actinobacteria	Actinobacteria	Actinomycetales	Actinomycetaceae	Actinomyces			5	0	0	3	0	0	0	0	0	0	0	0	0	61	0	0	0	16	0	0	0	1	0	0	0	0	0	50	31	11	3	8	4	0	0	2	5	4	0	1	4
21	Actinomyces_sp_HMT_169	Actinobacteria	Actinobacteria	Actinomycetales	Actinomycetaceae	Actinomyces			89	0	0	0	0	0	0	0	0	1	0	0	0	2234	0	17	0	85	1	176	5	0	0	5	14	267	0	5	103	45	290	10	71	44	0	27	0	0	2	11	8
22	Actinomyces_sp_HMT_170	Actinobacteria	Actinobacteria	Actinomycetales	Actinomycetaceae	Actinomyces			2	0	0	0	0	0	0	0	0	0	0	0	0	0	0	0	0	2	0	0	0	0	0	0	0	328	0	5	121	0	0	0	3	0	0	2	0	0	0	0	0
23	Actinomyces_sp_HMT_171	Actinobacteria	Actinobacteria	Actinomycetales	Actinomycetaceae	Actinomyces			4	0	0	0	0	0	0	0	0	0	0	0	0	37	0	0	0	2	0	0	0	0	0	0	0	151	0	4	20	21	8	2	14	2	0	4	0	0	0	1	0
24	Actinomyces_sp_HMT_172	Actinobacteria	Actinobacteria	Actinomycetales	Actinomycetaceae	Schaalia			20	0	0	0	0	0	0	0	0	0	0	0	0	1	0	0	0	0	0	0	0	0	0	9	0	1	0	0	1	0	0	6	4	4	17	36	0	0	0	0	1
25	Actinomyces_sp_HMT_175	Actinobacteria	Actinobacteria	Actinomycetales	Actinomycetaceae	Actinomyces			1	0	0	0	0	0	0	0	0	0	0	0	0	3	0	1	0	0	0	2	0	0	0	0	0	2	2	2	0	20	1	0	12	6	0	1	0	0	0	0	0
26	Actinomyces_sp_HMT_178	Actinobacteria	Actinobacteria	Actinomycetales	Actinomycetaceae	Schaalia			0	0	0	0	0	0	0	0	0	0	0	0	0	0	0	0	0	0	0	1	1	0	0	1	0	1	1	0	0	1	1	0	0	1	1	0	0	0	0	0	0
27	Actinomyces_sp_HMT_180	Actinobacteria	Actinobacteria	Actinomycetales	Actinomycetaceae	Schaalia			10	12	0	169	3	0	0	0	0	0	0	0	1	15	0	0	0	0	1	20	3	7	0	3	0	1	7	5	41	0	0	0	0	1	35	1	0	6	0	0	2
28	Actinomyces_sp_HMT_414	Actinobacteria	Actinobacteria	Actinomycetales	Actinomycetaceae	Actinomyces			0	0	0	0	0	0	0	0	0	0	0	0	0	0	0	0	0	0	0	0	0	0	0	0	0	0	0	0	0	19	0	8	0	0	7	0	0	0	0	0	0
29	Actinomyces_sp_HMT_448	Actinobacteria	Actinobacteria	Actinomycetales	Actinomycetaceae	Actinomyces			15	0	0	0	0	0	0	0	0	0	0	0	0	186	0	0	0	100	0	8	0	0	0	0	0	5	0	0	63	0	61	0	6	102	2	124	0	0	0	1	0
30	Actinomyces_sp_HMT_525	Actinobacteria	Actinobacteria	Actinomycetales	Actinomycetaceae	Actinomyces			0	0	0	0	0	0	0	0	0	0	0	0	0	2	0	0	0	1	0	0	0	0	0	0	0	1	0	0	3	1	0	0	0	0	0	0	0	0	0	0	0
31	Actinomyces_sp_HMT_877	Actinobacteria	Actinobacteria	Actinomycetales	Actinomycetaceae	Schaalia			0	0	0	0	0	0	0	0	0	0	0	0	0	32	0	0	0	2	0	0	0	0	0	2	4	0	2	2	3	10	2	4	0	0	0	1	0	0	1	0	0
32	Actinomyces_sp_HMT_896	Actinobacteria	Actinobacteria	Actinomycetales	Actinomycetaceae	Actinomyces			4	0	0	0	0	0	0	0	0	0	0	0	0	12	0	0	0	1	0	0	0	0	0	0	0	2	0	0	0	7	1	0	0	0	0	0	0	0	0	0	0
33	Actinomyces_sp_HMT_897	Actinobacteria	Actinobacteria	Actinomycetales	Actinomycetaceae	Actinomyces			0	0	0	0	0	0	0	0	0	0	0	0	0	4	0	0	0	0	0	0	0	0	0	0	0	0	0	1	22	2	0	0	0	0	30	0	0	0	0	0	0
34	Actinomyces_timonensis	Actinobacteria	Actinobacteria	Actinomycetales	Actinomycetaceae	Actinomyces			0	0	0	0	0	0	0	0	0	0	0	0	0	0	0	0	0	0	0	2	0	0	0	0	0	0	0	0	0	0	0	0	0	0	0	0	0	0	0	0	0
35	Actinomyces_turicensis	Actinobacteria	Actinobacteria	Actinomycetales	Actinomycetaceae	Schaalia			0	0	0	0	0	0	0	0	0	0	0	0	0	0	0	0	0	0	0	0	0	0	0	0	0	0	0	0	0	0	0	0	0	0	0	0	0	0	0	0	0
36	Actinotalea_ferrariae	Actinobacteria	Actinobacteria	Micrococcales	Cellulomonadaceae	Actinotalea			0	0	0	0	0	0	0	0	0	0	0	0	0	0	0	0	0	0	0	0	0	0	0	0	0	0	0	0	0	0	0	0	0	0	0	0	0	0	0	0	0
37	Aerococcus_viridans	Firmicutes	Bacilli	Lactobacillales	Aerococcaceae	Aerococcus			0	0	0	0	0	0	0	0	0	0	0	0	0	0	0	0	0	0	0	0	0	0	0	0	0	0	0	0	0	0	0	0	0	0	0	0	0	0	0	0	0
38	Aggregatibacter_actinomycetemcomitans	Proteobacteria	Gammaproteobacteria	Pasteurellales	Pasteurellaceae	Aggregatibacter			0	0	0	0	0	0	0	0	0	0	0	0	0	6	0	0	0	0	0	0	0	0	0	0	0	0	0	0	0	0	0	0	5	0	0	0	0	0	0	0	0
39	Aggregatibacter_aphrophilus	Proteobacteria	Gammaproteobacteria	Pasteurellales	Pasteurellaceae	Aggregatibacter			0	0	0	0	0	44	0	0	0	0	0	0	0	13	0	0	0	0	0	3	0	0	0	0	0	0	0	0	0	1	8	0	0	0	0	3	2	0	0	53	0
40	Aggregatibacter_sp_HMT_458	Proteobacteria	Gammaproteobacteria	Pasteurellales	Pasteurellaceae	Haemophilus			1	0	0	0	0	11	0	65	0	0	0	0	0	9	0	2	1	9	0	6	0	0	0	0	0	39	0	0	0	1	18	119	28	2	1	2	7	0	0	0	0
41	Aggregatibacter_sp_HMT_513	Proteobacteria	Gammaproteobacteria	Pasteurellales	Pasteurellaceae	Aggregatibacter			0	0	0	0	0	0	0	0	0	0	0	0	0	0	0	0	0	0	0	0	0	0	0	0	0	0	0	0	0	0	0	0	0	0	0	0	2	0	0	0	0
42	Aggregatibacter_sp_HMT_898	Proteobacteria	Gammaproteobacteria	Pasteurellales	Pasteurellaceae	Haemophilus			0	0	0	0	0	0	0	0	0	0	0	0	0	0	0	0	0	0	0	0	0	0	0	0	0	0	0	9	0	7	0	1	0	0	0	0	0	0	0	0	0
43	Aggregatibacter_sp_HMT_949	Proteobacteria	Gammaproteobacteria	Pasteurellales	Pasteurellaceae	Aggregatibacter sp. HOMD taxon HMT 949			0	0	0	0	0	0	0	0	0	0	0	0	0	0	0	0	0	0	0	0	0	0	0	0	0	2	0	0	1	0	0	0	0	0	0	0	0	0	0	0	0
44	Agrococcus_jenensis	Actinobacteria	Actinobacteria	Micrococcales	Microbacteriaceae	Agrococcus			0	0	0	0	0	0	0	0	0	0	0	0	0	0	0	0	0	0	0	0	0	0	0	0	0	1	0	0	0	0	0	0	0	0	0	0	0	0	0	0	0
45	Algoriella_xinjiangensis	Bacteroidetes	Flavobacteriia	Flavobacteriales	Weeksellaceae	Algoriella			0	0	0	0	0	0	0	0	0	0	0	0	0	0	0	0	0	0	0	0	0	0	0	0	0	0	0	0	0	0	0	0	0	0	0	0	0	0	0	0	0
46	Alishewanella_tabrizica	Proteobacteria	Gammaproteobacteria	Chromatiales	Chromatiaceae	Alishewanella			0	0	0	0	0	0	0	0	0	0	0	0	0	0	0	0	0	0	0	0	0	0	0	0	0	0	0	0	0	0	0	0	0	0	0	0	0	0	0	0	0
47	Alkalibacterium_olivapovliticus	Firmicutes	Bacilli	Lactobacillales	Carnobacteriaceae	Alkalibacterium			0	0	0	0	0	0	0	0	0	0	0	0	0	0	0	0	0	0	0	0	0	0	0	0	0	0	0	0	0	0	0	0	0	0	0	0	0	0	0	0	0
48	Alkalibacterium_pelagium	Firmicutes	Bacilli	Lactobacillales	Carnobacteriaceae	Alkalibacterium			0	0	0	0	0	0	0	0	0	0	0	0	0	0	0	0	0	0	0	0	0	0	0	0	0	0	0	0	0	0	0	0	0	0	0	0	0	0	0	0	0
49	Allisonella_histaminiformans	Firmicutes	Negativicutes	Veillonellales	Veillonellaceae	Allisonella			0	0	0	0	0	0	0	0	0	0	79	96	46	2	0	0	0	0	0	0	0	0	0	0	0	0	0	0	0	0	0	0	0	0	0	0	0	0	0	0	0
50	Alloprevotella_rava	Bacteroidetes	Bacteroidia	Bacteroidales	Prevotellaceae	Alloprevotella			0	0	0	0	0	0	0	0	332	1	0	0	0	0	0	0	0	0	0	2	0	18	1	0	0	7	1	0	0	0	0	0	2	0	0	1	0	0	0	0	0
51	Alloprevotella_sp_HMT_308	Bacteroidetes	Bacteroidia	Bacteroidales	Prevotellaceae	Alloprevotella sp. HOMD taxon HMT 308			1	0	0	0	0	0	0	0	0	0	0	0	0	0	0	0	0	0	0	1	0	0	0	0	0	0	0	0	1	0	0	4	13	0	0	3	0	0	0	0	0
52	Alloprevotella_sp_HMT_473	Bacteroidetes	Bacteroidia	Bacteroidales	Prevotellaceae	Alloprevotella			0	0	0	0	0	0	0	0	0	0	0	0	0	0	0	0	0	0	0	0	0	0	0	0	0	2	0	1	0	11	10	3	70	0	0	42	0	0	0	0	0
53	Alloprevotella_sp_HMT_912	Bacteroidetes	Bacteroidia	Bacteroidales	Prevotellaceae	Alloprevotella			0	0	0	0	0	0	0	0	0	0	0	0	0	0	0	0	0	0	0	0	0	0	0	0	0	0	0	0	0	0	0	0	0	0	0	0	0	0	0	0	0
54	Alloprevotella_sp_HMT_913	Bacteroidetes	Bacteroidia	Bacteroidales	Prevotellaceae	Alloprevotella			0	0	0	0	0	0	0	0	0	0	0	0	0	5	0	0	0	0	0	0	0	0	0	0	0	0	0	0	0	0	0	0	0	0	0	0	0	0	0	0	0
55	Alloprevotella_sp_HMT_914	Bacteroidetes	Bacteroidia	Bacteroidales	Prevotellaceae	Alloprevotella sp. HOMD taxon HMT 914			0	0	0	0	0	0	0	0	0	0	0	0	0	4	0	0	0	0	0	0	0	0	0	0	0	0	0	0	0	0	0	0	1	0	0	15	0	0	0	0	0
56	Alloprevotella_tannerae	Bacteroidetes	Bacteroidia	Bacteroidales	Prevotellaceae	Alloprevotella			0	0	0	0	0	0	0	0	0	0	0	0	0	0	0	0	0	2	0	6	0	0	0	0	0	7	2	9	0	0	3	2	19	0	1	1	43	0	0	0	0
57	Alloscardovia_omnicolens	Actinobacteria	Actinobacteria	Bifidobacteriales	Bifidobacteriaceae	Alloscardovia			0	0	0	0	0	0	0	0	0	0	0	0	0	0	0	0	0	0	0	0	0	0	0	0	0	0	0	0	2	0	0	0	0	0	0	0	0	0	0	0	0
58	Anaerobacillus_alkalidiazotrophicus	Firmicutes	Bacilli	Bacillales	Bacillaceae 1	Anaerobacillus alkalidiazotrophicus			0	0	0	0	0	0	0	0	0	0	0	0	0	1	0	0	0	0	0	0	0	0	0	0	0	2	0	0	0	0	0	0	0	0	0	0	0	0	0	0	0
59	Anaerobacillus_alkalilacustris	Firmicutes	Bacilli	Bacillales	Bacillaceae 1	Anaerobacillus			0	0	0	0	0	0	0	0	0	0	0	0	0	0	0	0	0	0	0	0	0	0	0	0	0	0	0	0	0	0	0	0	0	0	0	0	0	0	0	0	0
60	Anaerococcus_hydrogenalis	Firmicutes	Clostridia	Clostridiales	Peptoniphilaceae	Anaerococcus			0	0	0	0	0	0	0	0	0	0	0	0	0	1	0	0	0	0	0	0	0	0	0	0	0	0	0	0	0	0	0	0	0	0	0	0	0	0	0	0	0
61	Anaerococcus_murdochii	Firmicutes	Clostridia	Clostridiales	Peptoniphilaceae	Anaerococcus			0	0	0	0	0	0	0	0	0	0	0	0	0	0	0	0	0	0	0	0	0	0	0	0	0	1	0	0	0	0	0	0	0	0	0	0	0	0	0	0	0
62	Anaerococcus_octavius	Firmicutes	Clostridia	Clostridiales	Peptoniphilaceae	Anaerococcus			0	0	0	0	0	0	0	0	0	0	0	0	0	0	0	0	0	0	0	0	0	0	0	0	0	1	0	0	0	0	0	0	0	0	0	0	0	0	0	0	0
63	Anaerococcus_prevotii	Firmicutes	Clostridia	Clostridiales	Peptoniphilaceae	Anaerococcus			0	0	0	0	0	0	0	0	0	0	0	0	0	1	0	0	0	0	0	0	0	0	0	0	0	2	0	0	0	0	0	0	0	0	0	0	0	0	0	0	0
64	Anaeroglobus_geminatus	Firmicutes	Negativicutes	Veillonellales	Veillonellaceae	Anaeroglobus			0	0	0	0	0	0	0	0	0	2	113	99	160	0	0	0	0	8	844	0	0	1780	0	0	0	1	41	1	0	0	0	0	0	0	0	0	0	0	0	0	0
65	Anaerolineae_G1_HMT_439	Chloroflexi	Anaerolineae	Aggregatilineales_incertae_sedis	Flexilinea	Flexilinea			0	0	0	0	0	0	0	0	0	0	0	0	0	0	0	0	0	0	0	0	0	0	0	0	0	0	0	0	0	0	0	0	0	0	0	0	0	0	0	0	0
66	Arthrobacter_agilis	Actinobacteria	Actinobacteria	Micrococcales	Micrococcaceae	Arthrobacter			0	0	0	0	0	0	0	0	0	0	0	0	0	0	0	0	0	0	0	0	0	0	0	0	0	2	0	0	0	0	0	0	0	0	0	0	0	0	0	0	0
67	Atopobium_parvulum	Actinobacteria	Coriobacteriia	Coriobacteriales	Atopobiaceae	Lancefieldella			138	58	0	0	40	0	0	0	0	26	1	2	2	8	0	0	0	40	26	5	20	145	1	236	602	1	0	0	58	0	5	1	0	7	14	16	0	44	0	15	2
68	Atopobium_rimae	Actinobacteria	Coriobacteriia	Coriobacteriales	Atopobiaceae	Lancefieldella			8	0	0	0	0	0	0	0	0	1	204	214	216	3	0	0	0	9	0	5	0	19	0	43	32	60	0	0	172	0	0	1	2	1	16	3	0	14	0	5	1
69	Atopobium_sp_HMT_199	Actinobacteria	Coriobacteriia	Coriobacteriales	Atopobiaceae	Lancefieldella			0	0	0	0	0	0	0	0	0	0	0	0	0	0	0	0	0	0	0	0	0	0	0	0	0	0	0	0	0	0	0	0	0	0	0	0	0	0	0	0	0
70	Atopobium_sp_HMT_810	Actinobacteria	Coriobacteriia	Coriobacteriales	Atopobiaceae	Olsenella			0	0	0	0	0	0	0	0	0	0	0	1	1	0	0	0	0	0	0	0	0	0	0	0	0	0	0	0	0	0	0	0	0	0	0	0	0	0	0	0	0
71	Bacillus_cellulosilyticus	Firmicutes	Bacilli	Bacillales	Sporolactobacillaceae	Sporolactobacillaceae_incertae_sedis			0	0	0	0	0	0	0	0	0	0	0	0	0	0	0	0	0	0	0	0	0	0	0	0	0	0	0	0	0	0	0	0	0	0	0	0	0	0	0	0	0
72	Bacillus_pseudofirmus	Firmicutes	Bacilli	Bacillales	Bacillaceae 1	Alkalihalobacillus			0	0	0	0	0	0	0	0	0	0	0	0	0	0	0	0	0	0	0	1	0	0	0	0	0	0	0	0	0	0	0	0	0	0	0	0	0	0	0	0	0
73	Bacteroidales_G2_HMT_274	Bacteroidetes	Bacteroidia	Bacteroidales					6	0	0	0	0	0	0	0	0	0	0	0	0	86	0	0	0	23	0	0	0	0	0	0	0	4	0	13	0	105	2	1	0	0	47	0	0	0	0	0	0
74	Bacteroides_zoogleoformans	Bacteroidetes	Bacteroidia	Bacteroidales	Bacteroidaceae	Bacteroides zoogleoformans			0	0	0	0	0	0	0	0	0	0	0	0	0	0	0	0	0	0	0	0	0	0	0	0	0	0	0	0	0	0	0	0	0	0	0	0	0	0	0	0	0
75	Bacteroidetes_G3_HMT_281	Bacteroidetes	Bacteroidia	Bacteroidales	Bacteroidetes [G-3] bacterium HOMD taxon HMT 281	Bacteroidetes_[G-3]			0	0	0	0	0	0	0	0	0	0	0	0	0	0	0	0	0	0	0	0	0	0	0	0	0	0	0	0	0	0	0	0	0	0	0	1	0	0	0	0	0
76	Bacteroidetes_G3_HMT_365	Bacteroidetes	Bacteroidia	Bacteroidales	Bacteroidetes [G-3] bacterium HOMD taxon HMT 365	Bacteroidetes_[G-3]			1	0	0	0	0	0	0	0	0	0	0	0	0	0	0	0	0	0	0	0	0	0	0	0	0	13	0	0	0	0	0	0	0	0	0	0	0	0	0	0	0
77	Bacteroidetes_G3_HMT_503	Bacteroidetes	Bacteroidia	Bacteroidales	Bacteroidetes [G-3] bacterium HOMD taxon HMT 503	Bacteroidetes_[G-3]			0	0	0	0	0	0	0	0	0	0	0	0	0	0	0	0	0	0	0	0	0	0	0	0	0	0	0	0	0	0	0	0	0	2	0	0	0	0	0	0	0
78	Bacteroidetes_G3_HMT_899	Bacteroidetes	Bacteroidia	Bacteroidales	Bacteroidetes [G-3] bacterium HOMD taxon HMT 899	Bacteroidetes_[G-5]			0	0	0	0	0	0	0	0	0	0	0	0	0	0	0	0	0	0	0	0	0	0	0	0	0	0	0	0	0	0	0	0	0	0	0	0	0	0	0	0	0
79	Bacteroidetes_G5_HMT_505	Bacteroidetes	Bacteroidia	Bacteroidales	Bacteroidetes [G-5] bacterium HOMD taxon HMT 505	Bacteroidetes_[G-5]			0	0	0	0	0	0	0	0	0	0	0	0	0	0	0	0	0	0	0	0	0	0	0	0	0	25	0	0	0	0	0	0	0	0	0	0	0	0	0	0	0
80	Bacteroidetes_G5_HMT_511	Bacteroidetes	Bacteroidia	Bacteroidales	Bacteroidetes [G-5] bacterium HOMD taxon HMT 511	Bacteroidetes_[G-6]			0	0	0	0	0	0	0	0	0	0	0	0	0	0	0	0	0	3	0	0	0	0	0	0	0	0	0	3	0	26	0	0	0	0	0	0	0	0	0	0	0
81	Bacteroidetes_G6_HMT_516	Bacteroidetes	Bacteroidia	Bacteroidales	Odoribacteraceae	Odoribacter			0	0	0	0	0	0	0	0	0	0	0	0	0	0	0	0	0	0	0	0	0	0	0	0	0	0	0	0	0	0	0	0	2	0	0	0	0	0	0	0	0
82	Bergeyella_sp_HMT_206	Bacteroidetes	Flavobacteriia	Flavobacteriales	Weeksellaceae	Bergeyella			0	0	0	0	0	0	0	0	0	0	0	0	0	0	0	0	0	0	0	0	0	0	0	0	0	0	0	6	0	0	0	1	0	0	0	2	0	0	0	0	0
83	Bergeyella_sp_HMT_322	Bacteroidetes	Flavobacteriia	Flavobacteriales	Weeksellaceae	Bergeyella			21	0	0	0	0	0	0	0	1	0	0	0	0	52	0	0	0	47	0	5	0	0	0	0	0	12	0	53	0	23	182	47	52	2	59	25	0	0	0	0	0
84	Bergeyella_sp_HMT_900	Bacteroidetes	Flavobacteriia	Flavobacteriales	Weeksellaceae	Bergeyella			0	0	0	0	0	0	0	0	0	0	0	0	0	0	0	0	0	2	0	0	0	0	0	0	0	0	0	1	0	9	1	6	7	0	0	0	0	0	0	0	0
85	Bergeyella_sp_HMT_907	Bacteroidetes	Flavobacteriia	Flavobacteriales	Weeksellaceae	Bergeyella			0	0	0	0	0	0	0	0	0	0	0	0	0	0	0	0	0	0	0	0	0	0	0	0	0	0	0	5	0	2	0	1	6	0	0	0	0	0	0	0	0
86	Bergeyella_sp_HMT_931	Bacteroidetes	Flavobacteriia	Flavobacteriales	Weeksellaceae	Bergeyella			0	0	0	0	0	0	0	0	0	0	0	0	0	0	0	0	0	0	0	0	0	0	0	0	0	0	0	1	0	0	0	0	42	0	0	0	0	0	0	0	0
87	Bifidobacterium_animalis	Actinobacteria	Actinobacteria	Bifidobacteriales	Bifidobacteriaceae	Bifidobacterium			0	0	0	0	0	0	0	0	0	0	0	0	0	1	0	0	0	0	0	0	0	0	0	0	0	0	0	0	0	0	0	0	0	0	0	0	0	0	0	0	0
88	Bifidobacterium_bifidum	Actinobacteria	Actinobacteria	Bifidobacteriales	Bifidobacteriaceae	Bifidobacterium			0	0	0	0	0	0	0	0	0	0	0	0	1	0	0	0	0	0	0	0	0	0	0	0	0	0	0	0	0	0	0	0	0	0	0	0	0	0	0	0	0
89	Bifidobacterium_dentium	Actinobacteria	Actinobacteria	Bifidobacteriales	Bifidobacteriaceae	Bifidobacterium			7	31	18	0	0	0	0	0	0	13	1825	1691	1849	2	1	0	0	9	8	2	1	62	10868	1	9	6	0	0	0	0	0	0	0	2	0	2	0	0	0	0	0
90	Bifidobacterium_longum	Actinobacteria	Actinobacteria	Bifidobacteriales	Bifidobacteriaceae	Bifidobacterium			0	0	0	0	0	0	0	0	0	0	0	0	0	0	0	0	0	0	0	1	0	0	0	0	0	0	0	0	0	0	0	0	0	0	0	0	0	0	0	0	0
91	Bilophila_wadsworthia	Proteobacteria	Deltaproteobacteria	Desulfovibrionales	Desulfovibrionaceae	Bilophila			0	0	0	0	0	0	0	0	0	0	0	0	0	0	0	0	0	0	0	0	0	0	0	0	0	0	0	0	0	0	0	0	0	0	0	0	0	0	0	0	0
92	Brevundimonas_denitrificans	Proteobacteria	Alphaproteobacteria	Caulobacterales	Caulobacteraceae	Brevundimonas			0	0	0	0	0	0	0	0	0	0	0	0	0	0	0	0	0	0	0	0	0	0	0	0	0	1	0	0	0	0	0	0	0	0	0	0	0	0	0	0	0
93	Bulleidia_extructa	Firmicutes	Erysipelotrichia	Erysipelotrichales	Erysipelotrichaceae	Bulleidia			0	0	0	0	0	0	0	0	0	0	0	0	0	0	0	0	0	0	0	0	0	0	0	0	0	1	0	6	0	0	0	0	0	0	0	0	0	0	0	0	0
94	Butyrivibrio_sp_HMT_080	Firmicutes	Clostridia	Clostridiales	Lachnospiraceae	Butyrivibrio			0	0	0	0	0	0	0	0	0	0	0	0	0	0	0	0	0	0	0	0	0	0	0	0	0	0	0	1	0	1	0	0	0	0	0	1	0	0	0	0	0
95	Campylobacter_concisus	Campilobacterota	Campylobacteria	Campylobacterales	Campylobacteraceae	Campylobacter			0	0	0	0	0	0	0	21	0	57	0	0	0	9	0	0	0	1	0	3	0	0	0	0	0	1	3	0	0	7	0	5	1	4	25	17	29	17	16	7	43
96	Campylobacter_curvus	Campilobacterota	Campylobacteria	Campylobacterales	Campylobacteraceae	Campylobacter			0	0	0	0	0	0	0	0	0	0	0	0	0	0	0	0	0	0	0	0	0	0	0	0	0	0	0	0	0	0	0	0	0	0	0	0	0	0	0	0	0
97	Campylobacter_gracilis	Campilobacterota	Campylobacteria	Campylobacterales	Campylobacteraceae	Campylobacter			9	0	0	0	0	35	0	0	0	174	21	30	33	214	0	0	0	49	1011	26	283	300	0	406	36	4	36	5	53	33	23	8	15	6	25	164	680	399	691	666	737
98	Campylobacter_rectus	Campilobacterota	Campylobacteria	Campylobacterales	Campylobacteraceae	Campylobacter			0	0	0	0	0	0	0	0	0	0	8	5	6	0	0	0	0	0	0	0	0	0	0	0	0	12	0	0	0	0	0	0	20	0	26	0	0	0	1	1	0
99	Campylobacter_showae	Campilobacterota	Campylobacteria	Campylobacterales	Campylobacteraceae	Campylobacter			0	0	0	0	0	26	0	0	0	0	0	0	0	153	0	0	0	12	7	10	0	0	0	0	0	0	626	1	0	11	3	6	0	0	8	1	0	0	32	187	7
100	Campylobacter_sp_HMT_044	Campilobacterota	Campylobacteria	Campylobacterales	Campylobacteraceae	Campylobacter			0	0	0	0	0	0	0	0	0	0	0	0	0	0	0	0	0	0	0	0	0	0	0	0	0	0	0	0	0	0	0	0	0	1	0	0	0	0	0	0	0
101	Campylobacter_ureolyticus	Campilobacterota	Campylobacteria	Campylobacterales	Campylobacteraceae	Campylobacter			0	0	0	0	0	0	0	0	0	0	0	0	0	0	0	0	0	0	0	0	0	0	0	0	0	2	0	0	0	0	0	0	0	0	0	0	0	0	0	0	0
102	Capnocytophaga_gingivalis	Bacteroidetes	Flavobacteriia	Flavobacteriales	Flavobacteriaceae	Capnocytophaga			45	0	0	0	0	0	0	0	0	0	0	0	0	42	0	0	0	6	1	25	0	0	0	172	10	0	1	70	1	51	11	41	24	1	51	13	1	0	0	0	0
103	Capnocytophaga_granulosa	Bacteroidetes	Flavobacteriia	Flavobacteriales	Flavobacteriaceae	Capnocytophaga			5	0	0	0	0	0	0	0	0	0	0	0	0	0	0	0	0	4	0	5	0	0	0	0	0	0	0	63	0	198	0	38	38	0	5	0	0	0	0	0	0
104	Capnocytophaga_haemolytica	Bacteroidetes	Flavobacteriia	Flavobacteriales	Flavobacteriaceae	Capnocytophaga			0	0	0	0	0	0	0	0	0	0	0	0	0	0	0	0	0	0	0	0	0	0	0	0	0	0	0	1	0	0	1	0	0	0	1	0	0	0	0	0	0
105	Capnocytophaga_leadbetteri	Bacteroidetes	Flavobacteriia	Flavobacteriales	Flavobacteriaceae	Capnocytophaga			3	0	0	0	0	0	0	0	0	0	0	0	0	58	0	0	0	4	0	12	0	0	0	3	0	0	0	94	1	85	44	31	12	0	12	2	0	0	0	0	1
106	Capnocytophaga_ochracea	Bacteroidetes	Flavobacteriia	Flavobacteriales	Flavobacteriaceae	Capnocytophaga			0	0	0	0	0	0	0	0	0	0	0	0	0	0	0	0	0	0	0	0	0	0	0	0	0	0	0	0	0	0	0	0	0	0	0	0	0	0	0	1	0
107	Capnocytophaga_sp_HMT_323	Bacteroidetes	Flavobacteriia	Flavobacteriales	Flavobacteriaceae	Capnocytophaga			0	0	0	0	0	0	0	0	0	0	0	0	0	0	0	0	0	0	0	0	0	0	0	0	0	0	0	3	0	0	0	0	0	0	0	0	0	0	0	0	0
108	Capnocytophaga_sp_HMT_324	Bacteroidetes	Flavobacteriia	Flavobacteriales	Flavobacteriaceae	Capnocytophaga			0	0	0	0	0	0	0	0	0	0	0	0	0	6	0	0	0	0	0	0	0	0	0	0	0	0	27	0	0	18	1	0	0	0	4	0	0	0	8	0	1
109	Capnocytophaga_sp_HMT_326	Bacteroidetes	Flavobacteriia	Flavobacteriales	Flavobacteriaceae	Capnocytophaga			5	0	0	0	0	0	0	0	0	0	0	0	0	119	0	0	0	6	0	0	0	0	0	0	0	0	0	37	1	51	12	13	3	0	15	1	1	3	1	14	4
110	Capnocytophaga_sp_HMT_332	Bacteroidetes	Flavobacteriia	Flavobacteriales	Flavobacteriaceae	Capnocytophaga			0	0	0	0	0	0	0	0	0	0	0	0	0	2	0	0	0	0	0	0	0	0	0	0	0	1	0	0	0	0	0	14	0	0	0	0	0	0	0	0	0
111	Capnocytophaga_sp_HMT_335	Bacteroidetes	Flavobacteriia	Flavobacteriales	Flavobacteriaceae	Capnocytophaga			0	0	0	0	0	0	0	0	0	0	0	0	0	0	0	0	0	0	0	0	0	0	0	0	0	4	57	14	0	0	2	0	0	0	1	0	1	0	2	9	0
112	Capnocytophaga_sp_HMT_336	Bacteroidetes	Flavobacteriia	Flavobacteriales	Flavobacteriaceae	Capnocytophaga			1	0	0	0	0	0	0	0	6	0	0	0	0	12	0	0	0	1	8	0	0	4	0	14	0	1	0	0	1	0	0	0	8	0	4	14	0	5	0	0	2
113	Capnocytophaga_sp_HMT_338	Bacteroidetes	Flavobacteriia	Flavobacteriales	Flavobacteriaceae	Capnocytophaga			1	0	0	0	0	0	0	0	0	0	0	0	0	2	0	0	0	0	0	0	0	0	0	0	0	0	0	0	0	1	1	0	2	0	0	0	0	1	7	0	0
114	Capnocytophaga_sp_HMT_380	Bacteroidetes	Flavobacteriia	Flavobacteriales	Flavobacteriaceae	Capnocytophaga			0	0	0	0	0	0	0	0	0	0	0	0	0	0	0	0	0	0	0	0	0	0	0	0	0	0	0	0	0	1	1	6	0	0	0	0	0	0	0	63	28
115	Capnocytophaga_sp_HMT_412	Bacteroidetes	Flavobacteriia	Flavobacteriales	Flavobacteriaceae	Capnocytophaga			0	0	0	0	0	0	0	0	0	0	0	0	0	0	0	0	0	0	0	0	0	0	0	0	0	2	13	0	0	0	2	2	7	0	0	9	0	0	0	59	15
116	Capnocytophaga_sp_HMT_863	Bacteroidetes	Flavobacteriia	Flavobacteriales	Flavobacteriaceae	Capnocytophaga			0	0	0	0	0	0	0	0	0	0	0	0	0	0	0	0	0	0	0	0	0	0	0	0	0	0	0	0	0	0	0	21	0	0	0	0	0	0	0	0	0
117	Capnocytophaga_sp_HMT_864	Bacteroidetes	Flavobacteriia	Flavobacteriales	Flavobacteriaceae	Capnocytophaga			0	0	0	0	0	0	0	0	0	0	0	0	0	0	0	0	0	0	0	0	0	0	0	0	0	0	0	0	0	1	0	0	32	0	1	0	0	0	0	0	0
118	Capnocytophaga_sp_HMT_901	Bacteroidetes	Flavobacteriia	Flavobacteriales	Flavobacteriaceae	Capnocytophaga			0	0	0	0	0	0	0	0	0	0	0	0	0	0	0	0	0	0	0	0	0	0	0	0	0	0	0	0	0	6	0	0	0	0	0	0	0	0	0	0	0
119	Capnocytophaga_sputigena	Bacteroidetes	Flavobacteriia	Flavobacteriales	Flavobacteriaceae	Capnocytophaga			9	0	0	0	0	0	0	0	0	0	0	0	0	213	0	0	0	6	0	6	0	0	0	0	0	12	0	129	0	28	46	46	15	0	269	4	45	0	0	2	3
120	Cardiobacterium_hominis	Proteobacteria	Gammaproteobacteria	Cardiobacteriales	Cardiobacteriaceae	Cardiobacterium			62	0	0	0	0	0	0	70	0	2	0	0	0	178	0	0	0	46	0	0	0	0	0	0	0	41	0	225	22	72	8	18	57	1	3	20	0	0	0	0	0
121	Cardiobacterium_valvarum	Proteobacteria	Gammaproteobacteria	Cardiobacteriales	Cardiobacteriaceae	Cardiobacterium			4	0	0	0	0	0	0	0	0	0	0	0	0	112	0	0	0	2	0	0	0	0	0	0	0	0	0	37	0	23	0	3	9	0	0	2	0	0	0	0	0
122	Catabacter_hongkongensis	Firmicutes	Clostridia	Clostridiales	Catabacteriaceae	Catabacter			0	0	0	0	0	0	0	0	0	0	0	0	0	0	0	0	0	0	0	0	0	0	0	0	0	0	0	0	0	0	0	0	0	0	0	0	0	0	0	0	0
123	Catonella_morbi	Firmicutes	Clostridia	Clostridiales	Lachnospiraceae	Catonella			0	0	0	0	0	0	0	0	0	0	1	0	0	2	0	0	0	1	0	4	0	0	0	0	5	2	0	7	0	11	0	1	0	0	6	11	0	0	0	0	0
124	Catonella_sp_HMT_164	Firmicutes	Clostridia	Clostridiales	Lachnospiraceae	Catonella			0	0	0	0	0	0	0	0	0	0	0	0	0	0	0	0	0	0	0	0	0	0	0	0	0	0	0	0	0	0	0	0	0	0	0	0	0	0	0	0	0
125	Catonella_sp_HMT_451	Firmicutes	Clostridia	Clostridiales	Lachnospiraceae	Catonella			0	0	0	0	0	0	0	0	0	0	0	0	0	0	0	0	0	0	0	0	0	0	0	0	0	0	0	0	0	0	0	0	1	0	1	0	0	0	0	0	0
126	Caulobacter_profundus	Proteobacteria	Alphaproteobacteria	Caulobacterales	Caulobacteraceae	Caulobacter			0	0	0	0	0	0	0	0	0	0	0	0	0	0	0	0	0	0	0	0	0	0	0	0	0	0	0	0	0	0	0	0	0	0	0	1	0	0	0	0	0
127	Caulobacter_sp_HMT_002	Proteobacteria	Alphaproteobacteria	Caulobacterales	Caulobacteraceae	Caulobacter sp. HOMD taxon HMT 002			0	0	0	0	0	0	0	0	0	0	0	0	0	0	0	0	0	0	0	0	0	0	1	0	0	0	0	0	0	0	0	0	0	0	0	0	0	0	0	0	0
128	Centipeda_periodontii	Firmicutes	Negativicutes	Selenomonadales	Selenomonadaceae	Centipeda			0	0	0	0	0	0	0	0	0	0	0	0	0	0	0	0	0	0	0	0	0	0	0	0	0	0	0	0	19	3	0	0	0	0	0	1	0	0	0	0	0
129	Clostridiales_F1G1_HMT_093	Firmicutes	Clostridia	Clostridiales	Clostridiales [F-1]	Clostridiales [F-1][G-1]			0	0	0	0	0	0	0	0	0	0	0	0	0	0	0	0	0	0	0	0	0	0	0	0	0	13	0	0	0	0	0	0	0	0	0	0	0	0	0	0	0
130	Corynebacterium_amycolatum	Actinobacteria	Actinobacteria	Mycobacteriales	Corynebacteriaceae	Corynebacterium			0	0	0	0	0	0	0	0	0	0	0	0	0	0	2	0	0	0	0	0	0	0	0	16	0	0	0	0	0	0	0	0	0	0	0	0	0	0	0	0	0
131	Corynebacterium_durum	Actinobacteria	Actinobacteria	Mycobacteriales	Corynebacteriaceae	Corynebacterium			44	0	0	0	0	0	0	0	0	0	0	0	0	413	15	208	0	27	0	0	0	0	0	0	0	54	0	26	22	70	9	25	9	2	0	3	0	0	0	0	0
132	Corynebacterium_matruchotii	Actinobacteria	Actinobacteria	Mycobacteriales	Corynebacteriaceae	Corynebacterium			8	0	0	0	0	0	0	0	0	0	0	0	0	215	0	0	0	18	0	10	0	0	0	0	0	8	0	9	14	42	7	0	30	4	6	0	0	0	0	0	0
133	Corynebacterium_singulare	Actinobacteria	Actinobacteria	Mycobacteriales	Corynebacteriaceae	Corynebacterium			0	0	0	0	0	0	0	0	0	0	0	0	0	0	0	0	0	0	0	0	0	0	0	0	0	1	0	0	0	0	0	0	0	0	0	0	0	0	0	0	0
134	Corynebacterium_tuberculostearicum	Actinobacteria	Actinobacteria	Mycobacteriales	Corynebacteriaceae	Corynebacterium			0	0	0	0	0	0	0	0	0	0	0	0	0	0	0	0	0	0	0	0	0	0	0	0	0	2	0	0	0	0	0	0	0	0	0	0	0	0	0	0	0
135	Cryptobacterium_curtum	Actinobacteria	Coriobacteriia	Eggerthellales	Eggerthellaceae	Cryptobacterium			3	0	9434	0	0	0	0	0	0	7	24	16	20	0	0	0	0	6	87	0	4	26	0	318	510	0	0	0	0	0	0	0	0	0	1	0	0	0	0	0	0
136	Cupriavidus_basilensis	Proteobacteria	Betaproteobacteria	Burkholderiales	Burkholderiaceae	Cupriavidus			0	0	0	0	0	0	0	0	0	0	0	0	0	0	0	0	0	0	0	0	0	0	0	0	0	5	0	0	0	0	0	0	0	0	0	0	0	0	0	0	0
137	Curvibacter_gracilis	Proteobacteria	Betaproteobacteria	Burkholderiales	Comamonadaceae	Curvibacter			0	0	0	0	0	0	0	0	0	0	0	0	0	0	0	0	0	0	0	0	0	0	1	0	0	1	0	0	0	0	0	0	0	0	0	0	0	0	0	0	0
138	Desulfobulbus_sp_HMT_041	Proteobacteria	Deltaproteobacteria	Desulfobacterales	Desulfobulbaceae	Desulfobulbus			0	0	0	0	0	0	0	0	0	0	0	0	0	0	0	0	0	0	0	0	0	0	0	0	0	4	0	0	0	0	0	0	0	0	0	0	0	0	0	0	0
139	Desulfovibrio_sp_HMT_040	Proteobacteria	Deltaproteobacteria	Desulfovibrionales	Desulfovibrionaceae	Desulfovibrio			0	0	0	0	0	0	0	0	0	0	0	0	0	0	0	0	0	0	0	0	0	0	0	0	0	0	0	0	0	0	0	0	0	0	0	0	0	0	0	0	0
140	Devosia_yakushimensis	Proteobacteria	Alphaproteobacteria	Rhizobiales	Devosiaceae	Devosia			0	0	0	0	0	0	0	0	0	0	0	0	0	0	0	0	0	0	0	0	0	0	0	0	0	2	0	0	0	0	0	0	0	0	0	0	0	0	0	0	0
141	Dialister_invisus	Firmicutes	Negativicutes	Veillonellales	Veillonellaceae	Dialister			23	0	0	0	0	0	0	0	0	0	39	28	33	3	0	0	0	17	8	3	1	1	0	1	0	151	50	1	49	6	11	0	6	0	54	3	0	3	17	17	42
142	Dialister_micraerophilus	Firmicutes	Negativicutes	Veillonellales	Veillonellaceae	Dialister			0	0	0	0	0	0	0	0	0	0	4	4	9	0	0	0	0	0	0	0	0	0	0	0	0	0	0	0	0	0	0	0	0	0	0	0	0	0	0	0	0
143	Dialister_pneumosintes	Firmicutes	Negativicutes	Veillonellales	Veillonellaceae	Dialister			2	0	0	0	0	0	0	0	590	2	180	135	129	1	0	0	0	1	152	2	26	18	0	2024	4814	6	199	0	2	0	0	0	0	2	5	1	0	44	0	9	13
144	Dialister_propionicifaciens	Firmicutes	Negativicutes	Veillonellales	Veillonellaceae	Dialister			0	0	0	0	0	0	0	0	0	0	0	0	0	0	0	0	0	0	0	0	0	0	0	0	0	0	0	0	0	0	0	0	0	0	0	0	0	0	0	0	0
145	Dialister_sp_HMT_119	Firmicutes	Negativicutes	Veillonellales	Veillonellaceae	Dialister			0	0	0	0	0	0	0	0	0	0	12	17	23	0	1	0	0	0	0	0	0	0	0	0	0	0	0	0	0	0	0	0	0	0	23	0	0	0	0	0	0
146	Dolosigranulum_pigrum	Firmicutes	Bacilli	Lactobacillales	Carnobacteriaceae	Dolosigranulum			0	0	0	0	0	0	0	0	0	0	0	0	0	0	0	0	0	0	0	0	0	0	0	0	0	1	0	0	0	0	0	0	0	0	0	0	0	0	0	0	0
147	Dyadobacter_psychrophilus	Bacteroidetes	Cytophagia	Cytophagales	Cytophagaceae	Dyadobacter			0	0	0	0	0	0	0	0	0	0	0	0	0	0	0	0	0	0	0	0	0	0	0	0	0	0	0	0	0	0	0	0	0	0	0	1	0	0	0	0	0
148	Dyella_koreensis	Proteobacteria	Gammaproteobacteria	Xanthomonadales	Rhodanobacteraceae	Dyella			0	0	0	0	0	0	0	0	0	0	0	0	0	1	0	0	0	0	0	0	0	0	0	0	0	0	0	0	0	0	0	0	0	0	0	0	0	0	0	0	0
149	Eikenella_corrodens	Proteobacteria	Betaproteobacteria	Neisseriales	Neisseriaceae	Eikenella			8	0	0	0	0	2171	0	2211	0	55	0	0	0	32	0	0	0	3	138	3	37	0	0	0	0	1	87	22	2	31	3	16	1	0	11	1	16	79	36	50	738
150	Enterococcus_olivae	Firmicutes	Bacilli	Lactobacillales	Enterococcaceae	Enterococcus			0	0	0	0	0	0	0	0	0	0	0	0	0	0	0	0	0	0	0	0	0	0	0	0	0	0	0	0	0	0	0	0	0	0	0	0	0	0	0	0	0
151	Enterococcus_saccharolyticus	Firmicutes	Bacilli	Lactobacillales	Enterococcaceae	Enterococcus			0	0	0	0	0	0	0	0	0	0	0	0	0	0	0	0	0	0	0	0	0	0	0	0	0	0	0	0	0	0	0	0	0	0	0	0	0	0	0	0	0
152	Erysipelotrichaceae_G1_HMT_904	Firmicutes	Erysipelotrichia	Erysipelotrichales	Erysipelotrichaceae	Bulleidia			0	0	0	0	0	0	0	0	0	0	0	0	0	0	0	0	0	0	0	0	0	0	0	0	0	0	0	0	0	0	0	0	0	0	0	0	0	0	0	0	0
153	Erysipelotrichaceae_G1_HMT_905	Firmicutes	Erysipelotrichia	Erysipelotrichales	Erysipelotrichaceae	Bulleidia			0	0	0	0	0	0	0	0	0	0	0	0	0	0	0	0	0	0	0	1	0	0	0	0	0	2	0	0	0	0	0	0	0	0	0	0	0	0	0	0	0
154	Eubacterium_brachy	Firmicutes	Clostridia	Clostridiales	Eubacteriaceae	Eubacterium			0	0	0	0	0	0	0	0	0	0	4	1	1	6	0	0	0	1	0	1	0	0	0	0	0	5	0	24	21	24	1	0	8	1	17	3	0	0	0	0	0
155	Eubacterium_infirmum	Firmicutes	Clostridia	Clostridiales	Eubacteriaceae	Eubacterium			0	0	0	0	0	0	0	0	0	0	3	12	8	0	0	0	0	0	0	2	0	0	0	0	0	31	0	0	26	0	2	0	0	0	2	0	0	52	10	8	0
156	Eubacterium_minutum	Firmicutes	Clostridia	Clostridiales	Eubacteriaceae	Eubacterium			0	0	0	0	0	0	0	0	0	0	0	0	0	0	0	0	0	0	0	0	0	0	0	0	0	0	0	0	0	0	0	0	0	0	0	0	0	0	0	0	0
157	Eubacterium_saphenum	Firmicutes	Clostridia	Clostridiales	Eubacteriaceae	Eubacterium			0	0	0	0	0	0	0	0	0	0	0	0	0	0	0	0	0	0	0	0	0	0	0	0	0	98	0	3	0	0	0	0	3	0	0	0	0	0	0	0	0
158	Eubacterium_sulci	Firmicutes	Clostridia	Clostridiales	Eubacteriaceae	Eubacterium			1	31	0	0	0	0	0	0	0	18	0	0	0	0	0	0	0	0	0	0	0	0	0	0	0	3	0	0	1	0	0	0	1	0	0	18	0	0	0	0	0
159	Eubacterium_yurii	Firmicutes	Clostridia	Clostridiales	Peptostreptococcaceae	Peptostreptococcaceae_incertae_sedis			0	0	0	0	0	0	0	0	0	0	0	0	0	21	0	0	0	1	0	0	0	0	0	568	159	0	0	26	0	11	0	0	0	0	0	3	0	0	9	0	0
160	Eubacterium_yurii_subsp_margaretiae	Firmicutes	Clostridia	Clostridiales	Peptostreptococcaceae	Peptostreptococcaceae_incertae_sedis			0	0	0	0	0	0	0	0	0	0	0	0	0	0	0	0	0	0	0	0	0	0	0	0	0	0	0	0	0	5	0	0	0	0	0	0	0	0	0	0	0
161	Eubacterium_yurii_subsp_schtitka	Firmicutes	Clostridia	Clostridiales	Peptostreptococcaceae	Peptostreptococcaceae_incertae_sedis			0	0	0	0	0	0	0	0	0	0	0	0	0	0	0	0	0	0	0	0	0	0	0	0	0	0	0	0	0	1	0	0	0	0	0	0	0	0	0	0	0
162	Exiguobacterium_aurantiacum	Firmicutes	Bacilli	Bacillales	Bacillales_Incertae Sedis XII	Exiguobacterium			0	0	0	0	0	0	0	0	0	0	0	0	0	0	0	0	0	0	0	0	0	0	0	0	0	0	0	0	0	0	0	0	0	0	0	0	0	0	0	0	0
163	Faucicola_mancuniensis	Proteobacteria	Gammaproteobacteria	Pseudomonadales	Moraxellaceae	Faucicola			0	0	0	0	0	0	0	0	0	0	0	0	0	0	0	0	0	0	0	0	0	0	0	0	0	0	0	0	0	0	0	0	0	0	0	1	0	0	0	0	0
164	Fervidicola_ferrireducens	Firmicutes	Clostridia	Thermosediminibacterales	Thermosediminibacteraceae	Fervidicola			0	0	1	0	0	0	0	0	0	0	0	0	0	0	0	0	0	0	0	0	0	0	0	0	0	0	0	0	0	0	0	0	0	0	0	0	0	0	0	0	0
165	Finegoldia_magna	Firmicutes	Clostridia	Clostridiales	Peptoniphilaceae	Finegoldia			0	0	0	0	0	0	0	0	0	0	0	0	0	2	0	0	0	0	0	0	0	0	0	0	0	2	0	0	0	0	0	0	0	0	0	0	0	0	0	0	0
166	Flavisolibacter_ginsenosidimutans	Bacteroidetes	Chitinophagia	Chitinophagales	Chitinophagaceae	Flavisolibacter			0	0	0	0	0	0	0	0	0	0	0	0	0	0	0	0	0	0	0	0	0	0	0	0	0	0	0	0	0	0	0	0	1	0	0	0	0	0	0	0	0
167	Fretibacterium_fastidiosum	Synergistetes	Synergistia	Synergistales	Synergistaceae	Fretibacterium			0	0	0	0	0	0	0	0	0	0	1	0	0	0	0	0	0	0	0	4	4	0	0	0	0	4	0	0	0	0	0	0	0	0	3	0	0	0	0	0	0
168	Fretibacterium_sp_HMT_359	Synergistetes	Synergistia	Synergistales	Synergistaceae	Fretibacterium			0	0	0	0	0	0	0	0	0	0	0	0	0	0	0	0	0	2	0	0	0	0	0	0	0	0	0	0	0	0	0	0	0	0	0	0	0	0	0	0	0
169	Fretibacterium_sp_HMT_360	Synergistetes	Synergistia	Synergistales	Synergistaceae	Fretibacterium			0	0	0	0	0	0	0	0	0	0	0	0	0	0	0	0	0	0	0	0	0	0	0	0	0	3	0	0	0	1	0	0	0	0	3	0	0	0	0	0	0
170	Fretibacterium_sp_HMT_361	Synergistetes	Synergistia	Synergistales	Synergistaceae	Fretibacterium			0	0	0	0	0	0	0	0	0	0	0	0	0	0	0	0	0	0	0	0	0	0	0	0	0	0	0	0	0	0	0	0	0	0	0	0	0	0	0	0	0
171	Fretibacterium_sp_HMT_362	Synergistetes	Synergistia	Synergistales	Synergistaceae	Fretibacterium			0	0	0	0	0	0	0	0	0	0	0	0	0	0	0	0	0	0	0	3	0	0	0	0	0	7	0	0	0	0	0	0	0	0	0	0	0	0	0	0	0
172	Fusobacterium_canifelinum	Fusobacteria	Fusobacteriia	Fusobacteriales	Fusobacteriaceae	Fusobacterium			0	0	0	0	0	0	0	0	0	0	0	0	0	0	0	0	0	0	0	0	0	0	0	0	0	0	0	0	0	1	6	0	0	0	57	0	3	0	2	3	0
173	Fusobacterium_nucleatum	Fusobacteria	Fusobacteriia	Fusobacteriales	Fusobacteriaceae	Fusobacterium			4	0	0	0	0	0	0	1	1	2	5	3	1	53	0	0	0	19	25	0	0	35	0	0	0	57	10	41	97	6	4	1	0	2	0	1	706	1861	11	31	51
174	Fusobacterium_nucleatum_subsp_animalis	Fusobacteria	Fusobacteriia	Fusobacteriales	Fusobacteriaceae	Fusobacterium			0	0	0	0	0	0	0	6	4	1	0	0	0	0	0	0	0	0	2	0	0	11	0	0	0	0	0	0	1	0	0	0	0	0	0	0	1	0	0	8	2
175	Fusobacterium_nucleatum_subsp_nucleatum	Fusobacteria	Fusobacteriia	Fusobacteriales	Fusobacteriaceae	Fusobacterium			0	0	0	0	0	0	0	0	0	0	0	0	0	0	0	0	0	0	0	0	0	0	0	0	0	0	0	0	0	0	0	0	14	0	0	0	0	0	0	0	0
176	Fusobacterium_nucleatum_subsp_polymorphum	Fusobacteria	Fusobacteriia	Fusobacteriales	Fusobacteriaceae	Fusobacterium			0	0	0	0	0	0	0	0	0	0	0	0	0	0	0	0	0	0	0	0	0	0	0	0	0	0	0	0	0	0	0	0	0	0	0	0	0	0	0	0	0
177	Fusobacterium_nucleatum_subsp_vincentii	Fusobacteria	Fusobacteriia	Fusobacteriales	Fusobacteriaceae	Fusobacterium			6	0	0	0	0	0	0	0	0	0	40	32	52	60	0	0	0	11	15	1	0	53	0	0	0	14	0	30	53	81	0	9	3	1	24	28	376	666	163	4	578
178	Fusobacterium_periodonticum	Fusobacteria	Fusobacteriia	Fusobacteriales	Fusobacteriaceae	Fusobacterium			1	0	0	0	0	0	0	0	0	25	0	0	0	1	0	0	0	1	6	0	0	11	0	0	0	3	0	0	1	0	7	17	12	5	3	183	0	0	0	0	12
179	Fusobacterium_sp_HMT_203	Fusobacteria	Fusobacteriia	Fusobacteriales	Fusobacteriaceae	Fusobacterium			3	0	0	0	0	0	0	2	0	30	0	0	0	129	0	0	0	1	11	3	0	27	0	0	0	11	4	130	0	29	0	0	0	0	0	0	2	0	1	1	0
180	Fusobacterium_sp_HMT_204	Fusobacteria	Fusobacteriia	Fusobacteriales	Fusobacteriaceae	Fusobacterium			3	0	0	0	0	0	0	0	0	0	0	0	0	177	0	0	0	14	61	0	0	92	0	0	0	0	15	68	0	0	4	0	17	0	0	0	241	0	1	9	0
181	Fusobacterium_sp_HMT_205	Fusobacteria	Fusobacteriia	Fusobacteriales	Fusobacteriaceae	Fusobacterium			0	0	0	0	0	0	0	0	0	0	0	0	0	0	0	0	0	0	0	0	0	0	0	0	0	0	0	0	0	0	0	0	0	0	0	0	1	0	0	0	0
182	Fusobacterium_sp_HMT_248	Fusobacteria	Fusobacteriia	Fusobacteriales	Fusobacteriaceae	Fusobacterium			0	0	0	0	0	0	0	0	0	0	0	0	0	0	0	0	0	0	0	0	0	0	0	0	0	0	0	1	0	15	0	0	0	0	0	0	0	0	0	0	0
183	Fusobacterium_sp_HMT_370	Fusobacteria	Fusobacteriia	Fusobacteriales	Fusobacteriaceae	Fusobacterium			0	0	0	0	0	0	0	0	0	0	0	0	0	0	0	0	0	0	0	0	0	0	0	0	0	1	0	0	0	0	0	0	2	0	0	0	0	0	0	0	0
184	Gardnerella_vaginalis	Actinobacteria	Actinobacteria	Bifidobacteriales	Bifidobacteriaceae	Gardnerella			0	0	0	0	0	0	0	0	0	0	0	0	0	0	0	0	0	0	0	0	0	0	0	0	0	0	0	0	0	0	0	0	0	0	0	0	0	0	0	0	0
185	Gemella_haemolysans	Firmicutes	Bacilli	Bacillales	Bacillales_Incertae Sedis XI	Gemella			34	0	0	0	0	0	88	0	0	0	0	0	0	75	0	0	0	30	0	27	0	0	2	7	4	0	0	19	5	60	20	358	776	2	268	144	0	0	0	0	0
186	Gemella_morbillorum	Firmicutes	Bacilli	Bacillales	Bacillales_Incertae Sedis XI	Gemella			44	0	0	0	0	0	3	0	0	9	0	0	0	125	0	0	0	28	4	28	5	0	0	318	498	13	4	78	129	182	87	258	6	1	76	4	670	8	27	130	474
187	Gemella_sanguinis	Firmicutes	Bacilli	Bacillales	Bacillales_Incertae Sedis XI	Gemella			18	0	0	2	0	0	0	0	0	28	6	4	0	6	0	21	0	1	17	0	0	0	0	15	24	11	3	5	9	5	1	5	28	4	115	461	68	0	2	18	54
188	Gracilibacteria_GN02_G1_HMT_871	Gracilibacteria	Gracilibacteria	Gracilibacteria	Gracilibacteria	Gracilibacteria			0	0	0	0	0	0	0	0	0	0	0	0	0	0	0	0	0	0	0	0	0	0	0	0	0	0	0	0	0	0	0	0	0	0	0	0	0	0	0	0	0
189	Gracilibacteria_GN02_G1_HMT_872	Gracilibacteria	Gracilibacteria	Gracilibacteria	Gracilibacteria	Gracilibacteria			6	0	0	0	0	0	0	0	0	0	0	0	0	23	0	0	0	4	0	0	0	0	0	0	0	0	0	19	0	32	0	0	1	0	0	0	0	0	0	0	0
190	Granulicatella_adiacens	Firmicutes	Bacilli	Lactobacillales	Carnobacteriaceae	Granulicatella			371	32	0	16	0	0	22	57	0	6	0	0	0	368	0	123	0	294	15	256	7	33	4	22	77	137	5	112	19	79	96	131	131	6	275	235	26	1	23	91	92
191	Granulicatella_elegans	Firmicutes	Bacilli	Lactobacillales	Carnobacteriaceae	Granulicatella			35	0	4	0	0	0	339	2	0	0	0	0	0	75	0	2	0	97	0	195	0	0	0	2	9	3	0	16	0	35	216	185	740	0	12	20	0	0	1	0	2
192	Haemophilus_parainfluenzae	Proteobacteria	Gammaproteobacteria	Pasteurellales	Pasteurellaceae	Haemophilus			9	0	0	0	0	0	0	267	0	2	0	1	0	1148	0	60	8	190	0	868	4	2	0	0	0	118	0	19	290	197	484	129	1510	597	597	736	0	1	0	6	12
193	Haemophilus_sp_HMT_036	Proteobacteria	Gammaproteobacteria	Pasteurellales	Pasteurellaceae	Haemophilus			0	0	0	0	0	0	0	0	0	0	0	0	0	0	0	0	0	0	0	0	0	0	0	0	0	0	0	0	0	0	0	0	0	3	0	1	0	0	0	0	0
194	Haemophilus_sp_HMT_908	Proteobacteria	Gammaproteobacteria	Pasteurellales	Pasteurellaceae	Haemophilus			0	0	0	0	0	0	0	0	0	0	0	0	0	0	0	0	0	0	0	0	0	0	0	0	0	0	0	0	0	0	4	0	0	0	0	0	0	0	0	0	0
195	Haemophilus_sputorum	Proteobacteria	Gammaproteobacteria	Pasteurellales	Pasteurellaceae	Haemophilus			1	0	0	0	0	2	0	0	0	0	0	0	0	106	0	0	0	1	0	0	0	0	0	0	0	12	0	0	0	0	0	8	1	24	0	45	0	0	0	0	0
196	Herbaspirillum_huttiense_subsp_huttiense	Proteobacteria	Betaproteobacteria	Burkholderiales	Oxalobacteraceae	Herbaspirillum			0	0	0	0	0	0	0	0	0	0	0	0	0	1	0	0	0	0	0	0	0	0	0	0	0	0	0	0	0	0	0	0	0	0	0	0	0	0	0	0	0
197	Herpetosiphon_aurantiacus	Chloroflexi	Chloroflexia	Herpetosiphonales	Herpetosiphonaceae	Herpetosiphon			0	0	0	0	0	0	0	0	0	0	0	0	0	0	0	0	0	0	0	0	0	0	0	0	0	0	0	0	0	0	0	0	0	0	0	1	0	0	0	0	0
198	Hydrotalea_flava	Bacteroidetes	Chitinophagia	Chitinophagales	Chitinophagaceae	Hydrotalea			0	0	0	0	0	0	0	0	0	0	0	0	0	3	0	0	0	0	0	0	0	0	0	0	0	0	0	0	0	0	0	0	0	0	0	0	0	0	0	0	0
199	Hymenobacter_roseus	Bacteroidetes	Cytophagia	Cytophagales	Hymenobacteraceae	Hymenobacter			0	0	0	0	0	0	0	0	0	0	0	0	0	0	0	0	0	0	0	0	0	0	0	0	0	1	0	0	0	0	0	0	0	0	0	0	0	0	0	0	0
200	Intestinibacter_bartlettii	Firmicutes	Clostridia	Clostridiales	Peptostreptococcaceae	Intestinibacter			0	0	0	0	0	0	0	0	0	0	0	0	0	0	0	0	0	0	0	0	0	0	0	0	0	0	0	0	0	0	0	0	0	0	0	0	0	0	0	0	0
201	Johnsonella_ignava	Firmicutes	Clostridia	Clostridiales	Lachnospiraceae	Johnsonella			0	0	0	0	0	0	0	0	0	0	0	0	0	3	0	0	0	5	0	0	0	0	0	243	0	0	0	10	0	7	0	0	1	0	0	0	0	0	0	0	0
202	Johnsonella_sp_HMT_166	Firmicutes	Clostridia	Clostridiales	Lachnospiraceae	Johnsonella			0	0	0	0	0	0	0	0	0	0	0	0	0	0	0	0	0	0	0	0	0	0	0	0	0	2	0	0	0	0	0	0	0	0	0	0	0	0	0	0	0
203	Jonquetella_anthropi	Synergistetes	Synergistia	Synergistales	Synergistaceae	Jonquetella			0	0	0	0	0	0	0	0	0	0	0	0	0	0	0	0	0	0	0	0	0	0	0	0	0	0	0	0	0	0	0	0	0	0	0	0	0	0	0	0	0
204	Kingella_denitrificans	Proteobacteria	Betaproteobacteria	Neisseriales	Neisseriaceae	Kingella			0	0	0	0	0	0	0	0	0	0	0	0	0	0	0	0	0	0	0	0	0	0	0	0	0	0	0	0	0	7	0	16	0	0	0	0	0	0	0	0	0
205	Kingella_kingae	Proteobacteria	Betaproteobacteria	Neisseriales	Neisseriaceae	Kingella			0	0	0	0	0	0	0	0	0	0	0	0	0	0	0	0	0	0	0	0	0	0	0	0	0	0	0	0	0	0	0	0	0	0	0	10	0	0	0	0	0
206	Kingella_oralis	Proteobacteria	Betaproteobacteria	Neisseriales	Neisseriaceae	Kingella			99	0	0	0	0	0	0	12	0	0	0	0	0	1329	0	0	0	33	0	70	0	0	0	0	0	15	0	3	4	41	81	28	51	25	182	3	0	0	0	0	0
207	Kingella_sp_HMT_012	Proteobacteria	Betaproteobacteria	Neisseriales	Neisseriaceae	Kingella			0	0	0	0	0	0	0	0	0	0	0	0	0	0	0	0	0	0	0	0	0	0	0	0	0	0	0	0	0	0	0	0	0	0	0	1	1	0	0	0	0
208	Kingella_sp_HMT_459	Proteobacteria	Betaproteobacteria	Neisseriales	Neisseriaceae	Kingella			3	0	0	0	0	0	0	0	0	0	0	0	0	93	0	0	0	15	0	0	0	0	0	0	0	0	0	0	0	0	0	0	0	0	0	0	0	0	0	0	0
209	Kingella_sp_HMT_932	Proteobacteria	Betaproteobacteria	Neisseriales	Neisseriaceae	Kingella			0	0	0	0	0	0	0	0	0	0	0	0	0	0	0	0	0	0	0	0	0	0	0	0	0	1	0	0	0	0	0	0	0	0	0	1	0	0	0	0	0
210	Knoellia_locipacati	Actinobacteria	Actinobacteria	Micrococcales	Intrasporangiaceae	Knoellia			0	0	0	0	0	0	0	0	0	0	0	0	0	1	0	0	0	0	0	0	0	0	0	0	0	0	0	0	0	0	0	0	0	0	0	0	0	0	0	0	0
211	Lachnoanaerobaculum_orale	Firmicutes	Clostridia	Clostridiales	Lachnospiraceae	Lachnoanaerobaculum			0	0	0	0	0	0	0	0	0	0	0	0	0	0	0	0	0	1	0	0	0	0	0	0	0	0	0	0	0	0	0	0	0	0	0	0	0	0	0	1	0
212	Lachnoanaerobaculum_saburreum	Firmicutes	Clostridia	Clostridiales	Lachnospiraceae	Lachnoanaerobaculum			1	1	0	0	0	0	0	0	0	0	0	0	0	21	0	0	0	3	4	0	0	5	0	30	48	18	48	1	32	28	0	24	1	0	1	4	0	1	64	61	36
213	Lachnoanaerobaculum_sp_HMT_083	Firmicutes	Clostridia	Clostridiales	Lachnospiraceae	Lachnoanaerobaculum			0	0	0	0	0	0	0	0	0	0	0	0	0	0	0	0	0	0	0	0	0	0	0	0	0	1	0	0	0	0	0	0	0	0	0	0	0	0	0	0	0
214	Lachnoanaerobaculum_sp_HMT_089	Firmicutes	Clostridia	Clostridiales	Lachnospiraceae	Lachnoanaerobaculum			0	0	0	0	0	0	0	0	0	0	0	0	0	0	0	0	0	0	0	0	0	0	0	0	0	0	0	0	0	0	0	0	0	0	0	0	0	0	0	0	0
215	Lachnoanaerobaculum_sp_HMT_496	Firmicutes	Clostridia	Clostridiales	Lachnospiraceae	Lachnoanaerobaculum			0	0	0	0	0	0	0	0	0	0	0	0	0	0	0	0	0	0	0	0	0	0	0	0	0	0	0	0	0	0	0	0	1	0	0	0	0	0	0	0	0
216	Lachnoanaerobaculum_umeaense	Firmicutes	Clostridia	Clostridiales	Lachnospiraceae	Lachnoanaerobaculum			0	0	0	0	0	0	0	0	0	0	0	0	0	0	0	0	0	0	0	0	0	0	0	0	0	0	0	0	0	1	0	0	2	0	0	0	0	0	0	0	0
217	Lachnospiraceae_G2_HMT_096	Firmicutes	Clostridia	Clostridiales	Lachnospiraceae	Lachnospiraceae [G-2] bacterium HOMD taxon HMT 096			11	0	0	0	0	0	0	0	0	0	0	0	0	0	0	0	0	0	0	0	0	0	0	0	0	16	1	0	0	0	0	0	0	0	0	1	0	0	0	0	0
218	Lachnospiraceae_G3_HMT_100	Firmicutes	Clostridia	Clostridiales	Lachnospiraceae	Lachnospiraceae [G-3] bacterium HOMD taxon HMT 100			0	0	0	0	0	0	0	0	0	0	0	2	0	1	0	0	0	0	0	13	0	0	0	0	0	7	0	1	5	47	0	23	3	0	46	5	0	0	0	0	0
219	Lachnospiraceae_G7_HMT_086	Firmicutes	Clostridia	Clostridiales	Lachnospiraceae	Howardella			0	0	0	0	0	0	0	0	0	0	0	0	1	0	0	0	0	0	0	0	0	0	0	0	0	1	0	0	4	0	0	0	0	0	3	0	0	2	0	0	0
220	Lachnospiraceae_G7_HMT_163	Firmicutes	Clostridia	Clostridiales	Lachnospiraceae	Howardella			0	0	0	0	0	0	0	0	0	0	2	0	0	0	0	0	0	0	0	0	0	0	0	0	0	0	0	0	0	0	0	0	0	0	0	0	0	0	0	0	0
221	Lachnospiraceae_G8_HMT_500	Firmicutes	Clostridia	Clostridiales	Lachnospiraceae [G-8] bacterium HOMD taxon HMT 500				0	0	0	0	0	0	0	0	0	0	0	0	0	0	0	0	0	0	0	0	0	0	0	0	0	7	0	2	0	1	0	0	1	0	0	1	0	0	0	0	0
222	Lactobacillus_acidophilus	Firmicutes	Bacilli	Lactobacillales	Lactobacillaceae	Lactobacillus			0	0	0	0	0	0	0	0	0	0	0	0	0	22	0	0	0	0	0	0	0	0	0	0	0	0	0	0	0	0	0	0	0	0	0	0	0	0	0	0	0
223	Lactobacillus_coleohominis	Firmicutes	Bacilli	Lactobacillales	Lactobacillaceae	Limosilactobacillus			0	0	0	0	0	0	0	0	0	0	0	1	0	0	0	0	0	0	0	0	0	0	0	0	0	0	0	0	0	0	0	0	0	0	0	0	0	0	0	0	0
224	Lactobacillus_crispatus	Firmicutes	Bacilli	Lactobacillales	Lactobacillaceae	Lactobacillus			0	0	0	0	0	0	0	0	0	0	0	0	0	0	0	0	0	0	0	0	0	0	0	0	0	7	0	0	0	0	0	0	0	0	0	0	0	0	0	0	0
225	Lactobacillus_delbrueckii_subsp_bulgaricus	Firmicutes	Bacilli	Lactobacillales	Lactobacillaceae	Lactobacillus			0	0	0	0	0	0	0	0	0	0	0	0	0	0	0	0	0	0	0	0	0	0	0	0	0	0	0	0	0	0	0	0	0	0	0	0	0	0	0	0	0
226	Lactobacillus_fermentum	Firmicutes	Bacilli	Lactobacillales	Lactobacillaceae	Limosilactobacillus			0	0	0	0	0	0	0	0	0	0	0	0	0	1	0	0	0	1	5	0	0	0	1002	3	1	0	0	0	0	0	0	0	0	0	0	0	0	0	0	0	0
227	Lactobacillus_frumenti	Firmicutes	Bacilli	Lactobacillales	Lactobacillaceae	Limosilactobacillus			0	0	0	0	0	0	0	0	0	0	0	0	0	0	0	0	0	0	0	0	0	0	0	0	0	0	0	0	0	0	0	0	0	0	0	0	0	0	0	0	0
228	Lactobacillus_gasseri	Firmicutes	Bacilli	Lactobacillales	Lactobacillaceae	Lactobacillus			0	0	0	0	0	0	0	0	0	0	6	9	3	1	0	0	0	0	0	0	0	0	0	0	0	0	0	0	0	0	0	0	0	0	1	0	0	0	0	0	0
229	Lactobacillus_iners	Firmicutes	Bacilli	Lactobacillales	Lactobacillaceae	Lactobacillus			0	0	0	0	0	0	0	0	0	0	0	0	0	0	0	0	0	0	0	0	0	0	0	0	0	0	0	0	0	0	0	0	0	0	0	0	0	0	0	0	0
230	Lactobacillus_oris	Firmicutes	Bacilli	Lactobacillales	Lactobacillaceae	Limosilactobacillus			0	0	0	0	0	0	0	0	0	0	0	0	0	0	0	0	0	0	0	0	0	0	0	0	0	0	0	0	0	0	0	0	0	0	0	0	0	0	0	0	0
231	Lactobacillus_paracasei	Firmicutes	Bacilli	Lactobacillales	Lactobacillaceae	Lacticaseibacillus			0	0	0	0	0	0	0	0	0	0	0	0	0	0	0	0	0	0	0	0	0	0	0	0	0	0	0	0	0	0	0	0	0	0	0	0	0	0	0	0	0
232	Lactobacillus_paracasei_subsp_paracasei	Firmicutes	Bacilli	Lactobacillales	Lactobacillaceae	Lacticaseibacillus			0	0	0	0	0	0	0	0	0	0	0	0	0	0	0	0	0	0	0	0	0	0	0	0	0	0	0	0	0	0	0	0	0	0	0	0	0	0	0	0	0
233	Lactobacillus_rhamnosus	Firmicutes	Bacilli	Lactobacillales	Lactobacillaceae	Lacticaseibacillus			0	0	0	0	0	0	0	0	0	0	0	0	0	0	0	0	0	0	0	0	0	0	0	0	0	0	0	0	0	0	0	0	0	0	0	0	0	0	0	0	0
234	Lactobacillus_salivarius	Firmicutes	Bacilli	Lactobacillales	Lactobacillaceae	Ligilactobacillus			0	0	0	0	0	0	0	0	0	1	60	42	32	0	0	0	0	0	0	0	0	0	0	0	0	0	0	0	0	0	0	0	0	0	0	0	0	0	0	0	0
235	Lactobacillus_ultunensis	Firmicutes	Bacilli	Lactobacillales	Lactobacillaceae	Lactobacillus			0	0	0	0	0	0	0	0	0	0	0	0	0	0	0	0	0	0	0	0	0	0	0	0	0	0	0	0	0	0	0	0	0	0	0	0	0	0	0	0	0
236	Lactobacillus_vaginalis	Firmicutes	Bacilli	Lactobacillales	Lactobacillaceae	Limosilactobacillus			1	0	0	0	0	0	111	0	0	0	0	0	0	1	0	0	0	17	16	0	0	58	0	2	5	0	0	0	0	0	0	0	0	0	0	0	0	0	0	0	0
237	Lactococcus_lactis	Firmicutes	Bacilli	Lactobacillales	Streptococcaceae	Lactococcus			0	0	0	0	0	0	0	0	0	0	0	0	9	0	0	0	0	0	0	0	0	0	0	0	0	0	0	0	0	0	0	0	0	0	0	0	0	0	0	0	0
238	Lactococcus_lactis_subsp_lactis	Firmicutes	Bacilli	Lactobacillales	Streptococcaceae	Lactococcus			0	0	0	0	0	0	0	0	0	0	0	0	2	0	0	0	0	0	0	0	0	0	0	0	0	0	0	0	0	0	0	0	0	0	0	0	0	0	0	0	0
239	Lautropia_mirabilis	Proteobacteria	Betaproteobacteria	Burkholderiales	Burkholderiaceae	Lautropia			502	0	0	0	0	0	0	0	0	0	0	0	0	650	0	5	0	793	0	0	0	0	0	0	0	316	0	1834	687	311	14	176	88	9	1334	105	0	0	0	0	0
240	Lawsonella_clevelandensis	Actinobacteria	Actinobacteria	Mycobacteriales	Lawsonellaceae	Lawsonella			0	0	0	0	0	0	0	0	0	0	0	0	0	0	0	0	0	0	0	0	0	0	0	0	0	1	0	0	0	0	0	0	0	0	0	0	0	0	0	0	0
241	Leptotrichia_buccalis	Fusobacteria	Fusobacteriia	Fusobacteriales	Leptotrichiaceae	Leptotrichia			4	0	0	0	0	0	0	0	0	0	0	0	0	7	0	0	0	5	0	0	0	0	0	0	0	13	0	26	3	155	8	52	0	0	0	0	0	0	0	0	0
242	Leptotrichia_goodfellowii	Fusobacteria	Fusobacteriia	Fusobacteriales	Leptotrichiaceae	Leptotrichia			4	0	0	0	0	0	0	558	0	0	0	0	0	102	0	0	0	5	0	0	0	0	0	0	0	0	0	6	14	0	5	0	19	2	0	0	0	3	0	1	0
243	Leptotrichia_hofstadii	Fusobacteria	Fusobacteriia	Fusobacteriales	Leptotrichiaceae	Leptotrichia			3	0	0	0	0	39	0	0	0	0	0	0	0	39	0	0	0	5	0	0	0	0	0	0	0	38	0	2	1	51	0	17	28	0	310	2	0	0	0	0	0
244	Leptotrichia_hongkongensis	Fusobacteria	Fusobacteriia	Fusobacteriales	Leptotrichiaceae	Leptotrichia			74	0	0	0	0	60	0	0	9	3	0	0	0	29	0	0	0	72	1	127	0	6	0	0	0	187	1	10	67	9	295	21	289	43	38	157	0	1	0	4	0
245	Leptotrichia_sp_HMT_212	Fusobacteria	Fusobacteriia	Fusobacteriales	Leptotrichiaceae	Leptotrichia			55	0	0	0	0	0	0	0	0	0	0	0	0	7	0	0	0	6	1	0	0	0	0	0	0	145	1	182	0	84	15	97	9	0	97	1	0	0	0	0	0
246	Leptotrichia_sp_HMT_215	Fusobacteria	Fusobacteriia	Fusobacteriales	Leptotrichiaceae	Leptotrichia			13	0	0	0	0	0	0	0	0	0	0	0	0	0	0	0	0	0	0	0	2	0	0	0	0	9	28	0	0	3	9	9	30	0	323	105	0	0	0	45	0
247	Leptotrichia_sp_HMT_218	Fusobacteria	Fusobacteriia	Fusobacteriales	Leptotrichiaceae	Leptotrichia			8	0	0	0	0	0	0	0	0	1	0	0	0	0	0	0	0	0	0	0	0	0	0	0	0	0	0	0	0	0	0	0	0	0	0	0	0	0	0	0	0
248	Leptotrichia_sp_HMT_219	Fusobacteria	Fusobacteriia	Fusobacteriales	Leptotrichiaceae	Leptotrichia			0	0	0	0	0	0	0	0	0	0	0	0	0	14	0	0	0	0	0	2	0	0	0	0	0	0	0	123	0	41	0	0	1	0	39	3	2	0	0	0	0
249	Leptotrichia_sp_HMT_221	Fusobacteria	Fusobacteriia	Fusobacteriales	Leptotrichiaceae	Leptotrichia			54	0	0	0	0	19	0	0	2	0	0	0	0	0	0	0	0	7	0	0	0	0	0	0	0	0	0	0	5	0	0	14	5	0	0	9	0	0	0	0	0
250	Leptotrichia_sp_HMT_223	Fusobacteria	Fusobacteriia	Fusobacteriales	Leptotrichiaceae	Leptotrichia			6	0	0	0	0	2	0	0	0	0	0	0	1	0	0	0	0	0	0	0	0	0	0	0	0	7	0	0	12	0	5	0	0	1	0	1	0	1	0	0	0
251	Leptotrichia_sp_HMT_225	Fusobacteria	Fusobacteriia	Fusobacteriales	Leptotrichiaceae	Leptotrichia			0	0	0	0	0	0	0	0	0	0	0	0	0	0	0	0	0	0	0	0	0	0	0	0	0	3	0	104	1	13	32	24	4	0	0	0	0	0	0	0	0
252	Leptotrichia_sp_HMT_392	Fusobacteria	Fusobacteriia	Fusobacteriales	Leptotrichiaceae	Leptotrichia			4	0	0	0	0	0	0	0	0	0	0	0	0	33	0	0	0	23	0	26	1	0	0	0	0	12	0	24	0	120	1	116	6	0	12	2	0	0	0	0	0
253	Leptotrichia_sp_HMT_417	Fusobacteria	Fusobacteriia	Fusobacteriales	Leptotrichiaceae	Leptotrichia			11	0	0	0	0	0	0	0	0	0	0	0	0	0	0	0	0	5	0	17	0	0	0	0	0	4	5	0	2	5	0	109	0	0	1	0	0	0	0	0	0
254	Leptotrichia_sp_HMT_463	Fusobacteria	Fusobacteriia	Fusobacteriales	Leptotrichiaceae	Leptotrichia			0	0	0	0	0	0	0	0	0	0	0	0	0	0	0	0	0	0	0	0	0	0	0	0	0	0	0	1	0	0	0	0	0	0	0	0	0	0	0	0	0
255	Leptotrichia_sp_HMT_498	Fusobacteria	Fusobacteriia	Fusobacteriales	Leptotrichiaceae	Leptotrichia			0	0	0	0	0	0	0	0	0	0	0	0	0	0	0	0	0	0	0	0	0	0	0	0	0	36	15	0	33	54	0	16	0	0	0	2	0	0	0	0	0
256	Leptotrichia_sp_HMT_847	Fusobacteria	Fusobacteriia	Fusobacteriales	Leptotrichiaceae	Leptotrichia			0	0	0	0	0	0	0	0	0	0	0	0	0	0	0	0	0	0	0	0	0	0	0	0	0	10	0	0	0	0	0	0	2	2	0	0	0	0	0	0	0
257	Leptotrichia_sp_HMT_909	Fusobacteria	Fusobacteriia	Fusobacteriales	Leptotrichiaceae	Leptotrichia			0	0	0	0	0	0	0	0	0	0	0	0	0	0	0	0	0	0	0	0	0	0	0	0	0	0	0	0	0	17	0	0	0	0	0	0	0	0	0	0	0
258	Leptotrichia_trevisanii	Fusobacteria	Fusobacteriia	Fusobacteriales	Leptotrichiaceae	Leptotrichia			8	0	0	0	0	0	0	0	0	0	0	0	0	98	0	0	0	3	0	0	0	0	0	0	0	1	0	12	0	22	1	0	77	0	0	15	0	0	1	0	0
259	Leptotrichia_wadei	Fusobacteria	Fusobacteriia	Fusobacteriales	Leptotrichiaceae	Leptotrichia			6	0	0	0	0	0	0	0	0	0	0	0	0	6	0	0	0	4	0	305	4	0	0	0	0	103	21	0	66	0	21	1	2	0	196	0	0	0	0	1	0
260	Leuconostoc_mesenteroides	Firmicutes	Bacilli	Lactobacillales	Lactobacillaceae	Leuconostoc			0	0	0	0	0	0	0	0	0	0	0	0	0	0	0	0	0	0	0	0	0	0	0	0	0	0	0	0	0	0	0	0	0	0	0	0	0	0	0	0	0
261	Loktanella_vestfoldensis	Proteobacteria	Alphaproteobacteria	Rhodobacterales	Rhodobacteraceae	Yoonia			0	0	0	0	0	0	0	0	0	0	0	0	0	0	0	0	0	0	0	0	0	0	0	0	0	0	0	0	0	0	0	0	0	0	0	0	0	0	0	0	0
262	Luteibacter_anthropi	Proteobacteria	Gammaproteobacteria	Xanthomonadales	Rhodanobacteraceae	Luteibacter			0	0	0	0	0	0	0	0	0	0	0	0	0	0	0	0	0	0	0	0	0	0	0	0	0	3	0	0	0	0	0	0	0	0	0	0	0	0	0	0	0
263	Lysobacter_mobilis	Proteobacteria	Gammaproteobacteria	Xanthomonadales	Xanthomonadaceae	Lysobacter			0	0	0	0	0	0	0	0	0	0	0	0	0	0	0	0	0	0	0	0	0	0	0	0	0	1	0	0	0	0	0	0	0	0	0	0	0	0	0	0	0
264	Megasphaera_micronuciformis	Firmicutes	Negativicutes	Veillonellales	Veillonellaceae	Megasphaera			5	0	0	0	0	0	0	0	0	80	3	0	1	0	1	0	0	0	21	0	0	29	0	0	0	0	0	0	1	2	0	0	0	1	15	1	0	154	138	71	169
265	Megasphaera_sp_HMT_123	Firmicutes	Negativicutes	Veillonellales	Veillonellaceae	Megasphaera			0	0	0	0	0	0	0	0	0	1	37	47	38	0	0	0	0	0	0	0	0	0	0	0	0	0	0	0	0	0	0	0	0	0	39	0	0	0	0	0	0
266	Methylobacterium_organophilum	Proteobacteria	Alphaproteobacteria	Rhizobiales	Methylobacteriaceae	Methylobacterium			0	0	0	0	0	0	0	0	0	0	0	0	0	0	0	0	0	0	0	0	0	0	0	0	0	0	0	0	0	0	0	0	0	0	0	0	0	0	0	0	0
267	Microbacterium_lacus	Actinobacteria	Actinobacteria	Micrococcales	Microbacteriaceae	Microbacterium			0	0	0	0	0	0	0	0	0	0	0	0	0	0	0	0	0	0	0	0	0	0	0	0	0	1	0	0	0	0	0	0	0	0	0	0	0	0	0	0	0
268	Microcella_alkaliphila	Actinobacteria	Actinobacteria	Micrococcales	Microbacteriaceae	Microcella			0	0	0	0	0	0	0	0	0	0	0	0	0	0	0	0	0	0	0	0	0	0	0	0	0	0	0	0	0	0	0	0	0	0	0	0	0	0	0	0	0
269	Microlunatus_panaciterrae	Actinobacteria	Actinobacteria	Propionibacteriales	Propionibacteriaceae	Microlunatus			0	0	0	0	0	0	0	0	0	0	0	0	0	0	0	0	0	0	0	0	0	0	0	0	0	0	0	0	0	0	0	0	0	0	0	0	0	0	0	0	0
270	Mitsuokella_sp_HMT_131	Firmicutes	Negativicutes	Selenomonadales	Selenomonadaceae	Mitsuokella sp. HOMD taxon HMT 131			4	0	0	0	0	0	0	0	0	0	0	0	0	0	0	0	0	5	0	0	0	5	0	0	0	0	0	0	0	0	0	0	0	0	0	0	0	0	0	0	0
271	Mitsuokella_sp_HMT_521	Firmicutes	Negativicutes	Selenomonadales	Selenomonadaceae	Mitsuokella			1	0	0	0	0	0	0	0	0	0	0	0	0	8	0	0	0	3	0	10	0	0	0	0	0	30	0	0	4	0	0	0	0	0	0	0	0	0	0	0	0
272	Mogibacterium_neglectum	Firmicutes	Clostridia	Clostridiales	Clostridiales_Incertae Sedis XIII	Mogibacterium			0	0	0	0	0	0	0	0	0	0	0	0	0	0	0	0	0	0	0	1	0	0	0	2	0	0	0	0	0	0	0	0	0	0	1	0	0	11	0	10	0
273	Mogibacterium_timidum	Firmicutes	Clostridia	Clostridiales	Clostridiales_Incertae Sedis XIII	Mogibacterium			0	0	0	0	0	0	0	0	0	0	15	14	9	0	0	0	0	1	0	0	0	0	0	0	0	3	0	0	0	0	0	0	0	0	11	1	0	0	0	0	0
274	Mollicutes_G2_HMT_906	Tenericutes	Mollicutes	Mollicutes	Mollicutes	Mollicutes_[G-2]			0	0	0	0	0	0	0	0	0	0	0	0	0	0	0	0	0	0	0	0	0	0	0	0	0	0	0	0	0	0	0	0	0	0	0	0	0	0	0	0	0
275	Mongoliitalea_lutea	Bacteroidetes	Cytophagia	Cytophagales	Cyclobacteriaceae	Mongoliitalea			0	0	0	0	0	0	0	0	0	0	0	0	0	0	0	0	0	0	0	0	0	0	0	0	0	0	0	0	0	0	0	0	0	0	0	0	0	0	0	0	0
276	Mycoplasma_faucium	Tenericutes	Mollicutes	Mycoplasmoidales	Metamycoplasmataceae	Metamycoplasma			0	0	0	0	0	0	0	0	0	0	0	0	0	0	0	0	0	0	0	0	0	0	0	0	0	7	0	0	0	0	0	0	0	0	1	0	0	0	0	0	0
277	Mycoplasma_salivarium	Tenericutes	Mollicutes	Mycoplasmoidales	Metamycoplasmataceae	Metamycoplasma			0	0	0	0	0	0	0	0	0	0	0	0	0	0	0	0	0	1	0	0	0	0	0	0	0	0	0	0	0	0	0	0	0	0	3	0	0	0	0	0	0
278	Negativicoccus_succinicivorans	Firmicutes	Negativicutes	Veillonellales	Veillonellaceae	Negativicoccus			0	0	0	0	0	0	0	0	0	0	0	0	0	0	0	0	0	0	0	0	0	0	0	0	0	0	0	0	0	0	0	0	0	0	0	0	0	0	0	0	0
279	Neisseria_bacilliformis	Proteobacteria	Betaproteobacteria	Neisseriales	Neisseriaceae	Neisseria			0	0	0	0	0	0	0	16	0	0	0	0	0	57	0	0	34	4	0	5	0	0	0	0	0	0	0	0	0	2	0	0	0	0	0	0	0	0	0	0	0
280	Neisseria_cinerea	Proteobacteria	Betaproteobacteria	Neisseriales	Neisseriaceae	Neisseria			35	0	0	0	0	13	0	37	0	0	0	0	0	5	0	0	0	208	0	0	0	0	0	0	0	0	0	4	0	50	0	11	3	0	0	1	0	0	0	0	0
281	Neisseria_elongata	Proteobacteria	Betaproteobacteria	Neisseriales	Neisseriaceae	Neisseria			5	0	0	0	0	0	0	0	0	0	0	0	0	174	0	0	12	34	0	0	0	0	0	0	0	3	0	85	0	32	3	35	46	0	0	0	0	0	0	0	0
282	Neisseria_elongata_subsp_glycolytica	Proteobacteria	Betaproteobacteria	Neisseriales	Neisseriaceae	Neisseria			0	0	0	0	0	0	0	0	0	0	0	0	0	9	0	0	1	0	0	0	0	0	0	0	0	22	0	4	0	5	0	1	0	0	0	0	0	0	0	0	0
283	Neisseria_oralis	Proteobacteria	Betaproteobacteria	Neisseriales	Neisseriaceae	Neisseria			0	0	0	0	0	0	0	0	0	0	0	0	0	0	0	0	0	0	0	0	0	0	0	0	0	466	0	9	0	5	0	117	272	0	0	37	0	0	0	0	0
284	Neisseria_polysaccharea	Proteobacteria	Betaproteobacteria	Neisseriales	Neisseriaceae	Neisseria			0	0	0	0	0	0	0	0	0	0	0	0	0	0	0	0	0	0	0	0	0	0	0	0	0	0	0	0	0	1	0	0	0	0	0	0	0	0	0	0	0
285	Neisseria_sicca	Proteobacteria	Betaproteobacteria	Neisseriales	Neisseriaceae	Neisseria			1	0	0	0	0	0	0	0	0	0	0	0	0	0	0	0	1	0	0	0	0	0	0	0	0	3	0	4	0	0	0	1	2	0	0	0	0	0	0	0	0
286	Neisseria_sp_HMT_018	Proteobacteria	Betaproteobacteria	Neisseriales	Neisseriaceae	Neisseria			214	0	0	0	0	6	0	0	13	0	0	0	0	62	0	10	0	43	0	0	0	0	0	0	0	2	0	38	0	0	0	0	0	0	0	0	0	0	0	0	0
287	Neisseria_sp_HMT_020	Proteobacteria	Betaproteobacteria	Neisseriales	Neisseriaceae	Neisseria			0	0	0	0	0	0	0	0	0	0	0	0	0	0	0	0	0	0	0	0	0	0	0	0	0	0	0	0	0	0	0	0	0	0	0	1	0	0	0	0	0
288	Neisseria_sp_HMT_499	Proteobacteria	Betaproteobacteria	Neisseriales	Neisseriaceae	Kingella			0	0	0	0	0	0	0	0	0	0	0	0	0	0	0	0	0	0	0	0	0	0	0	0	0	0	0	0	0	5	0	0	0	0	0	0	0	0	0	0	0
289	Neisseria_subflava	Proteobacteria	Betaproteobacteria	Neisseriales	Neisseriaceae	Neisseria			5	0	0	0	0	33	0	30	0	0	0	0	0	15	0	0	2	8	0	0	0	0	0	0	0	3	0	74	0	5	0	10	1	0	0	216	0	0	0	0	0
290	Neisseria_sp_OTU_1	Proteobacteria	Betaproteobacteria	Neisseriales	Neisseriaceae	Neisseria	Neisseria flavescens	99.7	60	0	0	0	0	357	0	23	0	0	0	0	0	421	0	13135	281	75	0	171	0	0	0	0	0	6015	0	84	58	80	3	461	662	7	86	263	0	0	0	0	0
291	Streptococcus_sp_OTU_10	Firmicutes	Bacilli	Lactobacillales	Streptococcaceae	Streptococcus	Streptococcus anginosus	99.9	2	985	0	1213	167	0	208	0	0	49	844	778	679	6	6	2	0	1	9	0	0	2	2	0	0	0	0	0	1	0	0	0	0	2	0	0	0	2	0	6	6
292	Streptococcus_sp_OTU_101	Firmicutes	Bacilli	Lactobacillales	Streptococcaceae	Streptococcus	Streptococcus intermedius	96.9	0	0	0	0	0	0	8	0	0	0	0	0	0	0	0	0	0	0	0	0	0	0	0	0	0	0	0	0	0	0	0	0	0	0	0	0	0	0	0	0	0
293	Bifidobacterium_sp_OTU_103	Actinobacteria	Actinobacteria	Bifidobacteriales	Bifidobacteriaceae	Bifidobacterium	Bifidobacterium dentium	94	0	0	0	0	0	0	0	0	0	0	1	6	9	0	0	0	0	0	0	0	0	1	0	1	0	0	0	0	0	0	0	0	0	0	0	0	0	0	0	0	0
294	Parvimonas_sp_OTU_104	Firmicutes	Clostridia	Clostridiales	Peptoniphilaceae	Parvimonas	Parvimonas sp. HMT 110	99.7	0	0	0	0	0	0	0	0	0	0	0	0	0	0	0	0	0	0	0	0	0	0	0	0	0	0	0	0	1	0	0	0	0	0	0	0	0	0	0	0	0
295	Escherichia/Shigella_sp_OTU_105	Proteobacteria	Gammaproteobacteria	Enterobacterales	Enterobacteriaceae	Escherichia/Shigella	Escherichia coli	99.7	0	0	0	0	0	0	0	0	0	0	0	0	0	0	0	0	0	0	0	0	0	0	0	0	0	3	0	0	0	0	0	0	0	0	0	0	0	0	0	0	0
296	Clostridiales_sp_OTU_106	Firmicutes	Clostridia	Clostridiales	Clostridiales gen. sp.		Peptostreptococcaceae [XI][G-1] [Eubacterium] sulci	91.1	0	0	0	0	0	0	0	0	0	0	0	0	0	0	0	0	0	0	0	0	0	0	0	0	0	0	0	0	0	0	0	0	0	0	0	0	0	0	0	0	0
297	Peptostreptococcus_sp_OTU_107	Firmicutes	Clostridia	Clostridiales	Peptostreptococcaceae	Peptostreptococcus	Peptostreptococcus stomatis	95.2	0	0	0	0	0	0	0	0	0	13	0	0	0	0	0	0	0	0	0	0	0	0	0	1	0	0	10	0	0	0	0	0	0	0	0	0	0	0	9	5	0
298	Lachnoanaerobaculum_sp_OTU_108	Firmicutes	Clostridia	Clostridiales	Lachnospiraceae	Lachnoanaerobaculum	Lachnoanaerobaculum orale	99	0	40	0	0	0	0	0	0	0	1	0	0	0	0	0	0	0	4	4	35	2	6	0	2	8	0	0	0	7	8	19	7	0	1	5	0	0	0	6	108	3
299	Streptococcus_sp_OTU_109	Firmicutes	Bacilli	Lactobacillales	Streptococcaceae	Streptococcus	Streptococcus mutans	93.3	0	0	0	0	0	0	0	0	0	0	0	0	0	0	0	0	17	0	0	0	0	0	0	0	0	0	0	0	0	0	0	0	0	0	0	0	0	0	0	0	0
300	Stomatobaculum_sp_OTU_11	Firmicutes	Clostridia	Clostridiales	Lachnospiraceae	Stomatobaculum	Stomatobaculum longum	98.8	7	0	0	0	0	0	0	0	0	0	0	1	0	0	0	0	0	13	242	0	3	462	0	1299	2180	0	0	0	0	0	0	0	0	0	0	0	0	0	1	0	0
301	Actinomyces_sp_OTU_112	Actinobacteria	Actinobacteria	Actinomycetales	Actinomycetaceae	Actinomyces	Actinomyces sp. HMT 171	98.4	19	0	1	13	0	0	0	0	0	1	0	0	0	47	0	0	0	13	2	0	0	3	0	1	2	0	0	9	1	2	0	1	0	26	0	2	0	0	0	3	2
302	Haemophilus_sp_OTU_114	Proteobacteria	Gammaproteobacteria	Pasteurellales	Pasteurellaceae	Haemophilus	Haemophilus sp. HMT 908	97.7	0	0	0	0	0	0	0	0	0	0	0	0	0	7	0	0	0	0	0	0	0	0	0	0	0	0	0	0	0	0	3	1	2	12	0	2	0	0	0	0	0
303	Gemella_sp_OTU_115	Firmicutes	Bacilli	Bacillales	Bacillales_Incertae Sedis XI	Gemella	Gemella morbillorum	94.9	0	0	0	0	0	0	0	0	0	0	0	0	0	0	0	0	0	0	0	0	0	0	0	2	7	0	0	0	0	0	0	0	0	0	0	0	0	0	0	0	0
304	Streptococcus_sp_OTU_116	Firmicutes	Bacilli	Lactobacillales	Streptococcaceae	Streptococcus	Streptococcus vestibularis	95	0	0	0	0	0	0	0	0	0	0	0	0	0	0	0	0	15	0	0	0	0	0	0	0	0	0	0	0	0	0	0	0	0	0	0	0	0	0	0	0	0
305	Spirosoma_sp_OTU_117	Bacteroidetes	Cytophagia	Cytophagales	Cytophagaceae	Spirosoma	Pedobacter sp. HMT 321	81.4	0	0	0	0	0	0	0	0	0	0	0	0	0	1	0	0	0	0	0	0	0	0	0	0	0	2	0	0	0	0	0	0	0	0	0	0	0	0	0	0	0
306	Selenomonas_sp_OTU_118	Firmicutes	Negativicutes	Selenomonadales	Selenomonadaceae	Selenomonas	Selenomonas sp. HMT 442	98.1	0	0	0	0	0	0	0	0	0	0	0	0	0	0	0	0	0	0	0	0	0	0	0	0	0	0	0	0	0	0	0	0	0	0	0	0	0	0	0	0	0
307	Gemella_sp_OTU_119	Firmicutes	Bacilli	Bacillales	Bacillales_Incertae Sedis XI	Gemella	Gemella morbillorum	97.7	2	0	0	0	0	0	0	0	0	0	0	0	0	0	0	0	0	2	0	0	0	0	0	6	8	0	0	0	0	2	1	4	0	0	0	0	6	0	0	2	5
308	Rothia_sp_OTU_12	Actinobacteria	Actinobacteria	Micrococcales	Micrococcaceae	Rothia	Rothia aeria	99.9	46	0	0	0	0	0	0	0	0	0	0	0	0	155	0	92	0	56	0	0	0	0	0	1	0	447	0	25	8	40	10	1	44	3	79	21	0	0	0	0	0
309	Lachnoanaerobaculum_sp_OTU_121	Firmicutes	Clostridia	Clostridiales	Lachnospiraceae	Lachnoanaerobaculum	Lachnoanaerobaculum orale	99.6	0	0	0	0	0	0	0	0	0	0	0	0	0	0	0	0	0	0	0	17	1	0	0	0	0	1	0	0	0	1	0	5	1	0	0	0	0	0	0	0	0
310	Anaeroglobus_sp_OTU_123	Firmicutes	Negativicutes	Veillonellales	Veillonellaceae	Anaeroglobus	Anaeroglobus geminatus	94.8	0	0	0	0	0	0	0	0	0	0	1	9	4	0	0	0	0	0	33	0	0	65	0	0	0	0	1	0	0	0	0	0	0	0	0	0	0	0	0	0	0
311	Bifidobacterium_sp_OTU_124	Actinobacteria	Actinobacteria	Bifidobacteriales	Bifidobacteriaceae	Bifidobacterium	Bifidobacterium dentium	92.9	0	0	0	0	0	0	0	0	0	0	1	3	3	0	0	0	0	0	0	0	0	0	0	0	0	0	0	0	0	0	0	0	0	0	0	0	0	0	0	0	0
312	Pyramidobacter_sp_OTU_125	Synergistetes	Synergistia	Synergistales	Synergistaceae	Pyramidobacter	Pyramidobacter piscolens	88.9	0	0	0	0	0	0	0	0	0	0	3	8	5	0	0	0	0	0	0	0	0	0	0	0	0	0	0	0	0	0	0	0	0	0	0	0	0	0	0	0	0
313	Leuconostoc_sp_OTU_126	Firmicutes	Bacilli	Lactobacillales	Lactobacillaceae	Leuconostoc	Granulicatella elegans	87	0	0	0	0	0	0	0	0	0	0	0	0	0	0	0	0	0	0	0	0	0	0	0	0	0	0	0	0	0	0	0	0	0	0	0	0	0	0	0	0	0
314	Peptostreptococcus_sp_OTU_127	Firmicutes	Clostridia	Clostridiales	Peptostreptococcaceae	Peptostreptococcus	Peptostreptococcus stomatis	95.6	0	0	0	0	0	0	0	0	0	21	0	0	0	0	0	0	0	0	0	0	0	0	0	0	0	0	5	0	0	0	0	0	0	0	0	0	0	0	10	5	0
315	Streptococcus_sp_OTU_128	Firmicutes	Bacilli	Lactobacillales	Streptococcaceae	Streptococcus	Streptococcus cristatus clade 578	93.9	0	0	0	0	0	0	0	0	0	0	0	0	0	0	0	0	0	0	0	0	0	0	0	4	7	0	0	0	0	0	0	0	0	0	0	0	0	0	0	0	0
316	Anaerobacillus_sp_OTU_129	Firmicutes	Bacilli	Bacillales	Bacillaceae 1	Anaerobacillus	Bacillus clausii	93.4	0	0	0	0	0	0	0	0	0	0	0	0	0	0	0	0	0	0	0	0	0	0	0	0	0	0	0	0	0	0	0	0	0	0	0	0	0	0	0	0	0
317	Mogibacterium_sp_OTU_13	Firmicutes	Clostridia	Clostridiales	Clostridiales_Incertae Sedis XIII	Mogibacterium	Mogibacterium diversum	99.8	4	384	0	0	0	0	0	0	0	1	51	74	13	0	0	0	0	0	0	10	0	0	0	255	4	44	0	0	159	0	3	0	2	0	23	10	0	854	18	619	0
318	Prevotella_sp_OTU_130	Bacteroidetes	Bacteroidia	Bacteroidales	Prevotellaceae	Prevotella	Prevotella oris	96.4	0	42	0	0	0	0	0	0	0	0	0	0	0	0	0	0	0	0	1	0	0	1	0	0	0	0	0	0	0	0	0	0	0	0	0	0	0	14	0	11	9
319	Prevotella_sp_OTU_131	Bacteroidetes	Bacteroidia	Bacteroidales	Prevotellaceae	Prevotella	Prevotella denticola	96.3	0	1	0	0	0	0	0	0	0	0	0	0	0	0	0	0	0	0	5	0	0	0	0	0	0	0	0	0	0	0	0	0	0	0	0	0	0	2	0	1	0
320	Streptococcus_sp_OTU_133	Firmicutes	Bacilli	Lactobacillales	Streptococcaceae	Streptococcus	Streptococcus intermedius	96.2	0	0	0	1	0	0	1	0	0	4	0	0	0	0	0	0	0	0	1	0	0	0	0	0	0	0	0	0	0	0	1	0	0	0	0	0	2	0	0	0	3
321	Bifidobacterium_sp_OTU_134	Actinobacteria	Actinobacteria	Bifidobacteriales	Bifidobacteriaceae	Bifidobacterium	Bifidobacterium dentium	97	0	0	0	0	0	0	0	0	0	0	0	3	1	0	0	0	0	0	0	0	0	0	15	0	0	0	0	0	0	0	0	0	0	0	0	0	0	0	0	0	0
322	Burkholderia_sp_OTU_135	Proteobacteria	Betaproteobacteria	Burkholderiales	Burkholderiaceae	Burkholderia	Burkholderia cepacia	99.7	0	0	0	0	0	0	0	0	0	0	0	0	0	0	1	0	0	0	0	0	0	0	0	0	0	2	0	0	0	0	0	0	0	0	0	1	0	0	0	0	0
323	Schaalia_sp_OTU_136	Actinobacteria	Actinobacteria	Actinomycetales	Actinomycetaceae	Schaalia	Schaalia cardiffensis	93.4	0	0	0	0	0	0	0	0	0	0	0	0	0	0	0	0	0	0	0	0	0	0	0	0	0	0	0	0	0	0	0	0	0	0	0	0	0	0	0	0	0
324	Prevotella_sp_OTU_137	Bacteroidetes	Bacteroidia	Bacteroidales	Prevotellaceae	Prevotella	Prevotella sp. HMT 301	91.5	0	0	0	0	0	0	0	0	0	0	0	0	0	0	0	0	0	0	0	0	0	0	0	0	0	0	0	0	0	0	0	0	0	0	0	0	0	0	4	0	0
325	Prevotella_sp_OTU_138	Bacteroidetes	Bacteroidia	Bacteroidales	Prevotellaceae	Prevotella	Prevotella sp. HMT 443	91	0	0	0	0	0	0	0	0	0	0	0	0	0	0	0	0	0	0	0	0	0	0	0	0	0	0	0	0	0	0	0	0	0	0	0	0	0	0	0	0	0
326	Eikenella_sp_OTU_139	Proteobacteria	Betaproteobacteria	Neisseriales	Neisseriaceae	Eikenella	Eikenella sp. HMT 011	90.2	0	0	0	0	0	9	0	12	0	0	0	0	0	0	0	0	0	1	1	0	0	0	0	0	0	0	0	0	0	0	0	0	0	0	0	0	0	0	0	0	5
327	Streptococcus_sp_OTU_14	Firmicutes	Bacilli	Lactobacillales	Streptococcaceae	Streptococcus	Streptococcus constellatus	99.9	2	3	0	11	0	0	1	0	0	8	0	1	0	0	0	0	0	1	2	18	0	1	0	0	0	23	2	1	0	0	0	0	1	0	10	3	9	0	0	0	0
328	Scardovia_sp_OTU_143	Actinobacteria	Actinobacteria	Bifidobacteriales	Bifidobacteriaceae	Scardovia	Scardovia wiggsiae	95.7	3	1	0	4	0	0	0	0	0	0	0	0	0	0	0	0	0	2	0	0	0	0	0	0	0	0	0	0	0	0	0	0	0	0	0	0	0	0	0	0	0
329	Streptococcus_sp_OTU_144	Firmicutes	Bacilli	Lactobacillales	Streptococcaceae	Streptococcus	Streptococcus australis	94.8	1	0	0	0	0	0	0	0	0	0	0	0	0	0	0	0	0	1	0	0	0	0	0	0	0	0	0	0	0	0	2	0	0	0	0	0	0	0	0	0	1
330	Peptostreptococcus_sp_OTU_145	Firmicutes	Clostridia	Clostridiales	Peptostreptococcaceae	Peptostreptococcus	Peptostreptococcus stomatis	89.7	0	0	0	0	0	0	0	0	0	5	0	0	0	0	0	0	0	0	0	0	0	0	0	1	0	0	11	0	0	0	0	0	0	0	0	0	0	0	8	15	0
331	Veillonellaceae_sp_OTU_146	Firmicutes	Negativicutes	Veillonellales	Veillonellaceae	Veillonellaceae gen. sp.	Veillonella atypica	94.2	0	0	0	0	0	0	0	0	0	5	1	0	1	0	0	0	0	0	31	0	0	50	0	0	0	0	2	0	0	0	0	0	0	0	0	0	0	3	4	0	4
332	Dialister_sp_OTU_147	Firmicutes	Negativicutes	Veillonellales	Veillonellaceae	Dialister	Dialister pneumosintes	92.3	0	0	0	0	0	0	0	0	0	0	0	0	0	0	0	0	0	0	0	0	0	0	0	4	8	0	0	0	0	0	0	0	0	0	0	0	0	0	0	0	0
333	Micrococcales_sp_OTU_148	Actinobacteria	Actinobacteria	Micrococcales	Micrococcales gen. sp.		Streptococcus gordonii	87.7	0	0	0	0	0	0	0	0	0	0	0	0	0	0	0	1	27	0	0	0	0	0	0	0	0	0	0	0	0	0	0	0	0	0	0	0	0	0	0	0	0
334	Fusobacterium_sp_OTU_149	Fusobacteria	Fusobacteriia	Fusobacteriales	Fusobacteriaceae	Fusobacterium	Fusobacterium naviforme	98.8	0	0	0	0	0	0	0	4	0	1	1	0	0	0	0	0	0	0	1	0	3	0	0	0	0	0	0	0	0	0	0	0	0	0	1	0	0	7	1	0	3
335	Stenotrophomonas_sp_OTU_15	Proteobacteria	Gammaproteobacteria	Xanthomonadales	Xanthomonadaceae	Stenotrophomonas	Stenotrophomonas maltophilia	99	24	12	190	191	1	2	72	6	6	0	1	0	1	659	12	1	5	63	4	68	1	0	0	0	0	3	0	0	0	0	0	0	0	0	0	0	0	0	0	0	0
336	Fusobacterium_sp_OTU_150	Fusobacteria	Fusobacteriia	Fusobacteriales	Fusobacteriaceae	Fusobacterium	Fusobacterium naviforme	94.8	1	0	0	0	0	0	0	6	0	1	1	1	0	0	0	0	0	0	2	0	2	13	0	0	0	0	0	0	1	0	0	1	0	0	1	0	22	21	4	8	6
337	Prevotella_sp_OTU_151	Bacteroidetes	Bacteroidia	Bacteroidales	Prevotellaceae	Prevotella	Prevotella oris	97	0	1	0	0	0	0	0	0	0	0	0	0	0	0	0	0	0	0	0	0	0	1	0	0	0	0	0	5	0	0	0	0	0	0	0	0	0	0	0	0	0
338	Stomatobaculum_sp_OTU_152	Firmicutes	Clostridia	Clostridiales	Lachnospiraceae	Stomatobaculum	Stomatobaculum sp. HMT 910	90.3	0	0	0	0	0	0	0	0	0	0	0	0	3	0	0	0	0	0	1	0	0	0	0	9	22	0	0	0	0	0	0	0	0	0	0	0	0	0	0	0	0
339	Prevotella_sp_OTU_153	Bacteroidetes	Bacteroidia	Bacteroidales	Prevotellaceae	Prevotella	Prevotella sp. HMT 292	95.5	0	0	0	0	0	0	0	0	0	0	0	0	0	0	0	0	0	0	0	0	0	2	0	2	0	0	0	0	0	0	0	0	0	0	0	0	0	0	0	0	0
340	Veillonella_sp_OTU_154	Firmicutes	Negativicutes	Veillonellales	Veillonellaceae	Veillonella	Veillonella dispar	90.2	0	0	0	0	0	3	0	4	0	0	0	0	0	0	0	0	0	0	0	0	0	0	0	0	0	0	0	0	0	0	0	0	0	0	0	0	0	0	0	0	3
341	Lautropia_sp_OTU_155	Proteobacteria	Betaproteobacteria	Burkholderiales	Burkholderiaceae	Lautropia	Lautropia mirabilis	99.1	3	0	0	0	0	1	0	0	0	0	0	0	0	0	0	0	0	5	0	0	0	0	0	0	0	0	0	2	0	2	0	2	0	0	5	0	0	0	0	0	0
342	Pyramidobacter_sp_OTU_156	Synergistetes	Synergistia	Synergistales	Synergistaceae	Pyramidobacter	Pyramidobacter piscolens	92.1	0	0	0	0	0	0	0	0	0	0	3	9	2	0	0	0	0	0	0	0	0	0	0	0	0	0	0	0	0	0	0	0	0	0	0	0	0	0	0	0	0
343	Campylobacter_sp_OTU_157	Campilobacterota	Campylobacteria	Campylobacterales	Campylobacteraceae	Campylobacter	Campylobacter gracilis	92.2	0	0	0	0	0	0	0	0	0	3	0	0	0	0	0	0	0	0	6	0	1	3	0	0	0	0	0	0	0	0	0	0	0	0	0	0	4	0	4	2	9
344	Prevotella_sp_OTU_158	Bacteroidetes	Bacteroidia	Bacteroidales	Prevotellaceae	Prevotella	Prevotella denticola	95.1	0	0	0	0	0	0	0	0	8	0	0	0	0	0	0	0	0	0	0	0	0	0	0	0	0	0	0	0	0	0	0	0	0	0	0	0	0	0	0	0	0
345	Alphaproteobacteria_sp_OTU_159	Proteobacteria	Alphaproteobacteria				Enhydrobacter aerosaccus	86.4	0	0	0	0	0	0	0	0	0	0	0	0	0	0	0	0	0	0	0	0	0	0	0	0	0	3	0	0	0	0	0	0	0	0	0	0	0	0	0	0	0
346	Schaalia_sp_OTU_16	Actinobacteria	Actinobacteria	Actinomycetales	Actinomycetaceae	Schaalia	Schaalia sp. HMT 180	98.9	22	13	5	223	3	0	0	0	0	5	0	0	0	12	0	2	0	5	18	8	1	3	0	75	13	0	0	4	47	7	1	6	7	3	5	23	6	3	3	1	92
347	Lachnoanaerobaculum_sp_OTU_160	Firmicutes	Clostridia	Clostridiales	Lachnospiraceae	Lachnoanaerobaculum	Lachnoanaerobaculum saburreum	99.8	1	0	0	0	0	0	0	0	0	0	0	0	0	0	0	0	0	0	0	0	0	1	0	5	4	5	9	0	6	0	1	0	0	0	0	0	0	0	2	7	0
348	Prevotella_sp_OTU_161	Bacteroidetes	Bacteroidia	Bacteroidales	Prevotellaceae	Prevotella	Prevotella veroralis	98.4	0	0	0	0	8	0	0	0	0	0	0	0	0	0	0	0	0	0	1	0	0	3	0	0	0	0	0	0	0	0	0	0	0	0	0	0	0	0	0	0	0
349	Roseomonas_sp_OTU_162	Proteobacteria	Alphaproteobacteria	Rhodospirillales	Acetobacteraceae	Roseomonas	Roseomonas mucosa	95	0	0	0	0	0	0	0	0	0	0	0	0	0	0	0	0	0	0	0	0	0	0	0	0	0	3	0	0	0	0	0	0	0	0	0	0	0	0	0	0	0
350	Eikenella_sp_OTU_164	Proteobacteria	Betaproteobacteria	Neisseriales	Neisseriaceae	Eikenella	Eikenella corrodens	97	0	0	0	0	0	0	0	2	0	0	0	0	0	0	0	0	0	0	0	0	0	0	0	0	0	0	0	0	0	0	0	0	0	0	0	0	0	0	0	0	2
351	Streptococcus_sp_OTU_165	Firmicutes	Bacilli	Lactobacillales	Streptococcaceae	Streptococcus	Streptococcus mutans	96.4	0	0	0	0	0	0	0	0	0	0	0	0	0	0	0	0	0	0	0	0	0	0	16	0	0	0	0	0	0	0	0	0	0	0	0	0	0	0	0	0	0
352	Staphylococcus_sp_OTU_166	Firmicutes	Bacilli	Bacillales	Staphylococcaceae	Staphylococcus	Staphylococcus hominis	95.2	0	0	0	0	0	0	0	0	0	0	0	0	0	0	33	1	0	0	0	0	0	0	0	0	0	0	0	0	0	0	0	0	0	0	0	0	0	0	0	0	0
353	Prevotella_sp_OTU_167	Bacteroidetes	Bacteroidia	Bacteroidales	Prevotellaceae	Prevotella	Prevotella oralis	95.1	0	0	0	0	0	0	0	0	0	0	0	0	0	0	0	0	0	0	0	0	0	0	0	0	0	0	0	0	0	0	0	0	0	0	0	0	0	0	0	6	0
354	Prevotella_sp_OTU_168	Bacteroidetes	Bacteroidia	Bacteroidales	Prevotellaceae	Prevotella	Prevotella denticola	95.9	0	40	0	0	0	0	0	0	0	0	1	1	1	0	0	0	0	0	2	0	0	1	0	0	0	0	0	0	0	0	0	0	0	0	0	0	0	4	0	9	9
355	Rothia_sp_OTU_169	Actinobacteria	Actinobacteria	Micrococcales	Micrococcaceae	Rothia	Rothia dentocariosa	96.3	3	0	0	0	0	0	0	0	0	0	0	0	0	0	0	2	14	2	0	0	0	0	0	0	0	0	0	0	0	0	1	0	1	1	1	2	0	0	0	0	0
356	Actinomyces_sp_OTU_17	Actinobacteria	Actinobacteria	Actinomycetales	Actinomycetaceae	Actinomyces	Actinomyces sp. HMT 169	99.5	93	2	3	119	0	0	0	0	0	0	0	0	0	1259	2	13	0	137	12	81	7	24	0	3	16	85	3	7	281	26	43	5	33	43	1	430	2	4	1	3	5
357	Desulfovibrio_sp_OTU_170	Proteobacteria	Deltaproteobacteria	Desulfovibrionales	Desulfovibrionaceae	Desulfovibrio	Desulfovibrio fairfieldensis	96.2	0	0	0	0	0	0	0	0	0	0	0	0	1	0	0	0	0	0	0	0	0	0	0	0	0	0	0	0	0	0	0	0	0	0	0	0	0	0	0	0	0
358	Chitinophagaceae_sp_OTU_171	Bacteroidetes	Chitinophagia	Chitinophagales	Chitinophagaceae	Chitinophagaceae gen. sp.	Segetibacter aerophilus	94.7	0	0	0	0	0	0	0	0	0	0	0	0	0	0	0	0	0	0	0	0	0	0	0	0	0	3	0	0	0	0	0	0	0	0	0	0	0	0	0	0	0
359	Paracoccus_sp_OTU_172	Proteobacteria	Alphaproteobacteria	Rhodobacterales	Rhodobacteraceae	Paracoccus	Paracoccus yeei	93.9	0	0	0	0	0	0	0	0	0	0	0	0	0	0	0	0	0	0	0	0	0	0	0	0	0	0	0	0	0	0	0	0	0	0	0	0	0	0	0	0	0
360	Veillonella_sp_OTU_174	Firmicutes	Negativicutes	Veillonellales	Veillonellaceae	Veillonella	Veillonella atypica	96.4	0	0	0	0	1	0	0	0	0	1	1	2	3	0	0	0	0	0	9	0	0	26	0	0	0	0	1	0	0	0	0	0	0	0	0	0	0	0	0	0	0
361	Bosea_sp_OTU_175	Proteobacteria	Alphaproteobacteria	Rhizobiales	Boseaceae	Bosea	Bosea vestrisii	98.5	0	0	0	0	0	0	0	0	0	0	0	0	0	2	0	0	0	0	0	0	0	0	0	0	0	0	0	0	0	0	0	0	0	0	0	0	0	0	0	0	0
362	Rothia_sp_OTU_176	Actinobacteria	Actinobacteria	Micrococcales	Micrococcaceae	Rothia	Rothia mucilaginosa	99.9	0	0	0	0	0	0	0	0	0	0	0	0	0	0	0	11	0	0	0	0	0	0	0	0	0	0	0	1	0	0	0	1	0	0	1	0	0	0	0	0	0
363	Pyramidobacter_sp_OTU_177	Synergistetes	Synergistia	Synergistales	Synergistaceae	Pyramidobacter	Pyramidobacter piscolens	93.6	0	0	0	0	0	0	0	0	0	0	2	1	1	0	0	0	0	0	0	0	0	0	0	0	0	0	0	0	0	0	0	0	0	0	0	0	0	0	0	0	0
364	Lachnospiraceae_sp_OTU_178	Firmicutes	Clostridia	Clostridiales	Lachnospiraceae	Lachnospiraceae gen. sp.	Lachnospiraceae [G-2] bacterium HMT 096	90.4	0	0	0	0	0	0	0	0	0	0	0	0	0	2	0	0	0	0	0	0	0	0	0	0	0	0	0	2	0	4	0	0	0	0	0	0	0	0	0	0	0
365	Prevotella_sp_OTU_179	Bacteroidetes	Bacteroidia	Bacteroidales	Prevotellaceae	Prevotella	Prevotella denticola	93.9	0	0	0	0	9	0	0	0	0	3	1	2	1	0	0	0	0	0	1	0	0	0	0	0	0	0	0	0	0	0	0	0	0	0	0	0	0	3	0	4	12
366	Gemella_sp_OTU_18	Firmicutes	Bacilli	Bacillales	Bacillales_Incertae Sedis XI	Gemella	Gemella haemolysans	99.8	156	13	2	12	0	0	117	0	0	1	0	0	0	84	0	0	0	1136	23	748	15	2	96	94	437	163	12	31	2	223	708	343	1819	79	1912	105	20	0	0	2	5
367	Leptotrichia_sp_OTU_180	Fusobacteria	Fusobacteriia	Fusobacteriales	Leptotrichiaceae	Leptotrichia	Leptotrichia goodfellowii	93.2	0	0	0	0	0	0	0	12	0	0	0	0	0	0	0	0	0	0	0	0	0	0	0	0	0	0	0	0	0	0	0	0	0	0	0	0	0	0	0	0	0
368	Anaeroglobus_sp_OTU_181	Firmicutes	Negativicutes	Veillonellales	Veillonellaceae	Anaeroglobus	Anaeroglobus geminatus	93.5	0	0	0	0	0	0	0	0	0	0	0	0	0	0	0	0	0	0	0	0	0	2	0	0	0	0	0	0	0	0	0	0	0	0	0	0	0	0	0	0	0
369	Clostridiales_sp_OTU_182	Firmicutes	Clostridia	Clostridiales	Clostridiales gen. sp.		Stomatobaculum sp. HMT 910	90.7	0	0	0	0	0	0	0	0	0	0	0	0	0	0	0	0	0	0	0	0	0	0	0	5	2	0	0	0	0	0	0	0	0	0	0	0	0	0	0	0	0
370	Leptotrichia_sp_OTU_183	Fusobacteria	Fusobacteriia	Fusobacteriales	Leptotrichiaceae	Leptotrichia	Leptotrichia goodfellowii	99.8	0	0	0	0	0	0	0	10	0	0	0	0	0	0	0	0	0	0	0	0	0	0	0	0	0	0	0	0	0	0	0	0	0	0	0	0	0	0	0	0	0
371	Peptostreptococcus_sp_OTU_184	Firmicutes	Clostridia	Clostridiales	Peptostreptococcaceae	Peptostreptococcus	Peptostreptococcus stomatis	94.2	0	0	0	0	0	0	0	0	0	1	0	0	0	0	0	0	0	0	0	0	0	0	0	0	0	0	0	0	0	0	0	0	0	0	0	0	0	0	0	0	0
372	Streptococcus_sp_OTU_185	Firmicutes	Bacilli	Lactobacillales	Streptococcaceae	Streptococcus	Streptococcus sanguinis	94.8	0	0	0	0	0	0	0	4	0	0	0	0	0	0	0	20	0	1	0	0	0	0	0	0	0	2	0	4	0	0	0	1	0	0	0	0	0	0	0	0	0
373	Gemella_sp_OTU_187	Firmicutes	Bacilli	Bacillales	Bacillales_Incertae Sedis XI	Gemella	Gemella morbillorum	93.3	0	0	0	0	0	0	0	0	0	0	0	0	0	0	0	0	0	0	0	0	0	0	0	4	0	0	0	0	0	0	0	0	0	0	1	0	0	0	0	0	1
374	Limosilactobacillus_sp_OTU_188	Firmicutes	Bacilli	Lactobacillales	Lactobacillaceae	Limosilactobacillus	Lactobacillus fermentum	94.3	0	0	0	0	0	0	0	0	0	0	0	0	0	0	0	0	0	0	0	0	0	0	21	0	0	0	0	0	0	0	0	0	0	0	0	0	0	0	0	0	0
375	Haemophilus_sp_OTU_19	Proteobacteria	Gammaproteobacteria	Pasteurellales	Pasteurellaceae	Haemophilus	Haemophilus haemolyticus	99.2	0	0	0	0	0	0	0	0	0	0	0	0	0	27	0	0	0	0	0	0	0	0	0	0	0	26	0	0	0	5	86	88	1331	2734	486	121	0	0	0	0	0
376	Campylobacter_sp_OTU_190	Campilobacterota	Campylobacteria	Campylobacterales	Campylobacteraceae	Campylobacter	Campylobacter gracilis	98.2	0	0	0	0	0	0	0	0	0	0	0	0	0	0	0	0	0	0	0	0	0	0	0	0	0	0	1	0	0	0	0	0	0	0	0	0	0	0	3	1	0
377	Pasteurellaceae_sp_OTU_191	Proteobacteria	Gammaproteobacteria	Pasteurellales	Pasteurellaceae	Pasteurellaceae gen. sp.	Aggregatibacter paraphrophilus	96.5	0	0	0	0	0	0	0	0	0	0	0	0	0	0	0	0	0	0	0	0	0	0	0	0	0	0	0	0	0	0	0	0	0	0	0	0	0	0	0	0	0
378	Schwartzia_sp_OTU_192	Firmicutes	Negativicutes	Selenomonadales	Selenomonadaceae	Schwartzia	Veillonellaceae [G-1] bacterium HMT 150	96.9	0	0	0	0	0	0	0	0	0	0	0	0	0	0	0	0	0	0	0	0	0	0	0	0	0	0	0	0	0	0	0	0	0	0	0	0	0	0	0	0	0
379	Ruminococcaceae_sp_OTU_193	Firmicutes	Clostridia	Clostridiales	Ruminococcaceae	Ruminococcaceae gen. sp.	Ruminococcaceae [G-1] bacterium HMT 075	93.5	0	0	0	0	0	0	0	0	0	0	0	0	0	1	0	0	0	0	0	0	0	0	0	0	0	0	0	0	0	0	0	0	0	0	0	0	0	0	0	0	0
380	Prevotella_sp_OTU_195	Bacteroidetes	Bacteroidia	Bacteroidales	Prevotellaceae	Prevotella	Prevotella denticola	94.8	0	0	0	0	1	0	0	0	0	2	0	0	2	0	0	0	0	0	1	0	0	0	0	0	0	0	0	0	0	0	0	0	0	0	0	0	0	10	0	0	4
381	Megasphaera_sp_OTU_196	Firmicutes	Negativicutes	Veillonellales	Veillonellaceae	Megasphaera	Megasphaera micronuciformis	97	0	0	0	0	0	0	0	0	0	9	0	0	0	0	0	0	0	0	0	0	0	2	0	0	0	0	0	0	0	0	0	0	0	0	0	0	0	11	11	5	8
382	Selenomonas_sp_OTU_197	Firmicutes	Negativicutes	Selenomonadales	Selenomonadaceae	Selenomonas	Selenomonas sp. HMT 137	96.7	0	0	0	0	0	0	0	0	0	0	0	0	0	0	0	0	0	0	0	0	0	0	0	0	0	0	0	0	3	0	0	0	0	0	0	0	0	0	0	0	0
383	Leptotrichia_sp_OTU_198	Fusobacteria	Fusobacteriia	Fusobacteriales	Leptotrichiaceae	Leptotrichia	Leptotrichia buccalis	96.9	0	0	0	0	0	0	0	0	0	0	0	0	0	0	0	0	0	0	0	3	0	0	0	0	0	1	0	0	0	0	0	0	0	0	0	5	0	0	0	0	0
384	Veillonella_sp_OTU_2	Firmicutes	Negativicutes	Veillonellales	Veillonellaceae	Veillonella	Veillonella dispar	99.5	2480	0	5	2	1647	1393	6	11097	0	1916	1355	1647	688	1140	10	0	1	989	6712	1126	5295	4973	3	131	0	98	3507	10	2415	235	964	322	544	965	1617	1278	2758	5561	1552	3210	5563
385	Streptococcus_sp_OTU_20	Firmicutes	Bacilli	Lactobacillales	Streptococcaceae	Streptococcus	Streptococcus gordonii	99.6	39	0	0	1	0	0	0	0	0	0	0	0	0	0	0	4	0	20	0	11	3	2	0	0	4	4	0	5	244	39	31	19	2	7	44	29	0	6	12	1	14
386	Pyramidobacter_sp_OTU_201	Synergistetes	Synergistia	Synergistales	Synergistaceae	Pyramidobacter	Pyramidobacter piscolens	99.3	0	0	0	0	0	0	0	0	0	0	5	8	11	0	0	0	0	0	0	0	0	0	0	0	0	0	0	0	0	0	0	0	0	0	0	0	0	0	0	0	0
387	Enterococcus_sp_OTU_202	Firmicutes	Bacilli	Lactobacillales	Enterococcaceae	Enterococcus	Enterococcus casseliflavus	99.9	0	0	0	0	0	0	0	0	0	0	0	0	0	0	0	0	0	0	0	0	0	0	0	0	0	0	0	0	0	0	0	0	0	0	0	0	0	0	0	0	0
388	Veillonella_sp_OTU_203	Firmicutes	Negativicutes	Veillonellales	Veillonellaceae	Veillonella	Veillonella dispar	95.3	0	0	0	0	0	0	0	0	0	4	0	0	0	0	0	0	0	0	0	0	0	0	0	0	0	0	2	0	0	0	0	0	0	0	0	0	0	0	4	3	0
389	Bifidobacterium_sp_OTU_204	Actinobacteria	Actinobacteria	Bifidobacteriales	Bifidobacteriaceae	Bifidobacterium	Bifidobacterium dentium	94.8	0	0	0	0	0	0	0	0	0	0	0	5	1	0	0	0	0	0	0	0	0	0	0	0	0	0	0	0	0	0	0	0	0	0	0	0	0	0	0	0	0
390	Anaerobacillus_sp_OTU_205	Firmicutes	Bacilli	Bacillales	Bacillaceae 1	Anaerobacillus	Bacillus clausii	93.7	0	0	0	0	0	0	0	0	0	0	0	0	0	0	0	0	0	0	0	0	0	0	0	0	0	0	0	0	0	0	0	0	0	0	0	0	0	0	0	0	0
391	Kingella_sp_OTU_206	Proteobacteria	Betaproteobacteria	Neisseriales	Neisseriaceae	Kingella	Kingella kingae	96.6	1	0	0	0	0	0	0	0	0	0	0	0	0	1	0	0	0	0	0	0	0	0	0	0	0	0	0	0	0	0	0	0	0	0	0	0	0	0	0	0	0
392	Actinomyces_sp_OTU_208	Actinobacteria	Actinobacteria	Actinomycetales	Actinomycetaceae	Actinomyces	Actinomyces sp. HMT 171	94.6	1	0	0	3	0	0	0	0	0	0	0	0	0	0	0	0	0	0	0	0	0	0	0	0	1	1	0	0	0	1	0	0	2	0	0	0	0	0	0	0	0
393	Capnocytophaga_sp_OTU_209	Bacteroidetes	Flavobacteriia	Flavobacteriales	Flavobacteriaceae	Capnocytophaga	Capnocytophaga gingivalis	93.2	0	0	0	0	0	0	0	0	0	0	0	0	0	0	0	0	0	0	0	0	0	0	0	0	0	0	0	2	0	0	2	0	0	0	0	0	0	0	0	0	0
394	Selenomonadaceae_sp_OTU_21	Firmicutes	Negativicutes	Selenomonadales	Selenomonadaceae	Selenomonadaceae gen. sp.	Selenomonas sp. HMT 136	99	3	0	327	0	0	0	0	0	0	3	3	10	8	0	0	0	0	8	89	9	27	60	0	107	162	0	3	0	92	0	0	0	0	1	10	0	0	64	0	14	0
395	Bacilli_sp_OTU_210	Firmicutes	Bacilli	Bacilli gen. sp.			Streptococcus mitis	94.2	2	0	0	0	0	0	0	0	0	0	0	0	0	0	0	0	0	7	0	0	0	0	0	1	3	0	0	2	0	6	15	7	20	0	7	0	3	0	1	0	0
396	Porphyromonas_sp_OTU_212	Bacteroidetes	Bacteroidia	Bacteroidales	Porphyromonadaceae	Porphyromonas	Porphyromonas gingivalis	93.3	0	0	0	0	0	0	0	0	0	0	0	0	0	0	0	0	0	0	0	0	0	0	0	0	0	0	0	0	0	0	0	0	0	0	0	0	0	0	0	0	0
397	Treponema_sp_OTU_213	Spirochaetes	Spirochaetia	Spirochaetales	Spirochaetaceae	Treponema	Treponema sp. HMT 508	96	0	0	0	0	0	0	0	0	0	0	0	0	0	0	0	0	0	0	0	0	0	0	0	0	0	0	0	0	0	2	0	0	0	0	0	2	0	0	0	0	0
398	Veillonella_sp_OTU_214	Firmicutes	Negativicutes	Veillonellales	Veillonellaceae	Veillonella	Veillonella atypica	95.1	0	0	0	0	0	0	0	8	0	1	0	0	1	0	0	0	0	0	1	0	0	3	0	0	0	0	0	0	0	0	0	0	0	0	0	0	13	7	0	3	2
399	Asteroleplasma_sp_OTU_215	Tenericutes	Mollicutes	Anaeroplasmatales	Anaeroplasmataceae	Asteroleplasma	Erysipelotrichaceae [G-1] bacterium HMT 905	78.6	0	0	0	0	0	0	0	0	0	0	0	0	0	0	0	0	0	0	0	0	0	0	0	0	0	0	0	0	0	0	0	0	0	0	0	0	0	0	0	0	0
400	Galliscardovia_sp_OTU_216	Actinobacteria	Actinobacteria	Bifidobacteriales	Bifidobacteriaceae	Galliscardovia	Veillonella parvula	88.9	0	0	0	0	0	0	0	0	0	0	2	2	3	0	0	0	0	0	0	0	0	0	0	0	0	0	0	0	0	0	0	0	0	0	0	0	0	0	0	0	0
401	Streptococcus_sp_OTU_217	Firmicutes	Bacilli	Lactobacillales	Streptococcaceae	Streptococcus	Streptococcus sp. HMT 056	98.1	0	0	0	0	0	0	0	0	0	0	0	0	0	0	0	0	0	0	0	0	0	0	0	0	0	11	0	5	0	6	0	0	0	0	0	0	0	0	0	0	0
402	Lacticaseibacillus_sp_OTU_22	Firmicutes	Bacilli	Lactobacillales	Lactobacillaceae	Lacticaseibacillus	Lactobacillus paracasei	99.9	0	0	0	0	0	0	0	0	0	0	2	0	0	0	0	0	0	0	0	0	0	0	0	0	0	0	0	0	0	0	0	0	0	0	0	0	0	0	0	0	5
403	Filifactor_sp_OTU_23	Firmicutes	Clostridia	Clostridiales	Peptostreptococcaceae	Filifactor	Filifactor alocis	99.9	0	0	0	0	0	0	0	0	0	0	0	0	0	0	0	0	0	0	0	0	0	0	0	0	0	133	0	6	0	22	0	0	6	0	0	1	0	0	0	0	0
404	Haemophilus_sp_OTU_24	Proteobacteria	Gammaproteobacteria	Pasteurellales	Pasteurellaceae	Haemophilus	Haemophilus paraphrohaemolyticus	99.2	5	0	0	0	0	0	0	0	0	0	0	0	0	67	0	0	0	76	0	0	0	0	0	0	0	0	0	0	2	5	3	0	517	0	0	10	0	0	0	0	0
405	Eggerthia_sp_OTU_25	Firmicutes	Erysipelotrichia	Erysipelotrichales	Erysipelotrichaceae	Eggerthia	Eggerthia catenaformis	99.9	0	0	0	0	0	0	0	0	0	2	119	90	87	0	0	0	0	0	0	0	0	0	0	0	0	0	0	0	0	0	0	0	3	0	2	0	0	0	0	0	0
406	Bacteroidales_sp_OTU_26	Bacteroidetes	Bacteroidia	Bacteroidales	Bacteroidales gen. sp.		Bacteroidetes [G-7] bacterium HMT 911	81.1	0	0	0	0	0	0	0	0	0	0	0	0	0	0	0	0	0	0	0	0	0	0	0	0	0	0	0	0	0	0	0	0	0	0	0	0	0	0	0	0	0
407	Capnocytophaga_sp_OTU_27	Bacteroidetes	Flavobacteriia	Flavobacteriales	Flavobacteriaceae	Capnocytophaga	Capnocytophaga gingivalis	96.7	0	0	0	0	0	0	0	0	0	0	0	0	0	7	0	0	0	0	0	0	0	0	0	0	0	0	0	13	0	0	8	0	0	0	0	0	0	0	0	0	0
408	Streptococcus_sp_OTU_28	Firmicutes	Bacilli	Lactobacillales	Streptococcaceae	Streptococcus	Streptococcus parasanguinis clade 411	99.5	37	13	1	36	0	0	0	0	0	1	0	1	0	25	0	4	41	13	0	15	0	0	0	1	0	39	0	9	62	14	0	1	44	6	12	363	4	5	0	0	0
409	Treponema_sp_OTU_29	Spirochaetes	Spirochaetia	Spirochaetales	Spirochaetaceae	Treponema	Treponema medium	99.2	0	0	0	0	0	0	0	0	0	0	0	0	0	0	0	0	0	0	0	0	0	0	0	0	0	0	0	0	0	0	0	0	0	0	1	0	0	0	0	0	0
410	Rothia_sp_OTU_3	Actinobacteria	Actinobacteria	Micrococcales	Micrococcaceae	Rothia	Rothia mucilaginosa	99.7	2	0	0	0	0	0	0	0	0	0	0	0	0	0	0	137	1	20	0	0	0	0	0	0	3	241	0	65	2	21	0	192	298	4	222	13	0	0	0	0	2
411	Granulicatella_sp_OTU_30	Firmicutes	Bacilli	Lactobacillales	Carnobacteriaceae	Granulicatella	Granulicatella adiacens	99.5	29	0	0	1	0	0	3	33	0	0	0	0	0	30	0	16	0	13	1	3	0	1	0	1	7	6	0	3	3	9	26	18	5	0	12	81	0	0	3	4	6
412	Arachnia_sp_OTU_31	Actinobacteria	Actinobacteria	Propionibacteriales	Propionibacteriaceae	Arachnia	Arachnia propionica	98.8	17	0	0	0	0	0	0	0	0	0	0	0	0	196	0	0	0	0	0	0	0	0	0	0	0	3	1	127	7	152	0	19	5	0	8	8	0	0	1	0	0
413	Eubacterium_sp_OTU_32	Firmicutes	Clostridia	Clostridiales	Eubacteriaceae	Eubacterium	Peptostreptococcaceae [XI][G-6] [Eubacterium] nodatum	99.3	0	0	0	0	0	0	0	0	0	0	0	0	0	0	0	0	0	0	0	0	0	0	0	0	0	28	0	1	0	1	0	0	2	0	6	0	0	0	0	0	0
414	Campylobacter_sp_OTU_33	Campilobacterota	Campylobacteria	Campylobacterales	Campylobacteraceae	Campylobacter	Campylobacter rectus	99.6	0	0	0	0	0	0	0	0	0	0	15	12	11	1	0	0	0	0	0	0	0	0	0	0	0	10	3	0	0	0	0	0	0	0	3	0	0	0	0	0	0
415	Neisseria_sp_OTU_34	Proteobacteria	Betaproteobacteria	Neisseriales	Neisseriaceae	Neisseria	Neisseria flava	100	5	0	0	0	0	1	0	0	0	0	0	0	0	6	0	0	4	6	0	8	0	0	0	0	0	182	0	2	3	2	0	28	10	0	0	0	0	0	0	0	0
416	Selenomonas_sp_OTU_35	Firmicutes	Negativicutes	Selenomonadales	Selenomonadaceae	Selenomonas	Selenomonas flueggei	99.2	3	0	0	0	0	0	0	0	0	28	20	15	23	15	0	0	0	2	11	12	32	0	0	29	78	16	53	0	133	13	0	2	0	0	34	0	0	61	0	190	11
417	Prevotella_sp_OTU_36	Bacteroidetes	Bacteroidia	Bacteroidales	Prevotellaceae	Prevotella	Prevotella dentalis	99.9	0	0	0	0	0	0	0	0	0	0	0	0	0	0	0	0	0	0	0	0	0	0	0	0	0	4	0	0	0	0	0	0	0	0	0	0	0	0	0	0	0
418	Prevotella_sp_OTU_37	Bacteroidetes	Bacteroidia	Bacteroidales	Prevotellaceae	Prevotella	Prevotella sp. HMT 317	99.5	0	0	0	0	0	0	0	0	0	0	0	0	0	21	0	0	0	1	0	0	0	0	0	0	0	8	110	1	0	22	0	10	1	0	0	0	0	0	2	0	30
419	Selenomonas_sp_OTU_38	Firmicutes	Negativicutes	Selenomonadales	Selenomonadaceae	Selenomonas	Selenomonas sputigena	99.8	0	0	0	0	0	0	0	0	0	0	0	0	0	3	0	0	0	1	0	2	0	0	0	0	0	4	0	0	116	3	1	0	0	0	0	0	0	0	0	0	0
420	Lachnoanaerobaculum_sp_OTU_39	Firmicutes	Clostridia	Clostridiales	Lachnospiraceae	Lachnoanaerobaculum	Lachnoanaerobaculum orale	99.6	12	152	0	0	0	0	0	0	0	8	0	0	1	13	0	0	0	10	50	61	4	36	0	40	236	6	0	0	12	21	11	10	10	0	434	29	0	0	35	56	7
421	Fusobacterium_sp_OTU_4	Fusobacteria	Fusobacteriia	Fusobacteriales	Fusobacteriaceae	Fusobacterium	Fusobacterium nucleatum subsp. animalis	99.9	40	0	0	0	0	0	0	1204	2681	312	140	120	164	94	1	0	0	60	664	16	77	4575	0	0	0	124	341	68	295	68	74	7	35	6	456	92	1493	754	864	5078	143
422	Capnocytophaga_sp_OTU_40	Bacteroidetes	Flavobacteriia	Flavobacteriales	Flavobacteriaceae	Capnocytophaga	Capnocytophaga ochracea	99.9	3	0	0	0	0	0	0	0	0	0	0	0	0	29	0	0	0	5	0	0	0	0	0	0	0	0	15	0	0	5	0	0	0	0	0	0	0	0	0	0	0
423	Oribacterium_sp_OTU_41	Firmicutes	Clostridia	Clostridiales	Lachnospiraceae	Oribacterium	Oribacterium sinus	99.4	0	0	0	0	0	0	0	0	0	0	1	0	0	0	0	0	0	0	0	0	0	0	0	7	1	0	0	0	0	0	0	0	1	0	8	0	0	0	0	0	0
424	Selenomonas_sp_OTU_42	Firmicutes	Negativicutes	Selenomonadales	Selenomonadaceae	Selenomonas	Selenomonas artemidis	98.9	0	0	0	0	0	0	0	0	0	0	0	0	0	8	0	0	0	0	0	0	0	0	0	0	0	0	0	1	0	0	0	13	0	0	0	8	0	0	0	0	1
425	Caviibacter_sp_OTU_43	Fusobacteria	Fusobacteriia	Fusobacteriales	Leptotrichiaceae	Caviibacter	Sneathia amnii [Not Validly Published]	93.2	0	0	0	0	0	0	0	0	0	0	0	0	0	0	0	0	0	0	0	0	0	0	0	0	0	65	0	0	0	0	0	0	1	0	0	0	0	0	0	0	0
426	Phocaeicola_sp_OTU_44	Bacteroidetes	Bacteroidia	Bacteroidales	Bacteroidaceae	Phocaeicola	Bacteroidaceae [G-1] bacterium HMT 272	100	0	0	0	0	0	0	0	0	0	0	6	3	16	0	0	0	0	0	0	0	0	0	0	0	0	5	0	0	0	0	0	0	1	0	0	0	0	0	0	0	0
427	Fudania_sp_OTU_45	Actinobacteria	Actinobacteria	Actinomycetales	Actinomycetaceae	Fudania	Peptidiphaga gingivicola	99.9	2	0	0	0	0	0	0	0	0	0	0	0	0	16	0	0	0	2	0	9	0	0	0	1	1	2	0	13	0	6	32	0	14	7	0	0	0	0	0	0	0
428	Cutibacterium_sp_OTU_46	Actinobacteria	Actinobacteria	Propionibacteriales	Propionibacteriaceae	Cutibacterium	Cutibacterium acnes	100	0	0	0	0	0	0	0	0	0	0	0	0	0	0	0	0	0	3	22	0	0	9	0	76	0	10	0	0	0	0	0	0	0	0	1	0	0	1	0	0	0
429	Schwartzia_sp_OTU_47	Firmicutes	Negativicutes	Selenomonadales	Selenomonadaceae	Schwartzia	Veillonellaceae [G-1] bacterium HMT 155	99.8	4	0	0	0	0	0	0	0	0	0	0	0	0	0	0	0	0	5	0	0	0	0	0	12	6	2	1	0	21	1	1	1	0	0	33	0	0	0	0	0	0
430	Peptoniphilus_sp_OTU_48	Firmicutes	Clostridia	Clostridiales	Peptoniphilaceae	Peptoniphilus	Peptoniphilus sp. HMT 375	90.2	0	0	0	0	0	0	0	0	0	0	0	0	0	0	0	0	0	0	0	0	0	0	0	0	0	0	0	0	0	0	0	0	0	0	0	0	0	0	0	0	0
431	Prevotella_sp_OTU_49	Bacteroidetes	Bacteroidia	Bacteroidales	Prevotellaceae	Prevotella	Prevotella veroralis	99.4	1	0	0	0	10	0	0	0	0	0	0	0	0	0	0	0	0	0	1	0	0	2	0	0	0	3	0	0	28	0	10	7	3	4	9	2	0	1	0	6	9
432	Bacteroidaceae_sp_OTU_5	Bacteroidetes	Bacteroidia	Bacteroidales	Bacteroidaceae	Bacteroidaceae gen. sp.	Bacteroides heparinolyticus	100	0	0	0	0	0	0	0	0	0	7	1383	1645	1330	2	0	0	0	0	0	0	0	0	0	0	0	0	0	0	0	0	0	0	0	0	0	0	0	0	0	0	0
433	Capnocytophaga_sp_OTU_50	Bacteroidetes	Flavobacteriia	Flavobacteriales	Flavobacteriaceae	Capnocytophaga	Capnocytophaga sp. HMT 324	98.5	2	0	0	0	0	0	0	0	8	0	0	0	0	6	0	0	0	2	0	0	0	0	0	0	0	14	120	3	1	40	8	10	0	1	0	0	3	3	47	10	64
434	Porphyromonas_sp_OTU_51	Bacteroidetes	Bacteroidia	Bacteroidales	Porphyromonadaceae	Porphyromonas	Porphyromonas catoniae	99.4	6	0	0	0	0	0	0	0	0	0	0	0	0	110	0	0	0	1	0	7	0	0	0	0	0	0	0	70	0	182	37	33	23	0	0	3	0	0	2	2	0
435	Fusobacterium_sp_OTU_52	Fusobacteria	Fusobacteriia	Fusobacteriales	Fusobacteriaceae	Fusobacterium	Fusobacterium periodonticum	99.5	14	0	0	0	0	0	1	1026	0	24	154	124	206	323	0	0	0	20	65	44	205	49	0	0	0	76	135	134	47	252	57	316	27	3	216	284	878	59	253	106	451
436	Veillonellaceae_sp_OTU_53	Firmicutes	Negativicutes	Veillonellales	Veillonellaceae	Veillonellaceae gen. sp.	Megasphaera sp. HMT 123	99.4	0	0	0	0	0	0	0	0	0	0	11	26	20	1	0	0	0	0	0	0	0	0	0	0	0	0	0	0	0	0	0	0	0	0	0	0	0	0	0	0	0
437	Selenomonas_sp_OTU_54	Firmicutes	Negativicutes	Selenomonadales	Selenomonadaceae	Selenomonas	Selenomonas sputigena	99	0	0	0	0	0	0	0	0	0	0	0	0	0	0	0	0	0	0	0	0	0	0	0	0	2	2	0	0	48	0	0	0	0	0	0	1	0	0	0	0	0
438	Corynebacterium_sp_OTU_55	Actinobacteria	Actinobacteria	Mycobacteriales	Corynebacteriaceae	Corynebacterium	Corynebacterium matruchotii	98.5	0	0	0	0	0	0	0	0	0	0	0	0	0	8	0	0	0	0	0	2	0	0	0	0	0	26	0	52	6	82	1	15	37	0	0	4	0	0	0	0	0
439	Selenomonadaceae_sp_OTU_56	Firmicutes	Negativicutes	Selenomonadales	Selenomonadaceae	Selenomonadaceae gen. sp.	Selenomonas sp. HMT 146	98.7	0	0	0	0	0	0	0	0	0	0	9	7	5	9	0	0	0	0	0	0	0	0	0	0	1	3	1	2	2	6	0	0	0	0	0	0	0	0	0	0	0
440	Dialister_sp_OTU_58	Firmicutes	Negativicutes	Veillonellales	Veillonellaceae	Dialister	Dialister micraerophilus	94.6	0	0	0	0	0	0	0	0	0	0	0	0	0	0	0	0	0	0	0	0	0	0	0	0	0	0	0	0	0	0	0	0	0	0	0	0	0	0	0	0	0
441	Selenomonas_sp_OTU_59	Firmicutes	Negativicutes	Selenomonadales	Selenomonadaceae	Selenomonas	Selenomonas infelix	99.6	1	0	0	0	0	0	0	0	0	0	0	0	0	2	0	0	0	0	0	0	0	0	0	1	1	1	0	3	4	3	0	0	0	0	0	0	0	0	0	1	0
442	Streptococcus_sp_OTU_6	Firmicutes	Bacilli	Lactobacillales	Streptococcaceae	Streptococcus	Streptococcus salivarius	100	179	28	103	101	2	0	0	0	0	10	0	0	0	73	1871	51	599	79	0	5	2	0	9	7	58	31	2	11	37	6	9	74	30	97	4	29	0	4	3	15	15
443	Bacteroidales_sp_OTU_60	Bacteroidetes	Bacteroidia	Bacteroidales	Bacteroidales gen. sp.		Prevotella sp. HMT 820	86.4	0	0	0	0	0	0	0	0	0	0	1	0	0	0	0	0	0	0	0	0	0	0	0	0	0	0	0	0	0	0	0	0	0	0	0	0	0	0	0	0	0
444	Haemophilus_sp_OTU_61	Proteobacteria	Gammaproteobacteria	Pasteurellales	Pasteurellaceae	Haemophilus	Haemophilus parainfluenzae	97.6	0	0	0	0	0	0	0	0	0	0	0	0	0	0	0	0	0	0	0	0	0	0	0	0	0	0	0	0	0	0	0	0	27	0	2	0	0	0	0	0	0
445	Pasteurellaceae_sp_OTU_62	Proteobacteria	Gammaproteobacteria	Pasteurellales	Pasteurellaceae	Pasteurellaceae gen. sp.	Aggregatibacter sp. HMT 512	99.2	0	0	0	0	0	0	0	1	0	0	0	0	0	0	0	0	0	0	0	0	0	0	0	0	0	2	0	0	0	0	2	2	1	0	27	0	0	0	0	0	0
446	Treponema_sp_OTU_63	Spirochaetes	Spirochaetia	Spirochaetales	Spirochaetaceae	Treponema	Treponema sp. HMT 268	99.5	0	0	0	0	0	0	0	0	0	0	0	0	0	0	0	0	0	0	0	0	0	0	0	0	0	0	0	0	0	0	0	0	0	0	0	0	0	0	0	0	0
447	Propionivibrio_sp_OTU_64	Proteobacteria	Betaproteobacteria	Rhodocyclales	Rhodocyclaceae	Propionivibrio	Rhodocyclus sp. HMT 028	90.7	0	0	0	0	0	0	0	0	0	0	0	0	0	1	0	0	0	0	0	0	0	0	0	0	0	0	0	2	0	12	0	0	0	0	0	2	0	0	0	0	0
448	Prevotella_sp_OTU_65	Bacteroidetes	Bacteroidia	Bacteroidales	Prevotellaceae	Prevotella	Prevotella fusca	92.7	0	0	0	0	0	0	0	0	0	0	0	0	0	0	0	0	0	0	0	0	0	0	0	0	0	0	0	0	0	0	0	0	0	0	0	0	0	0	0	0	0
449	Kingella_sp_OTU_66	Proteobacteria	Betaproteobacteria	Neisseriales	Neisseriaceae	Kingella	Kingella oralis	97.9	0	0	0	0	0	0	0	0	0	0	0	0	0	9	0	0	0	0	0	0	0	0	0	0	0	0	0	6	0	0	0	0	0	0	0	16	0	0	0	0	0
450	Paraburkholderia_sp_OTU_67	Proteobacteria	Betaproteobacteria	Burkholderiales	Burkholderiaceae	Paraburkholderia	Burkholderia cepacia	94.2	0	0	0	0	0	0	0	0	0	0	0	0	0	2	0	0	0	0	0	0	0	0	1	0	0	2	0	0	2	1	0	0	0	2	2	10	0	0	0	0	0
451	Sphaerochaeta_sp_OTU_68	Spirochaetes	Spirochaetia	Spirochaetales	Sphaerochaetaceae	Sphaerochaeta	Treponema denticola	82.7	0	0	0	0	0	0	0	0	0	0	0	0	0	0	0	0	0	0	0	0	0	0	0	0	0	0	0	0	0	0	0	0	0	0	0	0	0	0	0	0	0
452	Peptococcus_sp_OTU_69	Firmicutes	Clostridia	Clostridiales	Peptococcaceae 1	Peptococcus	Peptococcus sp. HMT 167	99.3	0	0	0	0	0	0	0	0	0	0	0	0	0	10	0	0	0	0	0	0	0	0	0	0	0	7	0	6	0	0	0	0	1	0	0	0	0	0	0	0	0
453	Streptococcus_sp_OTU_7	Firmicutes	Bacilli	Lactobacillales	Streptococcaceae	Streptococcus	Streptococcus sp. HMT 064	99.7	323	5	0	21	0	0	4	99	0	9	0	1	0	1154	4	231	47	495	0	4	0	16	21	22	91	565	21	132	320	971	1165	234	1369	372	972	87	32	43	45	50	29
454	Prevotella_sp_OTU_70	Bacteroidetes	Bacteroidia	Bacteroidales	Prevotellaceae	Prevotella	Prevotella sp. HMT 305	95.1	1	0	0	0	0	0	0	0	0	0	0	0	0	0	0	0	0	0	0	0	0	0	0	0	0	0	0	0	0	0	0	0	0	0	0	11	0	0	0	0	0
455	Saccharibacteria_sp_OTU_71	Saccharibacteria	Saccharibacteria	Saccharibacteria	Saccharibacteria	Saccharibacteria_TM7_G	Saccharibacteria (TM7) [G-4] bacterium HMT 355	99.5	0	0	0	0	0	0	0	0	0	0	0	0	0	0	0	0	0	0	0	0	0	0	0	0	0	0	0	0	0	0	0	0	0	0	0	0	0	0	0	0	0
456	Eikenella_sp_OTU_72	Proteobacteria	Betaproteobacteria	Neisseriales	Neisseriaceae	Eikenella	Eikenella corrodens	98	0	0	0	0	0	22	0	26	0	2	0	0	0	0	0	0	0	0	0	0	0	0	0	0	0	0	2	0	0	0	0	1	0	0	0	0	0	0	3	1	6
457	Centipeda_sp_OTU_73	Firmicutes	Negativicutes	Selenomonadales	Selenomonadaceae	Centipeda	Centipeda periodontii	98.3	0	0	0	0	0	0	0	0	0	0	0	0	0	0	0	0	0	0	0	0	0	0	0	0	0	1	0	0	15	3	0	0	0	0	0	1	0	0	0	0	0
458	Porphyromonas_sp_OTU_74	Bacteroidetes	Bacteroidia	Bacteroidales	Porphyromonadaceae	Porphyromonas	Porphyromonas sp. HMT 285	89.9	0	0	0	0	0	0	0	0	0	0	0	0	0	0	0	0	0	0	0	0	0	0	0	0	0	0	0	0	0	0	0	0	0	0	0	0	0	0	0	0	0
459	Ralstonia_sp_OTU_75	Proteobacteria	Betaproteobacteria	Burkholderiales	Burkholderiaceae	Ralstonia	Ralstonia pickettii	99.9	0	0	0	0	0	0	0	0	0	0	0	0	0	1	0	0	0	0	0	0	0	0	0	0	0	0	0	0	7	0	0	0	0	2	0	1	0	0	0	0	0
460	Paraburkholderia_sp_OTU_76	Proteobacteria	Betaproteobacteria	Burkholderiales	Burkholderiaceae	Paraburkholderia	Burkholderia cepacia	95.5	0	0	0	0	0	0	0	0	0	0	0	0	0	2	0	0	0	0	0	0	0	0	0	0	0	0	0	0	3	2	0	2	1	1	1	6	0	0	0	0	0
461	Clostridiales_sp_OTU_77	Firmicutes	Clostridia	Clostridiales	Clostridiales gen. sp.		Parvimonas sp. HMT 393	88.5	0	0	0	0	0	0	0	0	0	0	0	0	0	0	0	0	0	0	0	0	0	0	0	0	0	0	0	0	0	0	0	0	0	0	0	0	0	0	0	0	0
462	Streptococcus_sp_OTU_78	Firmicutes	Bacilli	Lactobacillales	Streptococcaceae	Streptococcus	Streptococcus vestibularis	95	0	0	0	0	0	0	0	0	0	0	0	0	0	0	103	0	0	0	0	0	0	0	0	0	0	0	0	0	0	0	0	0	0	0	0	0	0	0	0	0	0
463	Staphylococcus_sp_OTU_79	Firmicutes	Bacilli	Bacillales	Staphylococcaceae	Staphylococcus	Staphylococcus hominis	95	0	0	0	0	0	0	0	0	0	0	0	0	0	0	96	0	0	0	0	0	0	0	0	0	0	0	0	0	0	0	0	0	0	0	0	0	0	0	0	0	0
464	Cryptobacterium_sp_OTU_8	Actinobacteria	Coriobacteriia	Eggerthellales	Eggerthellaceae	Cryptobacterium	Cryptobacterium curtum	99.9	3	0	8746	0	0	0	0	0	0	5	16	11	17	0	0	0	0	3	87	0	7	26	0	304	741	0	0	0	0	0	0	1	0	0	0	0	0	0	0	0	0
465	Bacteroidales_sp_OTU_80	Bacteroidetes	Bacteroidia	Bacteroidales	Bacteroidales gen. sp.		Bacteroidetes [G-3] bacterium HMT 899	92.3	0	0	0	0	0	0	0	0	0	0	0	0	0	0	0	0	0	0	0	0	0	0	0	0	0	0	0	0	0	0	0	0	0	0	0	0	0	0	0	0	0
466	Streptococcus_sp_OTU_81	Firmicutes	Bacilli	Lactobacillales	Streptococcaceae	Streptococcus	Streptococcus mutans	96.8	0	0	0	0	0	0	0	0	0	0	0	0	0	0	0	0	14	0	0	0	0	0	12	0	0	0	0	0	1	0	0	0	0	0	0	0	0	0	0	0	0
467	Brachymonas_sp_OTU_82	Proteobacteria	Betaproteobacteria	Burkholderiales	Comamonadaceae	Brachymonas	Acidovorax ebreus	93.6	0	0	0	0	0	7	0	0	0	0	0	0	0	3	0	0	0	0	0	0	0	0	0	0	0	0	0	0	0	0	0	0	0	0	0	0	0	0	0	0	0
468	Fenollaria_sp_OTU_83	Firmicutes	Clostridia	Clostridiales	Peptoniphilaceae	Fenollaria	Peptoniphilaceae [G-3] bacterium HMT 929	99.8	0	0	0	0	0	0	0	0	0	0	0	0	0	0	0	0	0	0	0	0	0	0	0	0	0	0	0	0	0	0	0	0	0	0	0	0	0	0	0	0	0
469	Treponema_sp_OTU_84	Spirochaetes	Spirochaetia	Spirochaetales	Spirochaetaceae	Treponema	Treponema maltophilum	99	0	0	0	0	0	0	0	0	0	0	0	0	0	0	0	0	0	0	0	0	0	0	0	0	0	0	0	0	0	0	0	0	0	0	0	0	0	0	0	0	0
470	Streptococcus_sp_OTU_85	Firmicutes	Bacilli	Lactobacillales	Streptococcaceae	Streptococcus	Streptococcus oralis subsp. dentisani clade 398	95.6	4	0	0	0	0	0	0	41	0	0	0	0	0	0	0	0	0	2	0	1	1	2	0	0	0	0	0	0	0	0	7	0	3	1	7	0	3	0	1	0	1
471	Lachnoanaerobaculum_sp_OTU_86	Firmicutes	Clostridia	Clostridiales	Lachnospiraceae	Lachnoanaerobaculum	Lachnoanaerobaculum orale	90.2	0	0	0	0	0	0	0	0	0	0	0	0	0	6	0	0	0	0	0	0	0	0	0	0	0	0	0	11	0	3	0	2	0	0	0	0	0	0	0	0	0
472	Catonella_sp_OTU_87	Firmicutes	Clostridia	Clostridiales	Lachnospiraceae	Catonella	Catonella morbi	97.2	0	0	0	0	0	0	0	0	0	0	0	0	0	0	0	0	0	0	0	0	0	0	0	0	0	0	0	0	0	0	0	0	0	0	0	0	0	0	0	0	0
473	Paraburkholderia_sp_OTU_88	Proteobacteria	Betaproteobacteria	Burkholderiales	Burkholderiaceae	Paraburkholderia	Burkholderia cepacia	94.7	2	0	0	0	0	0	0	0	0	0	0	0	0	3	0	0	0	1	0	0	0	0	0	0	0	0	0	0	0	0	0	0	0	1	1	2	0	0	0	0	0
474	Streptobacillus_sp_OTU_89	Fusobacteria	Fusobacteriia	Fusobacteriales	Leptotrichiaceae	Streptobacillus	Leptotrichia sp. HMT 221	90.3	0	0	0	0	0	0	0	0	0	0	0	0	0	0	0	0	0	0	0	0	0	0	0	0	0	0	0	7	0	0	0	0	0	0	0	0	0	0	0	0	0
475	Pseudomonas_sp_OTU_9	Proteobacteria	Gammaproteobacteria	Pseudomonadales	Pseudomonadaceae	Pseudomonas	Pseudomonas fluorescens	99	68	27	316	394	3	1	150	9	9	0	0	2	0	2471	17	0	12	112	2	149	2	0	0	0	0	6	0	0	0	0	0	0	0	0	0	0	0	0	0	0	0
476	Treponema_sp_OTU_90	Spirochaetes	Spirochaetia	Spirochaetales	Spirochaetaceae	Treponema	Treponema sp. HMT 927	94.8	0	0	0	0	0	0	0	0	0	0	0	0	0	0	0	0	0	0	0	0	0	0	0	0	0	12	0	0	0	0	0	0	0	0	0	0	0	0	0	0	0
477	Absicoccus_sp_OTU_92	Firmicutes	Erysipelotrichia	Erysipelotrichales	Erysipelotrichaceae	Absicoccus	Erysipelothrix tonsillarum	83.2	0	0	0	0	0	0	0	0	0	0	3	2	2	0	0	0	0	0	0	0	0	0	0	0	0	0	0	0	0	0	0	0	0	0	0	0	0	0	0	0	0
478	Bacteroidales_sp_OTU_94	Bacteroidetes	Bacteroidia	Bacteroidales	Bacteroidales gen. sp.		Bacteroidetes [G-3] bacterium HMT 280	99.4	0	0	0	0	0	0	0	0	0	0	0	0	0	0	0	0	0	0	0	0	0	0	0	0	0	3	0	0	0	0	0	0	0	0	0	0	0	0	0	0	0
479	Lactococcus_sp_OTU_95	Firmicutes	Bacilli	Lactobacillales	Streptococcaceae	Lactococcus	Lactococcus lactis	91.9	0	0	0	0	0	0	0	0	0	0	0	0	0	0	0	0	0	0	0	0	0	0	0	0	0	0	0	0	0	0	0	0	0	0	0	0	0	0	0	0	0
480	Peptostreptococcaceae_sp_OTU_97	Firmicutes	Clostridia	Clostridiales	Peptostreptococcaceae	Peptostreptococcaceae gen. sp.	Peptostreptococcaceae [XI][G-7] bacterium HMT 081	93.8	0	0	0	0	0	0	0	0	0	0	0	0	0	0	0	0	0	0	0	0	0	0	0	0	0	0	0	0	0	0	0	0	0	0	0	6	0	0	0	0	0
481	Coriobacteriia_sp_OTU_98	Actinobacteria	Coriobacteriia	Coriobacteriia gen. sp.			Eggerthella lenta	90	0	0	0	0	0	0	0	0	0	0	0	2	1	0	0	0	0	0	0	0	0	0	0	0	0	0	0	0	0	0	0	0	0	0	0	0	0	0	0	0	0
482	Pyramidobacter_sp_OTU_99	Synergistetes	Synergistia	Synergistales	Synergistaceae	Pyramidobacter	Pyramidobacter piscolens	93.6	0	0	0	0	0	0	0	0	0	0	4	5	3	0	0	0	0	0	0	0	0	0	0	0	0	0	0	0	0	0	0	0	0	0	0	0	0	0	0	0	0
483	Olsenella_profusa	Actinobacteria	Coriobacteriia	Coriobacteriales	Atopobiaceae	Olsenella			0	0	0	0	0	0	0	0	0	0	0	0	0	0	0	0	0	0	0	0	0	0	0	1	0	0	0	0	0	0	0	0	0	1	0	0	0	0	0	0	0
484	Olsenella_sp_HMT_807	Actinobacteria	Coriobacteriia	Coriobacteriales	Atopobiaceae	Olsenella			21	0	0	0	0	0	0	0	0	0	0	0	0	1	0	0	0	14	0	1	0	0	0	0	0	10	0	0	11	6	3	1	0	0	20	0	0	0	0	0	0
485	Olsenella_sp_HMT_809	Actinobacteria	Coriobacteriia	Coriobacteriales	Atopobiaceae	Olsenella			0	0	0	0	0	0	0	0	0	0	34	61	65	0	0	0	0	0	0	0	0	0	0	0	0	0	0	0	0	0	0	0	0	0	0	0	0	0	0	0	0
486	Olsenella_sp_HMT_939	Actinobacteria	Coriobacteriia	Coriobacteriales	Atopobiaceae	Olsenella			0	0	0	0	0	0	0	0	0	0	0	1	1	0	0	0	0	0	0	0	0	0	0	0	0	0	0	0	0	0	0	0	0	0	0	0	0	0	0	0	0
487	Olsenella_uli	Actinobacteria	Coriobacteriia	Coriobacteriales	Atopobiaceae	Olsenella			0	0	0	0	0	0	0	0	0	0	16	27	22	0	0	0	0	0	0	0	2	4	0	9	17	1	0	0	0	0	0	0	0	1	0	0	0	0	0	0	0
488	Oribacterium_asaccharolyticum	Firmicutes	Clostridia	Clostridiales	Lachnospiraceae	Oribacterium			1	0	0	0	0	0	0	0	0	0	10	1	9	0	0	0	0	0	0	0	0	0	0	2	0	23	8	1	10	0	0	0	3	2	1	0	0	0	0	0	0
489	Oribacterium_parvum	Firmicutes	Clostridia	Clostridiales	Lachnospiraceae	Oribacterium			2	0	0	0	0	0	0	0	0	0	0	0	0	0	0	0	0	0	0	0	0	0	0	0	0	1	0	0	0	0	0	0	1	0	0	6	0	0	0	0	0
490	Oribacterium_sinus	Firmicutes	Clostridia	Clostridiales	Lachnospiraceae	Oribacterium			2	0	0	0	0	0	0	0	0	0	0	0	4	1	0	0	0	0	0	0	0	0	0	3	8	0	0	0	28	1	0	0	2	5	12	53	0	0	0	0	0
491	Oribacterium_sp_HMT_078	Firmicutes	Clostridia	Clostridiales	Lachnospiraceae	Oribacterium			7	0	0	0	0	0	0	0	0	4	523	347	412	0	0	0	0	4	11	26	132	209	0	76	384	13	125	0	28	0	2	0	1	0	0	23	0	0	0	2	0
492	Oribacterium_sp_HMT_102	Firmicutes	Clostridia	Clostridiales	Lachnospiraceae	Oribacterium			0	0	0	0	0	0	0	0	0	0	35	30	29	0	0	0	0	0	0	0	0	0	0	0	0	0	0	0	0	0	0	0	0	0	0	0	0	0	0	0	0
493	Ottowia_sp_HMT_894	Proteobacteria	Betaproteobacteria	Burkholderiales	Comamonadaceae	Ottowia			1	0	0	0	0	0	0	0	0	0	0	0	0	90	0	0	0	1	0	0	0	0	0	0	0	0	0	124	0	0	0	0	0	0	0	0	0	0	0	0	0
494	Paraburkholderia_ferrariae	Proteobacteria	Betaproteobacteria	Burkholderiales	Burkholderiaceae	Paraburkholderia			0	0	0	0	0	0	0	0	0	0	0	0	0	2	0	0	0	0	0	0	0	0	0	0	0	0	0	0	6	0	0	0	2	1	3	6	0	0	0	0	0
495	Paraburkholderia_insulsa	Proteobacteria	Betaproteobacteria	Burkholderiales	Burkholderiaceae	Paraburkholderia			0	0	0	0	0	0	0	0	0	0	0	0	0	0	0	0	0	0	0	0	0	0	0	0	0	0	0	0	1	0	0	0	0	0	0	1	0	0	0	0	0
496	Paracoccus_aestuarii	Proteobacteria	Alphaproteobacteria	Rhodobacterales	Rhodobacteraceae	Paracoccus			0	0	0	0	0	0	0	0	0	0	0	0	0	0	0	0	0	0	0	0	0	0	0	0	0	0	0	0	0	0	0	0	0	0	0	0	0	0	0	0	0
497	Paracoccus_seriniphilus	Proteobacteria	Alphaproteobacteria	Rhodobacterales	Rhodobacteraceae	Paracoccus			0	0	0	0	0	0	0	0	0	0	0	0	0	0	0	0	0	0	0	0	0	0	0	0	0	0	0	0	0	0	0	0	0	0	0	0	0	0	0	0	0
498	Parascardovia_denticolens	Actinobacteria	Actinobacteria	Bifidobacteriales	Bifidobacteriaceae	Parascardovia			0	0	0	0	0	0	0	0	0	0	0	0	0	0	0	0	0	0	0	0	0	0	0	0	0	0	0	0	1	0	0	0	0	0	0	0	0	0	0	0	0
499	Parvimonas_micra	Firmicutes	Clostridia	Clostridiales	Peptoniphilaceae	Parvimonas			3	0	0	0	0	0	0	0	0	0	96	112	103	9	1	0	0	0	0	6	7	0	0	14	235	27	0	16	33	2	2	1	23	2	74	11	0	1	0	0	0
500	Parvimonas_sp_HMT_110	Firmicutes	Clostridia	Clostridiales	Peptoniphilaceae	Parvimonas			0	0	0	0	0	0	0	0	0	0	0	0	0	20	0	0	0	0	0	0	0	0	0	22	20	1	0	23	1	3	0	0	0	0	0	0	0	0	0	0	0
501	Parvimonas_sp_HMT_393	Firmicutes	Clostridia	Clostridiales	Peptoniphilaceae	Parvimonas			0	0	0	0	0	0	0	0	0	0	0	0	0	0	0	0	0	0	0	0	0	0	0	0	0	0	0	0	0	0	0	0	0	0	0	16	0	0	0	0	0
502	Peptidiphaga_sp_HMT_183	Actinobacteria	Actinobacteria	Actinomycetales	Actinomycetaceae	Fudania			32	0	0	0	0	0	0	0	0	0	0	0	0	75	0	0	0	37	1	6	0	0	0	1	2	1	0	1	1	11	5	81	2	1	8	514	0	0	0	0	3
503	Peptococcus_sp_HMT_168	Firmicutes	Clostridia	Clostridiales	Peptococcaceae 1	Peptococcus			0	0	0	0	0	0	0	0	0	0	0	0	0	0	0	0	0	0	0	0	0	0	0	0	0	0	0	0	0	11	0	0	0	0	0	12	0	0	0	0	0
504	Peptoniphilaceae_G1_HMT_113	Firmicutes	Clostridia	Clostridiales	Peptoniphilaceae [G-1] bacterium HOMD taxon HMT 113				0	0	0	0	0	0	0	0	0	0	0	0	0	0	0	0	0	0	0	0	0	0	0	0	0	0	0	1	0	0	0	0	0	0	0	0	0	0	0	0	0
505	Peptoniphilaceae_G2_HMT_790	Firmicutes	Clostridia	Clostridiales	Tissierellaceae	Peptoniphilaceae_G2			0	0	0	0	0	0	0	0	0	0	0	0	0	0	0	0	0	0	0	0	0	0	0	0	0	0	0	0	0	0	0	0	0	0	0	0	0	0	0	0	0
506	Peptoniphilaceae_G3_HMT_929	Firmicutes	Clostridia	Clostridiales	Peptoniphilaceae	Fenollaria			0	0	0	0	0	0	0	0	0	0	0	0	0	0	0	0	0	0	0	0	0	0	0	0	0	0	0	0	0	0	0	0	0	0	0	0	0	0	0	0	0
507	Peptoniphilus_harei	Firmicutes	Clostridia	Clostridiales	Peptoniphilaceae	Peptoniphilus			0	0	0	0	0	0	0	0	0	0	0	0	0	1	0	0	0	0	0	0	0	0	0	0	0	1	0	0	0	0	0	0	0	0	0	0	0	0	0	0	0
508	Peptoniphilus_koenoeneniae	Firmicutes	Clostridia	Clostridiales	Peptoniphilaceae	Peptoniphilus			0	0	0	0	0	0	0	0	0	0	0	0	0	0	0	0	0	0	0	0	0	0	0	0	0	0	0	0	0	0	0	0	0	0	0	0	0	0	0	0	0
509	Peptoniphilus_lacrimalis	Firmicutes	Clostridia	Clostridiales	Peptoniphilaceae	Peptoniphilus			0	0	0	0	0	0	0	0	0	0	0	0	0	0	0	0	0	1	0	0	0	0	0	61	0	0	0	0	0	0	0	0	0	0	0	0	0	0	0	0	0
510	Peptoniphilus_sp_HMT_187	Firmicutes	Clostridia	Clostridiales	Peptoniphilaceae	Peptoniphilus			0	0	0	0	0	0	0	0	0	0	0	0	0	0	0	0	0	0	0	0	0	0	0	0	0	0	0	0	0	0	0	0	0	0	0	0	0	0	0	0	0
511	Peptostreptococcaceae_XIG1_HMT_383	Firmicutes	Clostridia	Clostridiales	Eubacteriaceae	Eubacterium			0	0	0	0	0	0	0	0	0	0	0	0	0	0	0	0	0	0	0	0	0	0	0	0	0	0	0	0	0	0	0	0	0	0	0	0	0	0	0	0	0
512	Peptostreptococcaceae_XIG2_HMT_091	Firmicutes	Clostridia	Clostridiales	Clostridiales_Incertae Sedis XIII	Peptostreptococcaceae [XI][G-2] bacterium HOMD taxon HMT 091			0	0	0	0	0	0	0	0	0	0	0	0	0	0	0	0	0	0	0	0	0	0	0	0	0	3	0	0	0	1	0	0	1	0	0	0	0	0	0	0	0
513	Peptostreptococcaceae_XIG3_HMT_495	Firmicutes	Clostridia	Clostridiales	Clostridiales_Incertae Sedis XIII	Peptostreptococcaceae [XI][G-3] bacterium HOMD taxon HMT 495			0	0	0	0	0	0	0	0	0	0	0	0	0	0	0	0	0	0	0	0	0	0	0	0	0	0	0	0	0	0	0	0	0	0	0	0	0	0	0	0	0
514	Peptostreptococcaceae_XIG4_HMT_369	Firmicutes	Clostridia	Clostridiales	Clostridiales_Incertae Sedis XIII	Peptostreptococcaceae [XI][G-4] bacterium HOMD taxon HMT 369			0	0	0	0	0	0	0	0	0	0	0	0	0	0	0	0	0	0	0	1	0	0	0	0	0	10	0	1	0	1	0	0	0	0	0	1	0	0	0	0	0
515	Peptostreptococcaceae_XIG5_HMT_493	Firmicutes	Clostridia	Clostridiales	Clostridiales_Incertae Sedis XIII	Aminipila			0	0	0	0	0	0	0	0	0	0	0	0	0	0	0	0	0	0	0	0	0	0	0	0	0	1	0	0	0	0	0	0	0	0	0	4	0	0	0	0	0
516	Peptostreptococcaceae_XIG7_HMT_922	Firmicutes	Clostridia	Clostridiales	Peptostreptococcaceae	Peptostreptococcaceae_incertae_sedis			0	0	0	0	0	0	0	0	0	0	0	0	0	0	0	0	0	0	0	0	0	0	0	4	4	0	0	0	0	0	0	0	0	0	0	6	0	0	0	0	0
517	Peptostreptococcus_anaerobius	Firmicutes	Clostridia	Clostridiales	Peptostreptococcaceae	Peptostreptococcus			0	0	0	0	0	0	0	0	0	4	0	0	0	0	0	0	0	0	0	0	0	0	0	0	0	0	4	0	0	0	0	0	0	0	0	0	0	0	2	5	0
518	Peptostreptococcus_stomatis	Firmicutes	Clostridia	Clostridiales	Peptostreptococcaceae	Peptostreptococcus			5	0	0	0	0	0	0	0	0	1049	0	0	0	1	0	0	0	0	0	7	0	0	0	786	0	135	2822	0	2	8	0	3	7	1	5	124	0	0	1952	2434	0
519	Porphyromonas_asaccharolytica	Bacteroidetes	Bacteroidia	Bacteroidales	Porphyromonadaceae	Porphyromonas			0	0	0	0	0	0	0	0	0	0	0	0	0	0	0	0	0	0	0	0	0	0	0	0	0	0	0	0	0	0	0	0	0	0	0	0	0	0	0	0	0
520	Porphyromonas_bennonis	Bacteroidetes	Bacteroidia	Bacteroidales	Porphyromonadaceae	Porphyromonas			0	0	0	0	0	0	0	0	0	0	0	0	0	0	0	0	0	0	0	0	0	0	0	0	0	1	0	0	0	0	0	0	0	0	0	0	0	0	0	0	0
521	Porphyromonas_catoniae	Bacteroidetes	Bacteroidia	Bacteroidales	Porphyromonadaceae	Porphyromonas			0	0	0	0	0	0	0	0	0	0	0	0	0	0	0	0	0	0	0	0	0	0	0	0	0	0	0	4	0	0	0	0	0	0	0	0	0	0	0	0	0
522	Porphyromonas_endodontalis	Bacteroidetes	Bacteroidia	Bacteroidales	Porphyromonadaceae	Porphyromonas			1	0	0	0	0	0	0	0	0	0	0	0	0	0	0	0	0	8	0	8	0	0	0	0	0	44	0	47	0	36	0	2	79	3	478	4	0	0	0	0	0
523	Porphyromonas_gingivalis	Bacteroidetes	Bacteroidia	Bacteroidales	Porphyromonadaceae	Porphyromonas			0	0	0	0	0	0	0	0	0	0	0	0	1	0	0	0	0	0	0	0	0	0	0	0	0	465	0	14	0	0	0	0	3	0	0	0	0	0	0	0	0
524	Porphyromonas_pasteri	Bacteroidetes	Bacteroidia	Bacteroidales	Porphyromonadaceae	Porphyromonas			284	0	0	0	0	0	0	0	0	1	0	0	0	12	0	0	0	953	3	0	0	1	0	1078	2034	67	0	104	5	93	843	627	186	0	138	764	0	0	0	1	0
525	Porphyromonas_sp_HMT_275	Bacteroidetes	Bacteroidia	Bacteroidales	Porphyromonadaceae	Porphyromonas			0	0	0	0	0	0	0	0	0	0	0	0	0	0	0	0	0	3	0	7	0	0	0	0	0	0	0	42	0	28	3	1	11	0	0	1	0	0	0	0	0
526	Porphyromonas_sp_HMT_277	Bacteroidetes	Bacteroidia	Bacteroidales	Porphyromonadaceae	Porphyromonas			0	0	0	0	0	0	0	0	0	0	0	0	0	0	0	0	0	0	0	0	0	0	0	0	0	6	0	33	0	49	0	0	0	0	0	0	1	0	0	0	0
527	Porphyromonas_sp_HMT_278	Bacteroidetes	Bacteroidia	Bacteroidales	Porphyromonadaceae	Porphyromonas			35	0	0	0	0	0	0	0	0	0	0	0	0	10	0	0	0	30	0	0	0	0	0	1	5	8	0	17	0	13	0	0	0	0	0	1	1	0	0	0	0
528	Porphyromonas_sp_HMT_285	Bacteroidetes	Bacteroidia	Bacteroidales	Porphyromonadaceae	Porphyromonas			0	0	0	0	0	0	0	0	0	0	0	0	0	0	0	0	0	0	0	0	0	0	0	0	0	0	0	0	0	0	0	0	0	0	0	1	0	0	0	0	0
529	Porphyromonas_sp_HMT_930	Bacteroidetes	Bacteroidia	Bacteroidales	Porphyromonadaceae	Porphyromonas			169	0	0	0	0	0	0	0	0	0	0	0	0	47	0	0	0	77	0	0	0	0	0	0	0	0	0	4	0	23	0	12	26	0	0	0	0	0	0	0	0
530	Porphyromonas_uenonis	Bacteroidetes	Bacteroidia	Bacteroidales	Porphyromonadaceae	Porphyromonas			0	0	0	0	0	0	0	0	0	0	0	0	0	0	0	0	0	0	0	0	0	0	0	0	0	0	0	0	0	0	0	0	0	0	0	0	0	0	0	0	0
531	Prevotella_aurantiaca	Bacteroidetes	Bacteroidia	Bacteroidales	Prevotellaceae	Prevotella			0	0	0	0	0	0	0	0	0	0	0	0	0	0	0	0	0	0	0	0	0	0	0	0	0	0	0	0	0	0	0	0	0	0	0	13	0	0	0	0	0
532	Prevotella_baroniae	Bacteroidetes	Bacteroidia	Bacteroidales	Prevotellaceae	Prevotella			0	0	0	0	0	0	0	0	0	0	0	0	0	0	0	0	0	0	0	5	0	0	0	0	0	0	0	0	0	0	0	0	1	0	7	0	0	0	0	0	0
533	Prevotella_bergensis	Bacteroidetes	Bacteroidia	Bacteroidales	Prevotellaceae	Prevotella			0	0	0	0	0	0	0	0	0	0	0	0	0	0	0	0	0	0	0	0	0	0	0	0	0	0	0	0	0	0	0	0	0	0	0	0	0	0	0	0	0
534	Prevotella_buccae	Bacteroidetes	Bacteroidia	Bacteroidales	Prevotellaceae	Prevotella			0	0	0	0	0	0	0	0	0	0	1	0	3	0	0	0	0	0	0	0	82	0	0	0	0	0	0	0	0	0	0	0	0	0	0	0	0	0	0	0	0
535	Prevotella_colorans	Bacteroidetes	Bacteroidia	Bacteroidales	Prevotellaceae	Prevotella			0	0	0	0	0	0	0	0	0	0	0	0	0	0	0	0	0	0	0	0	0	0	0	0	0	0	0	0	0	0	0	0	0	0	0	0	0	0	0	0	0
536	Prevotella_dentalis	Bacteroidetes	Bacteroidia	Bacteroidales	Prevotellaceae	Prevotella			0	0	0	0	0	0	0	0	0	0	0	0	0	0	0	0	0	0	0	0	0	0	0	0	0	0	0	0	0	0	0	0	0	0	0	0	0	0	0	0	0
537	Prevotella_denticola	Bacteroidetes	Bacteroidia	Bacteroidales	Prevotellaceae	Prevotella			7	1182	0	0	760	0	0	0	14588	560	401	509	487	8	3	0	0	27	220	29	0	36	0	0	0	73	0	0	59	0	14	0	0	3	256	3	0	2220	0	1786	1965
538	Prevotella_disiens	Bacteroidetes	Bacteroidia	Bacteroidales	Prevotellaceae	Prevotella			0	0	0	0	0	0	0	0	0	0	0	0	0	0	0	0	0	0	0	0	0	0	0	0	0	0	0	0	0	0	0	0	0	0	0	0	0	0	0	0	0
539	Prevotella_enoeca	Bacteroidetes	Bacteroidia	Bacteroidales	Prevotellaceae	Prevotella			0	0	0	0	0	0	0	0	0	0	0	0	0	0	0	0	0	0	0	3	0	0	0	0	0	2	0	0	0	0	0	0	0	0	0	0	0	0	0	0	0
540	Prevotella_histicola	Bacteroidetes	Bacteroidia	Bacteroidales	Prevotellaceae	Prevotella			19	9	0	0	0	0	0	0	5	2	0	0	0	0	0	0	0	0	3	11	0	4	0	1	0	0	0	1	0	0	0	0	13	3	27	2	0	0	0	0	0
541	Prevotella_intermedia	Bacteroidetes	Bacteroidia	Bacteroidales	Prevotellaceae	Prevotella			0	0	0	0	0	0	0	0	0	0	0	0	0	0	0	0	0	0	0	0	0	0	0	0	0	1	0	9	0	10	0	0	0	0	0	0	184	0	0	0	0
542	Prevotella_jejuni	Bacteroidetes	Bacteroidia	Bacteroidales	Prevotellaceae	Prevotella			2	0	0	0	0	0	0	0	0	0	0	0	0	0	0	0	0	0	0	1	0	0	0	0	0	0	0	0	1	0	0	0	0	0	0	0	0	1	0	1	2
543	Prevotella_loescheii	Bacteroidetes	Bacteroidia	Bacteroidales	Prevotellaceae	Prevotella			0	0	0	0	0	0	0	0	0	0	0	0	0	5	0	0	0	0	0	0	0	0	0	0	0	0	0	32	0	0	1	0	0	0	0	0	0	0	0	0	0
544	Prevotella_maculosa	Bacteroidetes	Bacteroidia	Bacteroidales	Prevotellaceae	Prevotella			2	0	0	0	0	0	73	0	0	0	0	0	0	24	0	0	0	6	1	0	7	42	0	175	0	0	196	2	1	2	0	1	5	0	4	2	0	19	152	10	4
545	Prevotella_marshii	Bacteroidetes	Bacteroidia	Bacteroidales	Prevotellaceae	Prevotella			0	0	0	0	0	0	0	0	0	0	0	0	0	0	0	0	0	0	0	0	0	0	0	0	0	0	0	0	0	0	0	0	0	0	0	0	0	0	0	0	0
546	Prevotella_melaninogenica	Bacteroidetes	Bacteroidia	Bacteroidales	Prevotellaceae	Prevotella			153	4	0	0	0	0	0	0	1	6	0	0	1	15	0	0	0	15	15	4	0	28	0	0	0	2	0	2	1	0	19	84	110	12	20	246	16	0	0	5	18
547	Prevotella_micans	Bacteroidetes	Bacteroidia	Bacteroidales	Prevotellaceae	Prevotella			0	0	0	0	0	0	0	0	0	0	0	0	0	1	0	0	0	4	0	0	0	0	0	0	0	4	0	1	0	55	0	11	0	0	0	0	0	0	0	0	0
548	Prevotella_multiformis	Bacteroidetes	Bacteroidia	Bacteroidales	Prevotellaceae	Prevotella			0	0	0	0	0	0	0	0	0	0	0	0	0	1	0	0	0	1	5	0	0	0	0	0	0	27	0	0	0	0	0	0	0	0	0	0	0	0	0	0	0
549	Prevotella_nanceiensis	Bacteroidetes	Bacteroidia	Bacteroidales	Prevotellaceae	Prevotella			4	0	0	0	0	0	0	0	0	0	0	0	0	13	0	0	0	4	2	1	0	2	0	3	0	2	0	4	0	2	2	4	41	2	1	128	0	0	0	0	0
550	Prevotella_nigrescens	Bacteroidetes	Bacteroidia	Bacteroidales	Prevotellaceae	Prevotella			0	0	0	0	0	0	0	0	0	0	0	0	0	11	0	0	0	1	0	0	0	0	0	0	0	4	0	0	3	0	0	0	3	0	15	0	0	0	2	0	0
551	Prevotella_oralis	Bacteroidetes	Bacteroidia	Bacteroidales	Prevotellaceae	Prevotella			0	0	0	0	0	0	0	0	0	0	1	0	0	0	0	0	0	0	0	1	66	0	0	0	0	0	0	0	0	0	0	0	0	0	0	0	0	0	0	456	0
552	Prevotella_oris	Bacteroidetes	Bacteroidia	Bacteroidales	Prevotellaceae	Prevotella			2	4184	0	0	0	0	0	0	0	6	44	63	36	16	1	0	0	25	348	15	74	434	0	10	0	17	53	1	88	33	18	12	34	11	178	21	1117	496	581	530	908
553	Prevotella_oulorum	Bacteroidetes	Bacteroidia	Bacteroidales	Prevotellaceae	Prevotella			1	0	0	0	0	0	0	0	0	0	0	0	4	5	0	0	0	3	0	39	0	0	0	0	0	4	0	2	2	1	9	5	5	3	0	1	0	0	0	1	3
554	Prevotella_pallens	Bacteroidetes	Bacteroidia	Bacteroidales	Prevotellaceae	Prevotella			11	1	0	0	0	0	0	0	25	0	0	0	0	0	0	0	0	0	0	0	0	1	0	0	0	0	0	0	1	3	0	2	2	1	4	34	0	0	0	0	0
555	Prevotella_pleuritidis	Bacteroidetes	Bacteroidia	Bacteroidales	Prevotellaceae	Prevotella			0	0	0	0	0	0	0	0	0	0	0	0	0	19	0	0	0	3	0	0	0	0	0	0	0	2	0	1	0	0	0	0	0	0	0	2	0	0	0	0	0
556	Prevotella_saccharolytica	Bacteroidetes	Bacteroidia	Bacteroidales	Prevotellaceae	Prevotella			0	0	0	0	0	0	0	0	0	0	0	0	0	10	0	0	0	0	0	1	102	0	0	120	0	0	21	0	0	16	0	3	3	0	0	0	0	0	191	6	0
557	Prevotella_salivae	Bacteroidetes	Bacteroidia	Bacteroidales	Prevotellaceae	Prevotella			18	1333	1	0	0	0	325	0	0	78	1	0	0	11	0	0	0	3	70	50	370	514	0	97	2	2	30	0	6	0	0	0	20	3	3	3	0	120	0	2	7
558	Prevotella_scopos	Bacteroidetes	Bacteroidia	Bacteroidales	Prevotellaceae	Prevotella			0	0	0	0	0	0	0	0	0	0	0	0	0	0	0	0	0	0	0	0	0	0	0	0	0	0	0	0	0	0	0	0	0	0	0	0	0	0	0	0	0
559	Prevotella_shahii	Bacteroidetes	Bacteroidia	Bacteroidales	Prevotellaceae	Prevotella			2	0	0	0	0	0	0	0	0	0	0	0	0	0	0	0	0	0	0	0	0	0	0	0	0	0	0	0	0	0	0	0	0	0	0	21	0	0	0	0	0
560	Prevotella_sp_HMT_293	Bacteroidetes	Bacteroidia	Bacteroidales	Prevotellaceae	Prevotella			0	4	0	0	0	0	0	0	0	0	0	0	1	0	0	0	0	0	1	0	0	4	0	0	0	0	1	0	0	0	0	0	0	0	0	0	0	0	1	0	0
561	Prevotella_sp_HMT_300	Bacteroidetes	Bacteroidia	Bacteroidales	Prevotellaceae	Prevotella			6	160	0	0	0	0	80	0	0	0	122	65	135	0	0	0	0	50	1234	0	0	1581	0	510	139	13	44	0	4	0	5	0	0	0	18	1	0	151	39	429	11
562	Prevotella_sp_HMT_301	Bacteroidetes	Bacteroidia	Bacteroidales	Prevotellaceae	Prevotella			0	0	0	0	0	0	0	0	0	0	0	0	0	0	0	0	0	1	0	0	0	0	0	3	0	1	0	0	0	3	1	0	0	0	0	0	0	4	1	0	0
563	Prevotella_sp_HMT_304	Bacteroidetes	Bacteroidia	Bacteroidales	Prevotellaceae	Prevotella			0	0	0	0	0	0	0	0	0	0	0	0	0	0	0	0	0	0	0	3	4	0	0	0	0	0	0	0	0	0	0	0	0	0	0	0	0	0	0	0	0
564	Prevotella_sp_HMT_305	Bacteroidetes	Bacteroidia	Bacteroidales	Prevotellaceae	Prevotella			2	0	0	0	0	0	0	0	0	0	0	0	0	0	0	0	0	0	0	0	0	0	0	0	0	0	0	0	0	0	0	0	0	0	0	0	0	0	0	0	0
565	Prevotella_sp_HMT_306	Bacteroidetes	Bacteroidia	Bacteroidales	Prevotellaceae	Prevotella			2	0	0	0	0	0	0	0	0	0	0	0	0	0	0	0	0	0	0	0	0	0	0	0	0	0	0	0	1	0	0	17	0	1	0	1	0	0	0	0	89
566	Prevotella_sp_HMT_309	Bacteroidetes	Bacteroidia	Bacteroidales	Prevotellaceae	Prevotella			1	0	0	0	0	0	0	0	0	0	0	0	0	0	0	0	0	0	0	0	0	0	0	0	0	0	0	0	0	0	0	0	0	0	0	0	0	0	0	0	0
567	Prevotella_sp_HMT_313	Bacteroidetes	Bacteroidia	Bacteroidales	Prevotellaceae	Prevotella			2	0	0	0	0	0	0	0	0	2	0	0	0	0	0	0	0	0	0	0	0	0	0	0	0	0	0	0	0	0	0	2	0	2	0	0	0	0	0	0	0
568	Prevotella_sp_HMT_314	Bacteroidetes	Bacteroidia	Bacteroidales	Prevotellaceae	Prevotella			7	0	0	0	2	0	0	0	1	0	0	0	0	1	0	0	0	1	3	0	0	23	0	1	0	8	2	0	0	0	35	5	1	0	0	1	0	0	0	19	1
569	Prevotella_sp_HMT_315	Bacteroidetes	Bacteroidia	Bacteroidales	Prevotellaceae	Prevotella			0	0	0	0	0	0	0	0	0	0	0	0	0	0	0	0	0	0	0	1	0	0	0	0	0	1	0	0	0	0	0	0	0	0	0	1	0	0	0	0	0
570	Prevotella_sp_HMT_317	Bacteroidetes	Bacteroidia	Bacteroidales	Prevotellaceae	Prevotella			0	0	0	0	0	0	0	0	0	0	0	0	0	0	0	0	0	0	0	0	0	0	0	0	0	21	325	0	3	73	6	7	0	0	6	0	0	40	90	1	31
571	Prevotella_sp_HMT_376	Bacteroidetes	Bacteroidia	Bacteroidales	Prevotellaceae	Prevotella sp. HOMD taxon HMT 376			0	0	0	0	0	0	0	0	0	0	2	0	1	0	0	0	0	0	0	1	0	0	0	0	0	0	0	0	0	0	0	0	0	0	0	0	0	0	0	0	0
572	Prevotella_sp_HMT_443	Bacteroidetes	Bacteroidia	Bacteroidales	Prevotellaceae	Prevotella			0	0	0	0	0	0	0	0	0	0	0	0	0	0	0	0	0	0	0	0	0	0	0	0	0	3	0	0	0	0	0	0	0	0	0	0	0	0	0	0	0
573	Prevotella_sp_HMT_472	Bacteroidetes	Bacteroidia	Bacteroidales	Prevotellaceae	Prevotella			3	0	0	0	0	0	0	0	0	0	0	0	0	123	0	0	0	8	0	0	0	1	0	0	0	0	0	0	0	6	0	1	6	0	0	0	0	0	0	0	2
574	Prevotella_sp_HMT_475	Bacteroidetes	Bacteroidia	Bacteroidales	Prevotellaceae	Prevotella			0	0	0	0	0	0	0	0	0	0	0	0	0	0	0	0	0	0	0	0	0	0	0	0	0	0	0	0	0	9	0	0	0	0	0	0	0	0	0	0	0
575	Prevotella_sp_HMT_515	Bacteroidetes	Bacteroidia	Bacteroidales	Prevotellaceae	Marseilla			0	0	0	0	0	0	0	0	0	0	0	0	0	0	0	0	0	0	0	0	0	0	0	0	0	0	0	0	0	0	0	0	0	0	0	0	0	0	0	0	0
576	Prevotella_sp_HMT_526	Bacteroidetes	Bacteroidia	Bacteroidales	Prevotellaceae	Prevotella			0	0	0	0	0	0	0	0	0	0	0	0	0	0	0	0	0	0	0	0	0	0	0	0	0	2	0	0	0	0	0	0	0	0	1	0	0	0	0	0	0
577	Prevotella_timonensis	Bacteroidetes	Bacteroidia	Bacteroidales	Prevotellaceae	Prevotella			0	0	0	0	0	0	0	0	0	0	0	0	0	0	0	0	0	0	0	0	0	0	0	0	0	0	0	0	0	0	0	0	0	0	0	0	0	0	0	0	0
578	Prevotella_veroralis	Bacteroidetes	Bacteroidia	Bacteroidales	Prevotellaceae	Prevotella			6	0	0	0	2018	0	2	0	55	3	0	0	0	38	0	0	0	53	171	0	0	210	0	0	0	122	5	0	93	2	22	15	0	22	0	2	0	1	0	14	15
579	Propionibacteriaceae_G2_HMT_192	Actinobacteria	Actinobacteria	Propionibacteriales	Propionibacteriaceae	Propionibacterium			0	0	0	0	0	0	0	0	0	0	0	0	0	0	0	0	0	0	0	0	0	0	0	0	0	0	0	0	0	0	0	0	5	0	0	0	0	0	0	0	0
580	Propionibacterium_acidifaciens	Actinobacteria	Actinobacteria	Propionibacteriales	Propionibacteriaceae	Propionibacterium			1	0	0	0	0	0	0	0	0	0	0	0	0	0	0	0	0	1	0	0	0	0	0	1	1	0	0	0	10	0	0	0	0	0	0	0	0	0	0	0	0
581	Pseudomonas_poae	Proteobacteria	Gammaproteobacteria	Pseudomonadales	Pseudomonadaceae	Pseudomonas			0	0	0	0	0	0	0	0	0	0	0	0	0	0	0	0	0	0	0	0	0	0	0	0	0	0	0	0	0	0	0	0	0	0	0	0	0	0	0	0	0
582	Pseudomonas_xinjiangensis	Proteobacteria	Gammaproteobacteria	Pseudomonadales	Pseudomonadaceae	Pseudomonas			0	0	0	0	0	0	0	0	0	0	0	0	0	0	0	0	0	0	0	0	0	0	0	0	0	0	0	0	0	0	0	0	0	0	0	0	0	0	0	0	0
583	Pseudomonas_yamanorum	Proteobacteria	Gammaproteobacteria	Pseudomonadales	Pseudomonadaceae	Pseudomonas			0	0	2	0	0	0	2	0	0	0	0	0	0	14	0	0	0	0	0	0	0	0	0	0	0	0	0	0	0	0	0	0	0	0	0	0	0	0	0	0	0
584	Pseudopropionibacterium_sp_HMT_194	Actinobacteria	Actinobacteria	Propionibacteriales	Propionibacteriaceae	Arachnia			15	0	0	0	0	0	0	0	0	0	0	0	0	242	0	0	0	16	0	0	0	0	0	0	0	785	0	291	107	57	4	2	124	2	10	33	0	0	0	0	0
585	Pseudoramibacter_alactolyticus	Firmicutes	Clostridia	Clostridiales	Eubacteriaceae	Pseudoramibacter			0	0	0	0	0	0	0	0	0	0	0	0	0	0	0	0	0	0	0	0	0	0	0	0	0	3	0	0	0	0	0	0	0	0	0	0	0	0	0	0	0
586	Pyramidobacter_piscolens	Synergistetes	Synergistia	Synergistales	Synergistaceae	Pyramidobacter			0	0	0	0	0	0	0	0	0	11	2336	2464	2400	3	2	0	0	0	0	0	0	0	0	0	0	0	0	0	0	0	0	0	0	0	0	0	0	0	0	0	0
587	Ralstonia_pickettii	Proteobacteria	Betaproteobacteria	Burkholderiales	Burkholderiaceae	Ralstonia			0	0	0	0	0	0	0	0	0	0	0	0	0	0	0	0	0	0	0	0	0	0	0	0	0	0	0	0	2	0	0	0	0	0	1	2	0	0	0	0	0
588	Ralstonia_solanacearum	Proteobacteria	Betaproteobacteria	Burkholderiales	Burkholderiaceae	Ralstonia			3	0	3	3	0	0	2	0	1	0	0	0	0	61	0	0	0	2	0	0	0	0	0	0	0	3	0	0	4	0	0	2	0	1	0	4	0	0	0	0	0
589	Reyranella_massiliensis	Proteobacteria	Alphaproteobacteria	Rhodospirillales	Reyranellaceae	Reyranella			1	0	0	0	0	0	0	0	0	0	0	0	0	0	0	0	0	0	0	0	0	0	0	0	0	0	0	0	0	0	0	0	0	1	0	0	0	0	0	0	0
590	Reyranella_soli	Proteobacteria	Alphaproteobacteria	Rhodospirillales	Reyranellaceae	Reyranella			0	0	0	0	0	0	0	0	0	0	0	0	0	0	0	0	0	0	0	0	0	0	0	0	0	0	0	0	0	0	0	0	0	1	0	0	0	0	0	0	0
591	Rothia_aeria	Actinobacteria	Actinobacteria	Micrococcales	Micrococcaceae	Rothia			13	0	0	0	0	0	0	0	0	0	0	0	0	11	0	107	13	15	0	0	0	0	0	0	0	31	0	26	6	10	4	16	5	1	7	15	0	0	0	0	0
592	Rothia_dentocariosa	Actinobacteria	Actinobacteria	Micrococcales	Micrococcaceae	Rothia			273	0	0	2	0	0	0	0	0	0	0	0	0	103	0	3075	11954	355	0	48	0	0	0	0	0	455	0	15	213	134	98	50	165	168	81	82	0	0	0	0	0
593	Rothia_mucilaginosa	Actinobacteria	Actinobacteria	Micrococcales	Micrococcaceae	Rothia			11	0	0	24	0	0	0	0	0	0	0	0	0	90	0	497	2	10	0	5	0	0	0	0	2	1	0	5	72	5	2	10	54	0	11	127	0	0	0	0	0
594	Rubellimicrobium_roseum	Proteobacteria	Alphaproteobacteria	Rhodobacterales	Rhodobacteraceae	Rubellimicrobium			0	0	0	0	0	0	0	0	0	0	0	0	0	0	0	0	0	0	0	0	0	0	0	0	0	1	0	0	0	0	0	0	0	0	0	0	0	0	0	0	0
595	Ruminococcaceae_G1_HMT_075	Firmicutes	Clostridia	Clostridiales	Ruminococcaceae	Ruminococcaceae_G1			3	0	0	0	0	0	0	0	0	0	0	0	0	2	0	0	0	2	0	26	0	0	0	0	0	18	0	2	1	34	9	37	0	0	56	12	0	0	0	0	0
596	Ruminococcaceae_G2_HMT_085	Firmicutes	Clostridia	Clostridiales	Ruminococcaceae	Ruminococcaceae [G-2] bacterium HOMD taxon HMT 085			0	0	0	0	0	0	0	0	0	0	0	0	0	1	0	0	0	4	0	0	0	0	0	0	0	8	0	0	0	0	1	1	3	0	0	25	0	0	0	0	0
597	Saccharibacteria_TM7_G1_HMT_346	Saccharibacteria	Saccharibacteria	Saccharibacteria	Saccharibacteria	Saccharibacteria_TM7_G1			2	0	0	0	0	0	0	0	0	0	0	0	0	12	0	0	0	15	0	2	0	0	0	0	0	55	0	11	9	39	1	7	1	0	5	6	0	0	0	0	0
598	Saccharibacteria_TM7_G1_HMT_347	Saccharibacteria	Saccharibacteria	Saccharibacteria	Saccharibacteria	Saccharibacteria_TM7_G1			166	0	0	2	0	0	0	0	0	0	0	0	0	1091	0	1	0	122	0	0	0	0	0	0	0	8	0	1	0	13	0	0	0	0	0	0	0	0	0	0	0
599	Saccharibacteria_TM7_G1_HMT_348	Saccharibacteria	Saccharibacteria	Saccharibacteria	Saccharibacteria	Saccharibacteria_TM7_G1			7	0	0	0	0	0	0	0	0	0	0	0	0	18	0	0	0	12	0	0	0	0	0	0	0	4	0	15	0	243	0	165	12	0	0	0	0	0	0	0	0
600	Saccharibacteria_TM7_G1_HMT_349	Saccharibacteria	Saccharibacteria	Saccharibacteria	Saccharibacteria	Saccharibacteria_TM7_G1			0	0	0	0	0	0	0	0	0	0	0	0	0	0	0	0	0	0	0	0	0	0	0	0	0	4	0	3	0	16	1	0	2	0	14	0	0	0	0	0	0
601	Saccharibacteria_TM7_G1_HMT_352	Saccharibacteria	Saccharibacteria	Saccharibacteria	Saccharibacteria	Saccharibacteria_TM7_G1			47	0	0	0	0	0	0	0	0	0	0	0	0	0	0	0	0	1	0	0	0	0	0	0	0	0	0	1	0	0	0	1	11	0	31	12	0	0	0	0	0
602	Saccharibacteria_TM7_G1_HMT_488	Saccharibacteria	Saccharibacteria	Saccharibacteria	Saccharibacteria	Saccharibacteria_TM7_G1			3	0	0	0	0	0	0	0	0	0	0	0	0	61	0	0	0	3	0	0	0	0	0	0	0	7	0	106	1	105	1	0	0	0	0	0	0	0	0	0	0
603	Saccharibacteria_TM7_G1_HMT_869	Saccharibacteria	Saccharibacteria	Saccharibacteria	Saccharibacteria	Saccharibacteria_TM7_G1			1	0	0	0	0	0	0	0	0	0	0	0	0	13	0	0	0	3	0	0	0	0	0	0	0	0	0	8	0	5	0	0	0	0	0	3	0	0	0	0	0
604	Saccharibacteria_TM7_G1_HMT_952	Saccharibacteria	Saccharibacteria	Saccharibacteria	Saccharibacteria	Saccharibacteria_TM7_G1			1	0	0	0	0	0	0	0	0	0	0	0	0	28	0	0	0	0	0	1	0	0	0	0	0	0	0	54	2	9	0	1	1	0	13	0	0	0	0	0	0
605	Saccharibacteria_TM7_G2_HMT_350	Saccharibacteria	Saccharibacteria	Saccharibacteria	Saccharibacteria	Saccharibacteria_TM7_G2			0	0	0	0	0	0	0	0	0	0	0	0	0	0	0	0	0	0	0	0	0	0	0	0	0	0	0	1	0	0	0	0	0	0	0	0	0	0	0	0	0
606	Saccharibacteria_TM7_G3_HMT_351	Saccharibacteria	Saccharibacteria	Saccharibacteria	Saccharibacteria	Saccharibacteria_TM7_G3			3	0	0	0	0	0	0	0	0	0	0	0	0	4	0	0	0	1	0	0	0	0	0	0	0	39	0	0	9	7	3	23	0	0	11	9	0	0	0	0	0
607	Saccharibacteria_TM7_G4_HMT_355	Saccharibacteria	Saccharibacteria	Saccharibacteria	Saccharibacteria	Saccharibacteria_TM7_G4			0	0	0	0	0	0	0	0	0	0	0	0	0	0	0	0	0	0	0	0	0	0	0	0	0	0	0	3	0	4	0	0	0	0	0	0	0	0	0	0	0
608	Saccharibacteria_TM7_G5_HMT_356	Saccharibacteria	Saccharibacteria	Saccharibacteria	Saccharibacteria	Saccharibacteria_TM7_G5			2	0	0	0	0	0	0	0	0	0	0	0	0	0	0	0	0	8	0	0	0	0	0	0	0	25	0	1	0	21	3	0	1	0	6	0	0	0	0	0	0
609	Saccharibacteria_TM7_G6_HMT_870	Saccharibacteria	Saccharibacteria	Saccharibacteria	Saccharibacteria	Saccharibacteria_TM7_G6			29	0	0	0	0	0	0	0	0	0	0	0	0	0	0	0	0	0	0	0	0	0	0	0	0	0	0	3	0	24	3	0	0	0	3	4	0	0	0	0	0
610	Saccharibacteria_TM7_G8_HMT_955	Saccharibacteria	Saccharibacteria	Saccharibacteria	Saccharibacteria	Saccharibacteria_TM7_G8			0	0	0	0	0	0	0	0	0	0	0	0	0	0	0	0	0	0	0	0	0	0	0	0	0	0	0	10	0	0	0	1	0	0	0	0	0	0	0	0	0
611	Scardovia_wiggsiae	Actinobacteria	Actinobacteria	Bifidobacteriales	Bifidobacteriaceae	Scardovia			151	106	0	617	0	0	1	0	0	0	0	0	0	10	0	0	0	283	0	2	0	10	0	0	0	4	0	0	0	0	33	0	1	12	2	0	0	0	0	0	0
612	Selenomonas_artemidis	Firmicutes	Negativicutes	Selenomonadales	Selenomonadaceae	Selenomonas			1	0	0	0	0	0	0	0	0	0	0	0	0	51	0	0	0	0	0	8	0	0	0	12	2	0	0	7	0	10	0	6	0	0	55	0	1	0	1	0	0
613	Selenomonas_infelix	Firmicutes	Negativicutes	Selenomonadales	Selenomonadaceae	Selenomonas			0	0	0	0	0	0	0	0	0	0	0	0	0	42	0	0	0	2	0	0	0	0	0	12	0	2	30	12	34	6	0	1	1	0	0	0	0	0	2	91	0
614	Selenomonas_noxia	Firmicutes	Negativicutes	Selenomonadales	Selenomonadaceae	Selenomonas			26	0	0	0	0	0	0	16	0	0	0	0	0	74	0	0	0	28	0	56	0	3	0	258	12	5	4	10	65	75	13	9	3	1	21	301	26	5	2	0	12
615	Selenomonas_sp_HMT_126	Firmicutes	Negativicutes	Selenomonadales	Selenomonadaceae	Selenomonas			0	0	0	0	0	0	0	0	0	0	0	0	0	0	0	0	0	0	0	0	0	0	0	0	0	0	0	0	2	0	0	0	0	0	0	0	0	0	0	0	0
616	Selenomonas_sp_HMT_134	Firmicutes	Negativicutes	Selenomonadales	Selenomonadaceae	Selenomonas			2	0	0	0	0	0	0	0	0	0	0	0	0	7	0	0	0	2	0	1	0	0	0	0	0	11	0	0	0	1	0	0	0	0	2	1	0	0	0	0	0
617	Selenomonas_sp_HMT_136	Firmicutes	Negativicutes	Selenomonadales	Selenomonadaceae	Selenomonas			2	0	2	0	0	0	0	0	0	0	164	142	110	0	0	0	0	0	0	0	0	2	0	3	1	0	1	0	0	0	1	1	0	0	8	1	0	0	0	40	0
618	Selenomonas_sp_HMT_137	Firmicutes	Negativicutes	Selenomonadales	Selenomonadaceae	Selenomonas			0	0	0	0	0	0	0	0	0	0	0	0	0	43	0	0	0	0	0	0	0	1	0	19	0	0	0	0	3	0	0	0	0	1	0	14	0	0	0	0	0
619	Selenomonas_sp_HMT_138	Firmicutes	Negativicutes	Selenomonadales	Selenomonadaceae	Selenomonas			0	0	0	0	0	0	0	0	0	0	0	0	0	0	0	0	0	1	0	0	0	0	0	0	0	0	0	0	0	8	0	0	0	0	0	0	0	0	4	22	0
620	Selenomonas_sp_HMT_149	Firmicutes	Negativicutes	Selenomonadales	Selenomonadaceae	Selenomonas			8	0	310	0	0	0	0	0	0	2	177	144	103	1	0	0	0	5	64	11	75	41	0	63	134	3	28	0	64	0	0	0	0	0	20	0	0	37	0	10	1
621	Selenomonas_sp_HMT_388	Firmicutes	Negativicutes	Selenomonadales	Selenomonadaceae	Selenomonas			0	0	0	0	0	0	0	0	0	0	0	0	0	0	0	0	0	0	0	0	0	0	0	0	0	0	0	0	0	0	0	0	0	0	0	0	0	0	0	0	0
622	Selenomonas_sp_HMT_442	Firmicutes	Negativicutes	Selenomonadales	Selenomonadaceae	Selenomonas			0	0	0	0	0	0	0	0	0	0	0	0	0	0	0	0	0	0	0	0	0	0	0	0	0	0	0	0	0	0	0	0	0	0	0	0	0	0	0	0	0
623	Selenomonas_sp_HMT_478	Firmicutes	Negativicutes	Selenomonadales	Selenomonadaceae	Selenomonas			0	0	0	0	0	0	0	0	0	0	0	0	0	0	0	0	0	0	0	0	0	0	0	0	0	0	0	0	5	0	0	0	0	0	0	0	0	1	0	0	0
624	Selenomonas_sp_HMT_501	Firmicutes	Negativicutes	Selenomonadales	Selenomonadaceae	Selenomonas sp. HOMD taxon HMT 501			0	0	0	0	0	0	0	0	0	0	0	0	0	0	0	0	0	0	0	0	0	0	0	0	0	0	0	0	0	0	0	0	0	0	0	0	0	0	0	0	0
625	Selenomonas_sp_HMT_892	Firmicutes	Negativicutes	Selenomonadales	Selenomonadaceae	Selenomonas			0	0	0	0	0	0	0	0	0	0	0	0	0	5	0	0	0	0	0	0	0	0	0	4	0	0	0	27	5	11	0	1	0	0	0	0	0	4	1	0	0
626	Selenomonas_sp_HMT_919	Firmicutes	Negativicutes	Selenomonadales	Selenomonadaceae	Selenomonas			0	0	0	0	0	0	0	0	0	0	0	0	0	0	0	0	0	1	0	0	0	0	0	0	0	0	0	2	0	0	0	0	0	0	0	0	0	0	0	0	0
627	Selenomonas_sp_HMT_920	Firmicutes	Negativicutes	Selenomonadales	Selenomonadaceae	Selenomonas			0	0	0	0	0	0	0	0	0	0	0	0	0	0	0	0	0	0	0	0	0	0	0	0	0	0	0	1	0	18	0	0	0	0	0	0	0	0	2	0	0
628	Selenomonas_sp_HMT_936	Firmicutes	Negativicutes	Selenomonadales	Selenomonadaceae	Selenomonas			0	0	0	0	0	0	0	0	0	0	0	0	0	0	0	0	0	0	0	0	0	0	0	0	0	1	0	0	0	0	0	0	0	0	0	0	0	0	0	1	0
629	Selenomonas_sp_HMT_937	Firmicutes	Negativicutes	Selenomonadales	Selenomonadaceae	Selenomonas			1	0	0	0	0	0	0	0	0	0	0	0	0	2	0	0	0	0	0	0	0	0	0	0	0	7	0	2	2	4	1	1	0	0	0	0	0	0	0	0	0
630	Selenomonas_sputigena	Firmicutes	Negativicutes	Selenomonadales	Selenomonadaceae	Selenomonas			45	0	0	0	0	0	0	0	0	0	0	0	0	12	0	0	0	65	0	26	0	22	0	292	165	17	9	3	436	15	14	9	6	2	1	6	0	4	0	5	0
631	Shuttleworthia_satelles	Firmicutes	Clostridia	Clostridiales	Lachnospiraceae	Shuttleworthia			0	0	0	0	0	0	0	0	0	1	87	182	122	1	0	0	0	2	0	2	0	0	0	0	0	36	0	0	1	0	1	1	3	1	0	0	0	0	0	0	7
632	Simonsiella_muelleri	Proteobacteria	Betaproteobacteria	Neisseriales	Neisseriaceae	Simonsiella			0	0	0	0	0	0	0	0	0	0	0	0	0	0	0	0	0	0	0	0	0	0	0	0	0	0	0	0	0	5	0	0	0	0	0	10	0	0	0	0	0
633	Slackia_exigua	Actinobacteria	Coriobacteriia	Eggerthellales	Eggerthellaceae	Slackia			0	0	0	0	0	0	0	0	0	0	14	25	15	0	0	0	0	0	0	0	25	0	0	5	7	0	1	1	10	0	0	0	0	0	7	0	5	13	7	0	6
634	Solobacterium_moorei	Firmicutes	Erysipelotrichia	Erysipelotrichales	Erysipelotrichaceae	Solobacterium			18	0	0	0	0	0	0	0	0	0	6	11	5	2	0	0	0	5	0	2	0	1	0	3	3	33	8	1	149	0	2	4	4	1	79	22	0	12	0	2	0
635	Sphingomonas_koreensis	Proteobacteria	Alphaproteobacteria	Sphingomonadales	Sphingomonadaceae	Sphingomonas			0	0	0	0	0	0	0	0	0	0	0	0	0	0	0	0	0	0	0	0	0	0	0	0	0	1	0	0	0	0	0	0	0	0	0	0	0	0	0	0	0
636	Staphylococcus_epidermidis	Firmicutes	Bacilli	Bacillales	Staphylococcaceae	Staphylococcus			0	0	0	0	0	0	0	0	0	0	0	0	0	0	0	195	0	0	5	0	0	0	0	0	0	2	0	0	0	0	0	0	1	1	0	0	0	0	0	0	0
637	Staphylococcus_hominis	Firmicutes	Bacilli	Bacillales	Staphylococcaceae	Staphylococcus			0	0	0	0	0	0	0	0	0	0	0	0	0	0	65	0	0	0	0	0	0	0	0	0	0	0	0	0	0	0	0	0	0	0	0	0	0	0	0	0	0
638	Staphylococcus_hominis_subsp_hominis	Firmicutes	Bacilli	Bacillales	Staphylococcaceae	Staphylococcus			0	0	0	0	0	0	0	0	0	0	0	0	0	0	12161	0	0	0	0	0	0	0	0	0	0	1	0	0	0	0	0	0	0	0	0	0	0	0	0	0	0
639	Staphylococcus_saprophyticus_subsp_saprophyticus	Firmicutes	Bacilli	Bacillales	Staphylococcaceae	Staphylococcus			0	0	0	0	0	0	0	0	0	0	0	0	0	0	0	0	0	0	0	0	0	0	0	0	0	0	0	0	0	0	0	0	0	0	0	0	0	0	0	0	0
640	Stenotrophomonas_maltophilia	Proteobacteria	Gammaproteobacteria	Xanthomonadales	Xanthomonadaceae	Stenotrophomonas			0	0	0	1	0	0	0	0	0	0	0	0	0	0	0	0	0	3	0	1	0	0	0	0	0	0	0	0	0	0	0	0	0	0	0	0	0	0	0	0	0
641	Stomatobaculum_longum	Firmicutes	Clostridia	Clostridiales	Lachnospiraceae	Stomatobaculum			2	0	0	0	0	0	0	0	0	2	633	806	381	0	2	0	0	1	8	135	1664	14	0	21	39	8	158	0	64	0	2	6	0	0	40	0	0	5	221	33	226
642	Stomatobaculum_sp_HMT_097	Firmicutes	Clostridia	Clostridiales	Lachnospiraceae	Stomatobaculum			0	0	0	0	0	0	0	0	0	0	0	0	0	0	0	0	0	0	0	0	0	0	0	0	0	0	0	0	0	0	0	2	8	0	6	51	0	0	0	0	0
643	Stomatobaculum_sp_HMT_373	Firmicutes	Clostridia	Clostridiales	Lachnospiraceae	Stomatobaculum			0	0	0	0	0	0	0	0	0	0	5	10	5	0	0	0	0	0	0	2	0	0	0	0	0	0	0	0	0	0	0	0	0	0	0	0	0	0	0	0	0
644	Stomatobaculum_sp_HMT_910	Firmicutes	Clostridia	Clostridiales	Lachnospiraceae	Stomatobaculum			3	0	0	0	0	0	0	0	0	0	0	0	0	0	0	0	0	9	269	0	0	469	0	1547	2483	7	0	0	0	0	0	0	0	0	0	0	0	0	0	0	0
645	Streptococcus_anginosus	Firmicutes	Bacilli	Lactobacillales	Streptococcaceae	Streptococcus			21	238	0	500	0	0	271	0	0	191	3	2	6	43	8	42	0	13	106	7	30	31	9	10	36	118	5	0	100	1	30	0	6	7	9	0	0	143	2	156	0
646	Streptococcus_australis	Firmicutes	Bacilli	Lactobacillales	Streptococcaceae	Streptococcus			2	0	1	0	0	0	0	0	0	0	0	0	0	0	0	0	0	1	0	0	0	0	0	0	0	35	0	0	1	3	1	2	0	0	0	58	0	0	0	0	0
647	Streptococcus_constellatus	Firmicutes	Bacilli	Lactobacillales	Streptococcaceae	Streptococcus			0	0	0	0	0	0	0	0	0	0	0	0	0	0	0	0	0	0	0	0	0	0	0	0	0	0	0	0	0	0	0	0	0	0	0	0	1	0	0	0	0
648	Streptococcus_constellatus_subsp_constellatus	Firmicutes	Bacilli	Lactobacillales	Streptococcaceae	Streptococcus			1	0	0	0	0	0	0	0	0	0	0	0	0	0	0	0	0	0	0	0	0	0	0	0	0	0	0	0	0	0	0	0	0	0	0	0	0	0	0	0	0
649	Streptococcus_cristatus	Firmicutes	Bacilli	Lactobacillales	Streptococcaceae	Streptococcus			102	1	0	1	0	0	0	0	0	1	0	0	0	18	7	2	0	115	9	156	22	14	12	83	418	418	1	50	29	36	33	125	173	15	10	12	12	0	0	0	7
650	Streptococcus_gordonii	Firmicutes	Bacilli	Lactobacillales	Streptococcaceae	Streptococcus			794	2	0	11	0	0	3	0	0	6	24	26	5	41	68	23	0	184	12	192	78	34	0	9	49	461	0	1	16	35	108	92	62	398	333	256	1	2	154	138	354
651	Streptococcus_intermedius	Firmicutes	Bacilli	Lactobacillales	Streptococcaceae	Streptococcus			45	1273	0	11320	0	0	17306	0	0	53	0	0	0	68	0	1	0	45	161	55	3	36	0	4	23	3	0	9	4	5	0	2	3	4	80	0	74	2	80	0	29
652	Streptococcus_massiliensis	Firmicutes	Bacilli	Lactobacillales	Streptococcaceae	Streptococcus			0	0	0	0	0	0	0	0	0	0	0	0	0	0	0	0	0	0	0	0	0	0	0	0	0	0	0	0	550	0	0	0	0	0	0	0	0	184	0	0	0
653	Streptococcus_mitis_oralis_group	Firmicutes	Bacilli	Lactobacillales	Streptococcaceae	Streptococcus			818	2	0	7	0	0	10	1822	0	11	7	6	9	2299	13	54	151	2051	8	2312	6	37	210	199	608	433	44	543	205	1468	3196	2129	9199	3944	2672	2540	230	8	80	52	53
654	Streptococcus_mutans	Firmicutes	Bacilli	Lactobacillales	Streptococcaceae	Streptococcus			17	10	0	124	35	0	148	0	0	8	0	0	0	0	0	31	1725	30	2	17	0	24	3290	6	6	0	4	0	1197	0	21	0	313	40	0	0	0	75	0	21	0
655	Streptococcus_parasanguinis	Firmicutes	Bacilli	Lactobacillales	Streptococcaceae	Streptococcus			34	9	0	16	0	0	0	0	0	0	0	0	0	5	0	1	23	6	0	8	0	3	0	2	8	0	0	3	5	0	0	2	67	1	104	0	0	0	0	0	0
656	Streptococcus_peroris	Firmicutes	Bacilli	Lactobacillales	Streptococcaceae	Streptococcus			2	0	0	0	0	0	0	0	0	0	0	0	0	0	0	0	0	4	0	0	0	0	1	0	0	0	0	0	0	0	1	3	0	0	0	0	0	0	0	2	0
657	Streptococcus_rubneri	Firmicutes	Bacilli	Lactobacillales	Streptococcaceae	Streptococcus			0	0	0	0	0	0	0	0	0	0	0	0	0	1	0	0	0	1	0	0	0	0	0	0	0	0	0	18	0	1	0	0	13	0	0	200	1	0	0	0	0
658	Streptococcus_salivarius	Firmicutes	Bacilli	Lactobacillales	Streptococcaceae	Streptococcus			34	3	413	8	0	0	0	0	0	11	5	19	10	1	467	7	19	3	0	0	0	0	0	2	3	1	0	1	8	0	0	7	1	17	27	2	1	5	0	5	6
659	Streptococcus_salivarius_subsp_salivarius	Firmicutes	Bacilli	Lactobacillales	Streptococcaceae	Streptococcus			18	2	20	6	0	0	0	0	0	2	0	4	0	158	705	7	32	220	0	0	0	9	19	3	8	646	0	1	481	2	64	819	255	7858	28	0	0	138	1	523	146
660	Streptococcus_salivarius_subsp_thermophilus	Firmicutes	Bacilli	Lactobacillales	Streptococcaceae	Streptococcus			0	0	0	0	0	0	0	0	0	0	0	0	0	3	0	0	0	0	0	0	0	0	0	0	1	2	0	0	0	0	0	0	0	0	0	0	0	0	0	0	0
661	Streptococcus_sanguinis	Firmicutes	Bacilli	Lactobacillales	Streptococcaceae	Streptococcus			211	0	0	0	0	0	0	0	0	0	0	0	0	590	0	163	2	197	0	102	0	4	1	2	22	4182	10	618	1544	310	35	156	46	176	819	145	57	17	12	23	11
662	Streptococcus_sinensis	Firmicutes	Bacilli	Lactobacillales	Streptococcaceae	Streptococcus			0	0	0	0	0	0	0	0	0	0	0	0	0	0	0	0	0	1	0	0	0	0	0	0	0	0	0	0	0	0	0	3	0	0	0	0	0	0	0	0	1
663	Streptococcus_sobrinus	Firmicutes	Bacilli	Lactobacillales	Streptococcaceae	Streptococcus			0	0	0	0	0	0	0	0	0	0	0	2	1	0	0	0	0	0	0	0	0	0	0	0	0	0	0	0	0	0	0	0	0	145	0	0	0	0	0	0	0
664	Streptococcus_sp_HMT_064	Firmicutes	Bacilli	Lactobacillales	Streptococcaceae	Streptococcus			0	0	0	0	0	0	0	0	0	0	0	1	0	0	0	0	0	0	0	0	0	0	0	0	0	0	0	0	0	0	0	1	0	0	0	0	0	0	0	0	0
665	Streptococcus_sp_HMT_066	Firmicutes	Bacilli	Lactobacillales	Streptococcaceae	Streptococcus			5	0	41	1	0	0	0	0	0	0	0	0	0	61	0	1	0	10	0	0	0	0	0	1	1	109	0	10	6	1	0	1	5	2	4	5	0	0	0	0	1
666	Streptococcus_vestibularis	Firmicutes	Bacilli	Lactobacillales	Streptococcaceae	Streptococcus			323	19	823	20	7	0	0	0	0	22	0	0	0	562	737	2	720	407	0	453	17	13	201	71	256	2	0	0	0	31	0	1	18	2	6	0	0	0	0	0	0
667	Tannerella_forsythia	Bacteroidetes	Bacteroidia	Bacteroidales	Porphyromonadaceae	Tannerella			1	0	0	0	0	0	0	0	0	0	0	0	3	1	0	0	0	6	0	2	4	0	0	1	0	36	0	4	0	16	0	0	3	0	57	0	0	0	0	0	0
668	Tannerella_sp_HMT_286	Bacteroidetes	Bacteroidia	Bacteroidales	Porphyromonadaceae	Tannerella			0	0	0	0	0	0	0	0	0	0	0	0	0	5	0	0	0	0	0	9	0	0	0	0	0	13	0	7	5	69	5	17	1	0	20	3	0	0	0	0	0
669	Tannerella_sp_HMT_808	Bacteroidetes	Bacteroidia	Bacteroidales	Porphyromonadaceae	Tannerella			4	0	0	0	0	0	0	0	0	0	0	0	0	19	0	0	0	3	0	0	0	0	0	0	0	11	0	0	0	21	4	0	1	0	0	0	0	0	0	0	0
670	Treponema_amylovorum	Spirochaetes	Spirochaetia	Spirochaetales	Spirochaetaceae	Treponema			0	0	0	0	0	0	0	0	0	0	0	0	0	0	0	0	0	0	0	0	0	0	0	0	0	0	0	0	0	0	0	0	1	0	0	4	0	0	0	0	0
671	Treponema_denticola	Spirochaetes	Spirochaetia	Spirochaetales	Spirochaetaceae	Treponema			0	0	0	0	0	0	0	0	0	0	0	0	0	1	0	0	0	0	0	1	0	0	0	0	0	36	0	1	0	11	0	0	1	0	2	0	0	0	0	0	0
672	Treponema_lecithinolyticum	Spirochaetes	Spirochaetia	Spirochaetales	Spirochaetaceae	Treponema			0	0	0	0	0	0	0	0	0	0	0	0	0	0	0	0	0	0	0	0	0	0	0	0	0	0	0	0	0	12	0	0	0	0	0	0	0	0	0	0	0
673	Treponema_maltophilum	Spirochaetes	Spirochaetia	Spirochaetales	Spirochaetaceae	Treponema			0	0	0	0	0	0	0	0	0	0	0	0	4	6	0	0	0	1	0	0	0	0	0	0	0	7	0	0	0	0	0	0	0	0	4	0	0	0	0	0	0
674	Treponema_medium	Spirochaetes	Spirochaetia	Spirochaetales	Spirochaetaceae	Treponema			1	0	0	0	0	0	0	0	0	0	0	0	0	0	0	0	0	1	0	0	0	0	0	0	0	1	0	0	0	0	0	0	0	0	0	0	0	0	0	0	0
675	Treponema_parvum	Spirochaetes	Spirochaetia	Spirochaetales	Spirochaetaceae	Treponema			0	0	0	0	0	0	0	0	0	0	0	0	0	0	0	0	0	0	0	0	0	0	0	0	0	0	0	0	0	0	0	0	0	0	0	0	0	0	0	0	0
676	Treponema_pectinovorum	Spirochaetes	Spirochaetia	Spirochaetales	Spirochaetaceae	Treponema			0	0	0	0	0	0	0	0	0	0	0	0	0	0	0	0	0	0	0	0	0	0	0	0	0	0	0	0	0	0	0	0	0	0	0	0	0	0	0	0	0
677	Treponema_socranskii	Spirochaetes	Spirochaetia	Spirochaetales	Spirochaetaceae	Treponema			1	0	0	0	0	0	0	0	0	0	1	0	3	4	0	0	0	0	3	0	0	0	0	17	24	0	1	1	0	9	2	0	2	0	3	0	0	1	0	2	0
678	Treponema_socranskii_subsp_paredis	Spirochaetes	Spirochaetia	Spirochaetales	Spirochaetaceae	Treponema			0	0	0	0	0	0	0	0	0	0	0	0	0	3	0	0	0	0	0	0	0	0	0	0	0	0	0	2	0	0	0	0	0	0	0	0	0	0	0	0	0
679	Treponema_socranskii_subsp_socranskii	Spirochaetes	Spirochaetia	Spirochaetales	Spirochaetaceae	Treponema			0	0	0	0	0	0	0	0	0	0	0	0	0	0	0	0	0	1	0	0	0	0	0	0	0	0	0	0	0	0	0	0	1	0	0	0	0	0	0	0	0
680	Treponema_sp_HMT_226	Spirochaetes	Spirochaetia	Spirochaetales	Spirochaetaceae	Treponema			0	0	0	0	0	0	0	0	0	0	0	0	0	0	0	0	0	0	0	0	0	0	0	0	0	0	0	0	0	4	0	0	0	0	0	0	0	0	0	0	0
681	Treponema_sp_HMT_230	Spirochaetes	Spirochaetia	Spirochaetales	Spirochaetaceae	Treponema			0	0	0	0	0	0	0	0	0	0	0	0	0	0	0	0	0	0	0	0	0	0	0	0	0	0	0	0	0	0	0	0	0	0	0	2	0	0	0	0	0
682	Treponema_sp_HMT_231	Spirochaetes	Spirochaetia	Spirochaetales	Spirochaetaceae	Treponema			0	0	0	0	0	0	0	0	0	0	0	0	0	1	0	0	0	2	0	0	0	0	0	0	0	0	0	0	1	1	0	0	0	0	0	0	0	0	0	0	0
683	Treponema_sp_HMT_234	Spirochaetes	Spirochaetia	Spirochaetales	Spirochaetaceae	Treponema			0	0	0	0	0	0	0	0	0	0	0	0	0	0	0	0	0	0	0	0	0	0	0	0	0	1	0	0	0	0	0	0	0	0	0	0	0	0	0	0	0
684	Treponema_sp_HMT_235	Spirochaetes	Spirochaetia	Spirochaetales	Spirochaetaceae	Treponema			0	0	0	0	0	0	0	0	0	0	0	0	0	0	0	0	0	0	0	0	0	0	0	0	0	0	0	0	0	1	0	0	0	0	0	0	0	0	0	0	0
685	Treponema_sp_HMT_237	Spirochaetes	Spirochaetia	Spirochaetales	Spirochaetaceae	Treponema			0	0	0	0	0	0	0	0	0	0	0	0	0	0	0	0	0	1	0	5	0	0	0	0	0	3	0	0	0	3	0	0	0	0	4	3	0	0	0	0	0
686	Treponema_sp_HMT_238	Spirochaetes	Spirochaetia	Spirochaetales	Spirochaetaceae	Treponema			0	0	0	0	0	0	0	0	0	0	0	0	0	0	0	0	0	0	0	0	0	0	0	0	0	1	0	0	0	0	0	0	0	0	0	0	0	0	0	0	0
687	Treponema_sp_HMT_247	Spirochaetes	Spirochaetia	Spirochaetales	Spirochaetaceae	Treponema			0	0	0	0	0	0	0	0	0	0	0	0	0	0	0	0	0	0	0	0	0	0	0	0	0	0	0	0	0	7	0	0	0	0	0	0	0	0	0	0	0
688	Treponema_sp_HMT_258	Spirochaetes	Spirochaetia	Spirochaetales	Spirochaetaceae	Treponema			0	0	0	0	0	0	0	0	0	0	0	0	0	0	0	0	0	0	0	0	0	0	0	0	0	6	0	0	0	0	0	0	0	0	0	0	0	0	0	0	0
689	Treponema_sp_HMT_260	Spirochaetes	Spirochaetia	Spirochaetales	Spirochaetaceae	Treponema			0	0	0	0	0	0	0	0	0	0	0	0	0	0	0	0	0	0	0	0	0	0	0	0	0	0	0	0	0	0	0	0	0	0	0	0	0	0	0	0	0
690	Treponema_sp_HMT_262	Spirochaetes	Spirochaetia	Spirochaetales	Spirochaetaceae	Treponema			0	0	0	0	0	0	0	0	0	0	0	0	0	1	0	0	0	4	0	0	0	0	0	0	0	0	0	0	0	1	0	0	0	0	0	2	0	0	0	0	0
691	Treponema_sp_HMT_270	Spirochaetes	Spirochaetia	Spirochaetales	Spirochaetaceae	Treponema			0	0	0	0	0	0	0	0	0	0	0	0	0	0	0	0	0	0	0	0	0	0	0	0	0	0	0	0	0	0	0	0	0	0	8	0	0	0	0	0	0
692	Treponema_sp_HMT_951	Spirochaetes	Spirochaetia	Spirochaetales	Spirochaetaceae	Treponema			0	0	0	0	0	0	0	0	0	0	0	0	0	0	0	0	0	0	0	0	0	0	0	0	0	8	0	0	0	0	0	0	0	0	0	0	0	0	0	0	0
693	Veillonella_atypica	Firmicutes	Negativicutes	Veillonellales	Veillonellaceae	Veillonella			168	0	0	0	4927	1137	11	0	0	1212	19	7	25	23	3	0	0	2	434	59	167	1338	0	0	0	1	0	1	27	22	0	2	51	11	10	8	286	278	918	186	521
694	Veillonella_denticariosi	Firmicutes	Negativicutes	Veillonellales	Veillonellaceae	Veillonella			0	0	0	0	0	0	0	0	0	0	0	0	0	0	0	0	0	0	0	0	0	0	0	0	0	0	0	0	0	0	0	0	634	309	0	0	0	0	0	0	0
695	Veillonella_dispar	Firmicutes	Negativicutes	Veillonellales	Veillonellaceae	Veillonella			437	0	3	2	571	6638	7	3657	0	292	283	331	134	106	2	0	0	98	610	9	53	657	0	0	0	24	318	0	55	16	169	11	82	267	1635	5	454	93	233	308	328
696	Veillonella_parvula	Firmicutes	Negativicutes	Veillonellales	Veillonellaceae	Veillonella			52	0	0	0	7	94	0	0	0	71	426	466	187	171	2	0	0	16	63	317	906	145	0	0	0	20	517	3	165	14	49	45	2	243	93	12	136	134	69	298	88
697	Veillonella_rodentium	Firmicutes	Negativicutes	Veillonellales	Veillonellaceae	Veillonella			0	0	0	0	0	0	0	0	0	0	0	0	0	0	0	0	0	0	0	0	0	0	0	0	0	0	0	0	0	0	0	0	0	0	0	0	0	0	0	0	0
698	Veillonella_rogosae	Firmicutes	Negativicutes	Veillonellales	Veillonellaceae	Veillonella			61	0	0	0	32	117	0	2	0	13	1	2	4	27	0	0	0	16	11	0	5	19	0	0	0	18	28	1	6	9	2	11	69	29	42	400	180	8	9	3	15
699	Veillonella_sp_HMT_780	Firmicutes	Negativicutes	Veillonellales	Veillonellaceae	Veillonella			0	0	0	0	0	0	0	0	0	0	0	0	0	0	0	0	0	0	0	0	0	0	0	0	0	0	0	6	0	27	6	8	339	107	0	1	13	0	0	0	0
700	Veillonella_sp_HMT_917	Firmicutes	Negativicutes	Veillonellales	Veillonellaceae	Veillonella			3	0	0	0	0	0	0	0	0	0	0	0	0	0	0	0	0	0	0	0	0	0	0	0	0	0	0	0	0	0	0	0	0	0	0	0	0	0	0	0	0
701	Veillonella_tobetsuensis	Firmicutes	Negativicutes	Veillonellales	Veillonellaceae	Veillonella			0	0	0	0	0	0	0	0	0	0	0	0	0	0	0	0	0	0	0	0	0	0	0	0	0	0	0	0	0	0	0	0	3	0	0	129	0	0	1	0	0
702	Veillonellaceae_G1_HMT_132	Firmicutes	Negativicutes	Selenomonadales	Selenomonadaceae	Schwartzia			0	0	0	0	0	0	0	0	0	0	0	0	0	1	0	0	0	0	0	0	0	0	0	0	0	1	0	0	1	1	0	0	0	0	3	0	0	0	0	0	0
703	Veillonellaceae_G1_HMT_135	Firmicutes	Negativicutes	Selenomonadales	Selenomonadaceae	Schwartzia			0	0	0	0	0	0	0	0	0	0	0	0	0	0	0	0	0	0	0	1	0	0	0	0	0	0	0	0	0	0	0	0	0	0	1	0	0	0	0	0	0
704	Veillonellaceae_G1_HMT_145	Firmicutes	Negativicutes	Selenomonadales	Selenomonadaceae	Schwartzia			0	0	0	0	0	0	0	0	0	0	0	0	0	0	0	0	0	0	0	0	0	0	0	0	0	5	0	0	0	0	0	0	0	0	0	0	0	0	0	0	0
705	Veillonellaceae_G1_HMT_148	Firmicutes	Negativicutes	Selenomonadales	Selenomonadaceae	Schwartzia			0	0	0	0	0	0	0	0	0	0	0	0	0	0	0	0	0	0	0	1	0	0	0	0	0	0	0	0	0	0	0	0	0	0	0	0	0	0	0	0	0
706	Veillonellaceae_G1_HMT_150	Firmicutes	Negativicutes	Selenomonadales	Selenomonadaceae	Schwartzia			0	0	0	0	0	0	0	0	0	0	0	0	0	0	0	0	0	1	0	0	0	0	0	0	0	1	0	1	0	0	0	0	0	0	2	0	0	0	0	0	0
707	Veillonellaceae_G1_HMT_483	Firmicutes	Negativicutes	Selenomonadales	Selenomonadaceae	Schwartzia			0	0	0	0	0	0	0	0	0	0	0	0	0	0	0	0	0	0	0	0	0	0	0	0	0	0	0	0	0	0	0	0	0	0	0	0	0	0	0	0	0
708	Veillonellaceae_G1_HMT_918	Firmicutes	Negativicutes	Selenomonadales	Selenomonadaceae	Schwartzia			0	0	0	0	0	0	0	0	0	0	0	0	0	0	0	0	0	0	0	0	0	0	0	0	0	0	0	0	0	0	0	0	0	0	0	0	0	0	0	0	0
[truncated: 6 more columns]
