# Supplementary material for: Laser-assisted microbial culturomics
Source: Nat Commun. 2025 Nov 26;16:10614. doi: 10.1038/s41467-025-66804-7 (PMC12661035; doi:10.1038/s41467-025-66804-7)
Supplement: Supplementary file 6 — Supplementary Data 4 [file 41467_2025_66804_MOESM6_ESM.xlsx]

## Sheet: Supplementary_Data_04
Level	Index	Ino	SD1	29	SD2	Ino*	Cul*	A1_In	A2_In	B_In	C_In	D_In	E_In	F_In	G_In	H_In	I_In	J_In	K_In	L_In	A1_29	A2_29	B_29	C_29	D_29	D_29	E_29	F_29	G_29	H_29	I_29	J_29	K_29	L_29	L_29	A1_In	A3_In	A2_In	A3_4	A_10	A_28	A_29	A_29'	A_30	A_39	A_34	A_40	A_41	A_60
Genus	S/N0	44.6923	11.743	19.4	5.08218	69	62	50	54	42	72	46	41	47	35	36	41	21	48	48	27	27	25	20	15	16	22	21	24	21	10	16	15	18	14	51	51	53	10	17	9	27	26	13	11	10	7	9	8
Genus	d	5.0157	1.34805	2.11224	0.583414	7.806	7.003	5.625	6.08418	4.70663	8.15051	5.16581	4.59184	5.28061	3.90306	4.01786	4.59184	2.29592	5.39541	5.39541	2.98469	2.98469	2.7551	2.18112	1.60714	1.72194	2.41071	2.29592	2.64031	2.29592	1.03316	1.72194	1.60714	1.95153	1.49235	5.73979	5.73979	5.96939	1.03316	1.83673	0.918367	2.98469	2.8699	1.37755	1.14796	1.03316	0.688775	0.918367	0.803571
Genus	J'	0.604703	0.109204	0.510374	0.0888845	0.6549	0.6382	0.610269	0.639741	0.606466	0.49748	0.700524	0.619088	0.738274	0.582784	0.685227	0.507261	0.327078	0.665609	0.681339	0.48804	0.505617	0.4027	0.59924	0.585663	0.446183	0.537817	0.634493	0.63412	0.590481	0.353909	0.397143	0.528014	0.437675	0.514521	0.611848	0.702162	0.644987	0.291283	0.442977	0.172993	0.48804	0.513613	0.395955	0.225283	0.241613	0.37291	0.327375	0.389324
Genus	Brillouin	2.27348	0.469298	1.4966	0.328015	2.749	2.614	2.36851	2.53189	2.25051	2.10426	2.66301	2.28231	2.82164	2.05828	2.43969	1.86969	0.989377	2.55748	2.61855	1.59867	1.6559	1.28727	1.78614	1.5797	1.23086	1.65409	1.92281	2.00522	1.78891	0.810767	1.09485	1.42309	1.25832	1.35236	2.38659	2.7409	2.54086	0.667521	1.24839	0.376701	1.59867	1.66314	1.01021	0.536521	0.552402	0.723262	0.716109	0.806998
Genus	Fisher	6.58854	2.02154	2.50268	0.745009	10.91	9.613	7.45951	8.16644	6.08081	11.4787	6.76411	5.91194	6.93685	4.91615	5.07998	5.91194	2.72391	7.11034	7.11034	3.63878	3.63878	3.3294	2.5755	1.8531	1.99479	2.87355	2.72391	3.17632	2.72391	1.16887	1.99479	1.8531	2.28246	1.71292	7.63518	7.63518	7.98866	1.16887	2.13793	1.03753	3.63878	3.48356	1.57432	1.30219	1.16887	0.781436	1.03753	0.908325
Genus	ES(100)	17.9601	4.71468	9.17737	1.9411	22.93	19.81	19.6078	19.8351	16.9477	18.0723	21.4353	18.4811	25.2385	14.8046	19.5972	13.5039	5.63639	19.9465	20.375	9.9203	11.5341	9.07759	11.9539	7.58464	7.31984	9.19252	10.535	11.6678	11.2335	5.92222	7.72123	9.52636	7.61442	6.85707	19.6859	22.3888	19.8656	4.07316	7.81232	4.89756	9.9203	11.3929	6.45379	5.11052	5.60959	3.3736	4.32279	3.59201
Genus	H'(loge)	2.29066	0.472754	1.50436	0.329508	2.773	2.634	2.38739	2.55192	2.26677	2.12755	2.68206	2.29903	2.84246	2.072	2.45552	1.88375	0.995796	2.57671	2.6376	1.6085	1.66643	1.29624	1.79516	1.586	1.23708	1.66242	1.93173	2.01527	1.79773	0.814904	1.10111	1.42989	1.26504	1.35785	2.40568	2.76078	2.56079	0.670703	1.25505	0.380105	1.6085	1.6734	1.0156	0.540205	0.556334	0.72565	0.719316	0.809577
Genus	1-Lambda'	0.801695	0.104843	0.655497	0.125396	0.8894	0.8878	0.827185	0.86061	0.818297	0.7674	0.883913	0.812715	0.878798	0.770575	0.832603	0.72722	0.492951	0.874096	0.875669	0.680944	0.668794	0.559201	0.743906	0.738529	0.612353	0.742816	0.811295	0.82341	0.741985	0.365041	0.471288	0.60863	0.585702	0.678563	0.831027	0.895952	0.862766	0.341365	0.552703	0.137407	0.680944	0.675123	0.509263	0.224715	0.21855	0.439501	0.377955	0.458499
Genus	N1	10.7314	3.81598	4.72548	1.48272	16	13.93	10.885	12.8317	9.6482	8.39431	14.6151	9.96448	17.158	7.9407	11.6525	6.57813	2.70688	13.1537	13.9796	4.99531	5.29324	3.65554	6.02046	4.88419	3.44555	5.27203	6.90143	7.50274	6.03594	2.25896	3.00751	4.17823	3.54325	3.88783	11.086	15.8122	12.946	1.95561	3.50801	1.46244	4.99531	5.33027	2.76103	1.71636	1.74427	2.06607	2.05303	2.24696
Genus	N2	5.91182	2.01986	3.26547	1.16093	9.032	8.901	5.78198	7.16684	5.49939	4.29688	8.60342	5.33563	8.24086	4.35631	5.96893	3.66436	1.97188	7.93349	8.0337	3.13314	3.01826	2.26813	3.90295	3.82274	2.579	3.88642	5.29553	5.6585	3.87391	1.57476	1.89111	2.55447	2.41316	3.10995	5.91331	9.59734	7.27928	1.51816	2.23519	1.15926	3.13314	3.07703	2.0374	1.28979	1.27961	1.78389	1.60744	1.84646
Genus	Ninf	2.93488	0.731207	2.18182	0.689528	3.901	4.792	3.29891	3.1981	2.78058	2.81801	4.12364	2.7679	3.21164	2.28024	2.71103	2.07806	1.46796	3.9288	3.48851	1.92089	1.83884	1.57458	2.46148	2.87678	1.95996	2.48465	3.3043	3.64127	2.27001	1.27014	1.39958	1.6768	1.66758	2.38039	3.37035	4.96321	3.23733	1.25491	1.54492	1.07739	1.92089	1.86482	1.5371	1.13948	1.13352	1.43873	1.3051	1.43941
Genus	N10	0.240971	0.0748048	0.246969	0.0583937	0.2319	0.2246	0.2177	0.237624	0.229719	0.116588	0.31772	0.243036	0.365063	0.226877	0.323681	0.160442	0.128899	0.274036	0.291242	0.185011	0.196046	0.146221	0.301023	0.325613	0.215347	0.239638	0.328639	0.312614	0.287426	0.225896	0.18797	0.278549	0.196847	0.277702	0.217372	0.310042	0.244264	0.195561	0.206354	0.162493	0.185011	0.20501	0.212387	0.156033	0.174427	0.295153	0.228114	0.28087
Genus	N10'	0.222002	0.0787876	0.202644	0.0615635	0.2206	0.2119	0.201735	0.223239	0.210932	0.104145	0.302558	0.224112	0.35126	0.204138	0.304358	0.139453	0.085344	0.25859	0.276162	0.153666	0.165124	0.110647	0.264235	0.277442	0.163036	0.20343	0.295071	0.282728	0.251797	0.139884	0.133834	0.227016	0.149603	0.222141	0.20172	0.296243	0.229731	0.106179	0.156751	0.0578048	0.153666	0.173211	0.146753	0.0716358	0.0826963	0.177679	0.131629	0.178137
Genus	N21	0.561553	0.0604639	0.68774	0.0724997	0.5644	0.6391	0.531188	0.558526	0.569992	0.51188	0.588666	0.535466	0.480294	0.548606	0.512244	0.557051	0.72847	0.603136	0.574672	0.627217	0.570211	0.620466	0.64828	0.782676	0.748502	0.737176	0.76731	0.754191	0.641808	0.697115	0.628796	0.611377	0.681059	0.799919	0.533404	0.606959	0.56228	0.77631	0.637168	0.792693	0.627217	0.577275	0.737913	0.751468	0.733611	0.863422	0.782961	0.821761
Genus	N21'	0.505445	0.0442324	0.586572	0.108535	0.5354	0.6112	0.483761	0.521213	0.52027	0.445867	0.558455	0.483646	0.44813	0.48357	0.466456	0.477643	0.569391	0.570482	0.541903	0.533912	0.470103	0.477544	0.578223	0.726725	0.645663	0.675654	0.72788	0.71639	0.57068	0.456532	0.443889	0.489101	0.555652	0.730634	0.487142	0.580424	0.525638	0.542229	0.492499	0.344402	0.533912	0.479654	0.589088	0.404529	0.375691	0.735309	0.576851	0.678822
Species	S/N0	122.385	26.8003	47.9333	11.2279	207	198	142	140	98	158	128	116	162	93	115	119	64	131	125	58	65	41	54	41	40	53	52	66	63	37	36	37	37	39	143	156	138	15	27	21	58	63	33	18	31	16	22	19
Species	d	13.9345	3.07656	5.38775	1.28892	23.648	22.6148	16.1862	15.9566	11.1352	18.023	14.5791	13.2015	18.4821	10.5612	13.0867	13.5459	7.23214	14.9235	14.2347	6.54337	7.34694	4.59184	6.08418	4.59184	4.47704	5.96939	5.85459	7.46173	7.11734	4.13265	4.01786	4.13265	4.13265	4.36224	16.301	17.7934	15.727	1.60714	2.98469	2.29592	6.54337	7.11734	3.67347	1.95153	3.44388	1.72194	2.41071	2.06633
Species	J'	0.669528	0.0837173	0.599737	0.0600527	0.722355	0.663377	0.703597	0.692286	0.657175	0.59631	0.723036	0.725961	0.78717	0.618508	0.714118	0.582552	0.468827	0.712283	0.722048	0.592437	0.563404	0.501515	0.598948	0.715251	0.626207	0.589623	0.672357	0.621758	0.596976	0.59298	0.634783	0.63225	0.588599	0.468973	0.694832	0.743965	0.691695	0.268015	0.542105	0.205198	0.592437	0.560595	0.570032	0.3255	0.334432	0.514331	0.474254	0.326072
Species	Brillouin	3.17294	0.498364	2.28843	0.263274	3.79125	3.45915	3.43965	3.37505	2.97903	2.97113	3.46134	3.4092	3.94515	2.77143	3.34703	2.74615	1.93096	3.42873	3.44344	2.3852	2.32913	1.84728	2.36862	2.63999	2.2953	2.32176	2.63676	2.58164	2.45126	2.12661	2.25977	2.26727	2.11139	1.70452	3.40144	3.70536	3.36281	0.721137	1.77642	0.617399	2.3852	2.30079	1.98026	0.934657	1.1381	1.42001	1.45756	0.954203
Species	Fisher	21.8675	5.67797	7.14163	1.96815	41.4556	39.2207	26.0248	25.5772	16.5972	29.6658	22.9288	20.3451	30.5927	15.5847	20.1328	20.9848	9.9812	23.585	22.2767	8.88443	10.1662	5.91194	8.16644	5.91194	5.74389	7.98866	7.81157	10.3519	9.7968	5.24468	5.07998	5.24468	5.24468	5.57665	26.2492	29.2048	25.1315	1.8531	3.63878	2.72391	8.88443	9.7968	4.59115	2.28246	4.26983	1.99479	2.87355	2.42833
Species	ES(100)	32.5084	7.937	17.7529	2.36294	41.431	33.0187	36.2391	34.1716	27.8765	31.321	38.8151	35.9574	47.7095	24.6128	34.5979	26.7905	14.5997	34.0842	35.8334	17.7903	20.0568	14.8846	19.4697	18.2639	15.8441	18.5121	20.4557	21.2209	19.9682	16.6681	17.0389	17.9176	15.6156	12.5874	35.6115	38.8673	33.9703	4.67409	10.6686	7.9399	17.7903	19.6493	12.8852	7.30753	10.0973	6.98961	8.62871	5.64513
Species	H'(loge)	3.21449	0.507181	2.30624	0.265488	3.85211	3.50812	3.48691	3.42103	3.01313	3.01887	3.50819	3.45092	4.0048	2.80345	3.38844	2.78409	1.9498	3.47252	3.48627	2.40556	2.35186	1.86241	2.38919	2.65614	2.31	2.34098	2.65665	2.60495	2.47335	2.1412	2.27476	2.283	2.12538	1.71811	3.44834	3.75692	3.40816	0.725799	1.78669	0.624729	2.40556	2.32262	1.99312	0.940817	1.14843	1.42603	1.46594	0.9601
Species	1-Lambda'	0.898367	0.0566882	0.817525	0.056468	0.957525	0.953687	0.928031	0.932654	0.897911	0.862361	0.917392	0.93116	0.952253	0.875056	0.922743	0.829439	0.751356	0.943286	0.935123	0.856064	0.786569	0.710354	0.830889	0.904466	0.840447	0.821486	0.890015	0.868298	0.831339	0.799174	0.819701	0.826222	0.767522	0.710322	0.924619	0.95923	0.931723	0.355716	0.748071	0.209951	0.856064	0.781073	0.784057	0.404406	0.440016	0.670182	0.654571	0.479013
Species	N1	27.546	11.7548	10.3515	2.53213	47.0925	33.3853	32.6846	30.6009	20.3509	20.4682	33.3879	31.5294	54.861	16.5014	29.6197	16.1851	7.02726	32.2178	32.664	11.0846	10.5051	6.43925	10.9047	14.2412	10.0745	10.3914	14.2484	13.5306	11.8621	8.50965	9.72555	9.80607	8.37609	5.57399	31.4482	42.8162	30.2095	2.06638	5.96966	1.86774	11.0846	10.2024	7.33841	2.56207	3.15325	4.16214	4.33161	2.61196
Species	N2	12.0711	4.8702	5.99339	1.92511	23.4562	21.5191	13.8654	14.815	9.78123	7.2579	12.0832	14.4941	20.8753	7.99438	12.9183	5.85832	4.01982	17.5841	15.3773	6.94071	4.68251	3.4511	5.9085	10.4512	6.26206	5.59756	9.08002	7.58467	5.92423	4.97618	5.54219	5.74998	4.29915	3.45071	13.2392	24.4331	14.6133	1.55197	3.96744	1.26569	6.94071	4.56506	4.62809	1.67881	1.78553	3.03096	2.89405	1.91914
Species	Ninf	4.4628	1.40025	3.15081	0.857955	8.56941	9.57858	4.55364	5.64651	3.98033	3.32057	4.06292	5.31989	6.12513	3.46264	4.38584	2.58078	2.33192	7.20047	5.04572	4.21235	2.31238	2.02942	3.54349	4.93897	3.04566	2.78568	4.45341	3.64784	2.76538	2.81671	2.76286	3.27047	2.20808	2.46949	4.41776	10.9369	5.48825	1.26934	2.34272	1.12595	4.21235	2.27256	2.49179	1.31442	1.34949	1.94676	1.8557	1.45285
Species	N10	0.21887	0.0656081	0.220585	0.0541841	0.2275	0.168613	0.230174	0.218578	0.207662	0.129546	0.260843	0.271805	0.338648	0.177435	0.257563	0.136009	0.109801	0.245937	0.261312	0.191114	0.161618	0.157055	0.201939	0.347346	0.251861	0.196064	0.274008	0.205009	0.188288	0.22999	0.270154	0.265029	0.226381	0.142923	0.219918	0.274463	0.218909	0.137759	0.221099	0.08894	0.191114	0.161943	0.222376	0.142337	0.101718	0.260134	0.196891	0.137471
Species	N10'	0.211969	0.0673002	0.203209	0.0541242	0.22375	0.164393	0.224714	0.212956	0.199494	0.124002	0.255023	0.265473	0.334541	0.168494	0.25105	0.128687	0.0956707	0.240137	0.255355	0.176923	0.148518	0.135981	0.186881	0.331029	0.232678	0.180604	0.259773	0.192778	0.175195	0.208601	0.249301	0.244613	0.204891	0.120368	0.214424	0.269782	0.213208	0.0761701	0.191141	0.043387	0.176923	0.148425	0.198075	0.0918866	0.0717751	0.210809	0.158648	0.0895532
Species	N21	0.44745	0.069582	0.574292	0.0689078	0.498088	0.644567	0.424216	0.484136	0.480629	0.354593	0.361903	0.459701	0.380512	0.484466	0.43614	0.361959	0.572033	0.545788	0.470772	0.626157	0.445735	0.535948	0.541832	0.733872	0.621578	0.538673	0.637265	0.560558	0.499424	0.584769	0.569859	0.58637	0.513264	0.619074	0.420983	0.570651	0.483733	0.751057	0.6646	0.677658	0.626157	0.44745	0.630666	0.655254	0.566252	0.728222	0.668122	0.734752
Species	N21'	0.421162	0.0667388	0.524476	0.0793168	0.487199	0.633592	0.406044	0.466708	0.453789	0.321441	0.342201	0.442004	0.36901	0.451209	0.416438	0.319941	0.501027	0.531238	0.454058	0.589087	0.387423	0.450632	0.495574	0.713774	0.579876	0.489551	0.609885	0.525488	0.453339	0.529476	0.520563	0.539399	0.447276	0.535793	0.401967	0.560383	0.466059	0.51761	0.59711	0.306184	0.589087	0.387406	0.572397	0.434556	0.364813	0.642275	0.568507	0.570202
ASV	S/N0	265.769	59.7106	130.667	22.724	574	676	329	315	191	298	256	272	334	186	236	273	157	266	342	138	179	106	135	117	124	144	144	153	157	112	133	99	119	100	331	360	318	39	85	47	138	182	71	22	54	40	52	40
ASV	d	30.3944	6.85453	14.8852	2.60862	65.778	77.4872	37.653	36.0459	21.8112	34.0944	29.2729	31.1097	38.227	21.2372	26.977	31.2245	17.9082	30.4209	39.1454	15.727	20.4337	12.0536	15.3826	13.3163	14.1199	16.4158	16.4158	17.449	17.9082	12.7423	15.1531	11.25	13.5459	11.3648	37.8826	41.2117	36.3903	4.36224	9.64285	5.28061	15.727	20.7781	8.03571	2.41071	6.08418	4.47704	5.85459	4.47704
ASV	J'	0.782961	0.101079	0.806422	0.0392313	0.827023	0.714182	0.835497	0.839049	0.75203	0.629066	0.806965	0.783511	0.899417	0.81359	0.835468	0.741904	0.53576	0.824951	0.881285	0.795197	0.796888	0.823102	0.797279	0.875029	0.839377	0.785618	0.857286	0.818246	0.797631	0.773181	0.83122	0.803999	0.796418	0.705859	0.833366	0.809175	0.840678	0.562565	0.761768	0.185168	0.795197	0.790611	0.731438	0.31609	0.334541	0.744442	0.678628	0.295838
ASV	Brillouin	4.27831	0.65911	3.87103	0.248219	5.10419	4.51789	4.73999	4.72823	3.88544	3.49907	4.38722	4.30419	5.11255	4.18714	4.48279	4.08008	2.66136	4.51978	5.03013	3.86855	4.07215	3.79666	3.86137	4.1202	3.99926	3.85299	4.20468	4.06075	3.97669	3.6058	4.01397	3.65499	3.76207	3.21541	4.73191	4.65415	4.74496	2.0456	3.35173	0.69771	3.86855	4.05255	3.09022	0.969678	1.31719	2.7288	2.66112	1.07951
ASV	Fisher	57.3457	15.903	23.6185	5.01982	155.589	194.761	74.5782	70.521	37.5037	65.6813	54.1409	58.4664	76.0427	36.2887	48.8594	58.7396	29.4351	56.834	78.4028	25.1315	34.6039	18.2434	24.4661	20.5579	22.0603	26.474	26.474	28.5165	29.4351	19.4987	24.0246	16.8012	20.9848	17.0058	75.163	83.7886	71.385	5.57665	13.9919	6.93685	25.1315	35.3236	11.2894	2.87355	8.16644	5.74389	7.81157	5.74389
ASV	ES(100)	54.5457	11.9651	43.482	5.60255	70.6135	56.473	63.4093	62.6208	47.6088	40.1591	55.9423	53.155	72.216	50.1029	57.5828	50.7329	28.0316	57.1923	70.34	43.626	47.9552	41.1577	43.0759	49.1851	45.5188	42.1603	52.1944	47.2512	46.1906	39.1302	46.7109	38.5973	40.7307	28.745	63.127	59.36	63.1532	16.2466	32.6365	9.82949	43.626	47.525	26.6163	7.97045	13.6684	21.2495	20.7135	8.8128
ASV	H'(loge)	4.36399	0.675631	3.91952	0.254048	5.25377	4.65375	4.84259	4.82669	3.94987	3.58385	4.47476	4.39221	5.22664	4.25161	4.56486	4.16169	2.70893	4.60611	5.14213	3.91814	4.13376	3.83849	3.91087	4.16704	4.04604	3.90437	4.26055	4.11614	4.03302	3.64825	4.06496	3.69447	3.80618	3.2506	4.83529	4.76289	4.84403	2.06099	3.38427	0.712923	3.91814	4.11435	3.11789	0.977049	1.33448	2.74616	2.68142	1.09131
ASV	1-Lambda'	0.953663	0.0551737	0.965766	0.0106982	0.990601	0.975494	0.983802	0.986996	0.93544	0.89225	0.967649	0.967121	0.991337	0.976111	0.978497	0.950181	0.794734	0.9829	0.990603	0.964626	0.97004	0.967326	0.964962	0.979697	0.9763	0.965978	0.975552	0.974085	0.96545	0.949984	0.97171	0.959197	0.963706	0.937878	0.982967	0.982105	0.987263	0.77702	0.944426	0.204861	0.964626	0.969075	0.932873	0.408433	0.461554	0.903071	0.89387	0.477291
ASV	N1	93.1482	49.6073	51.7807	11.6333	191.287	104.978	126.797	124.797	51.9285	36.0118	87.7738	80.8185	186.166	70.2187	96.0489	64.1798	15.0132	100.094	171.08	50.3067	62.4124	46.4551	49.9424	64.5241	57.1703	49.619	70.8489	61.3218	56.4309	38.4076	58.2623	40.2243	44.9783	25.8059	125.875	117.084	126.98	7.85375	29.4965	2.03995	50.3067	61.2122	22.5986	2.6566	3.79801	15.5826	14.6059	2.97817
ASV	N2	47.0203	34.6003	31.4016	8.57565	104.578	40.5397	61.1233	75.9482	15.4526	9.26808	30.7597	30.2674	113.292	41.5811	46.1583	20.0097	4.86862	57.9304	104.605	28.1426	33.2013	30.4567	28.4118	48.8651	41.9088	29.2558	40.6364	38.3501	28.8112	19.9311	35.1488	24.4135	27.4331	16.0574	58.1559	55.381	77.5219	4.48212	17.9439	1.25759	28.1426	32.1701	14.8632	1.69023	1.85693	10.301	9.40931	1.91282
ASV	Ninf	14.6477	10.7731	11.4039	4.21381	28.4977	9.65295	15.4847	30.199	4.29279	3.70348	9.11411	8.73381	34.4886	15.7662	11.4528	5.33392	2.39637	22.2344	27.2197	8.36088	9.45483	11.9488	8.73381	22.3985	18.7926	12.0437	10.0331	13.2823	7.89337	7.70305	12.9149	9.83793	10.0165	7.64484	14.1822	17.3926	29.3237	2.58408	7.68354	1.12179	8.36088	9.21093	7.8121	1.31813	1.37486	5.01239	5.45373	1.44146
ASV	N10	0.335648	0.132399	0.396939	0.0713923	0.333252	0.155293	0.385402	0.396181	0.271877	0.120845	0.342866	0.297127	0.557382	0.37752	0.406987	0.235091	0.0956257	0.376293	0.500233	0.364541	0.348673	0.438255	0.369944	0.551488	0.461051	0.344576	0.492006	0.400796	0.359433	0.342925	0.438063	0.406306	0.377969	0.258059	0.380286	0.325232	0.399309	0.201378	0.347017	0.0434031	0.364541	0.336331	0.31829	0.120755	0.0703336	0.389566	0.280882	0.0744544
ASV	N10'	0.332925	0.133328	0.392153	0.072022	0.332088	0.154041	0.383529	0.394258	0.268045	0.117885	0.340289	0.294533	0.556053	0.374155	0.404464	0.232279	0.0898284	0.37394	0.498767	0.359903	0.345014	0.432905	0.365242	0.547621	0.456669	0.339993	0.488454	0.396854	0.355326	0.337005	0.433805	0.400248	0.372698	0.250564	0.378408	0.323353	0.397414	0.180362	0.339244	0.0226075	0.359903	0.332664	0.308551	0.0788859	0.0527927	0.373914	0.266782	0.0507224
ASV	N21	0.45216	0.137205	0.604447	0.070288	0.546706	0.386173	0.482055	0.608574	0.297574	0.257362	0.350443	0.374511	0.608556	0.592165	0.48057	0.311776	0.324289	0.57876	0.611439	0.559421	0.531965	0.655617	0.568891	0.757316	0.733052	0.589609	0.573565	0.62539	0.510557	0.518937	0.603285	0.606935	0.609918	0.62224	0.462014	0.473004	0.610504	0.570699	0.60834	0.616482	0.559421	0.525551	0.657703	0.636238	0.488922	0.661058	0.644215	0.642281
ASV	N21'	0.441642	0.145138	0.596113	0.0718159	0.544324	0.38027	0.477938	0.605413	0.283781	0.236151	0.342957	0.366675	0.606442	0.586273	0.475105	0.300883	0.276069	0.574509	0.609154	0.550486	0.524344	0.648041	0.560083	0.753496	0.728299	0.581168	0.56746	0.61918	0.501727	0.506077	0.596357	0.596914	0.601049	0.607011	0.457706	0.468464	0.607412	0.508062	0.594596	0.247695	0.550486	0.517672	0.641855	0.416655	0.306265	0.637816	0.618066	0.461447
[truncated: 6 more columns]
