# Supplementary material for: Laser-assisted microbial culturomics
Source: Nat Commun. 2025 Nov 26;16:10614. doi: 10.1038/s41467-025-66804-7 (PMC12661035; doi:10.1038/s41467-025-66804-7)
Supplement: Supplementary file 7 — Supplementary Data 5 [file 41467_2025_66804_MOESM7_ESM.xlsx]

## Sheet: Supplementary_Data_05
Technique	Test	Isolated species	Positive reference
UV-CLSM	Fluorescence	Fusobacterium nucleatum, Lancefieldella parvula, Prevotella veroralis	Fusobacterium nucleatum subsp. vincentii, Prevotella nigrescens, Prevotella denticola, Porphyromonas gingivalis
Enzyme assays	Bacteriocins		Micrococcus luteus
Enzyme assays	Chondrotin sulfatase	Eikenella corrodens	Cutibacterium acnes, Staphylococcus aureus
Enzyme assays	DNase	Actinomyces sp., Pseudomonas fluorescens, Rothia dentocariosa, Streptococcus lactarius, Streptococcus sanguinis, Streptococcus sp.	Staphylococcus aureus
Enzyme assays	Elastase		Pseudomonas aeruginosa
Enzyme assays	Gelatinase	Actinomyces sp., Rothia dentocariosa, Streptococcus sanguinis	Staphylococcus aureus, Staphylococcus epidermidis
Enzyme assays	Heparinase		Bacillus sp.
Enzyme assays	Hyaluronidase		Cutibacterium acnes, Staphylococcus aureus
Enzyme assays	Hydrogen sulfide	Streptococcus sp., Veillonella sp.	Fusobacterium nucleatum, Parvimonas micra, Porphyromonas gingivalis
Enzyme assays	Lecithinase		Cutibacterium acnes, Pseudomonas aeruginosa
Enzyme assays	Lipase	Actinomyces sp., Streptoccus gordonii	Cutibacterium acnes, Pseudomonas aeruginosa
Enzyme assays	Protease	Streptococcus parasanguinis (clade 411), Streptococcus salivarius, Streptococcus vestibularis	Pseudomonas aeruginosa
