# Supplementary material for: Laser-assisted microbial culturomics
Source: Nat Commun. 2025 Nov 26;16:10614. doi: 10.1038/s41467-025-66804-7 (PMC12661035; doi:10.1038/s41467-025-66804-7)
Supplement: Supplementary file 8 — Supplementary Data 6 [file 41467_2025_66804_MOESM8_ESM.xlsx]

## Sheet: Supplementary_Data_06
SPS	Genus	Species	Class	Culturome	Partial 16S rRNA gene amplicons sequence	Primer or MALDI
755	Actinomyces	oris	Actinobacteria	A	ATGCAGTCGAACGGTGAAGGGGCCTGCTTTTGTGGGTCCTGGATGAGTGGCGAACGGGTGAGTAACACGTGAGTAACCTGCCCCCTTCTTCTGGATAACCGCATGAAAGTGTGGCTAATACGGGATATTCTGTGCCTGCTGCATGGTGGGTGTGGGAAAGATTGCGCCCTTTTTGGGTGTTTTTGGTGGGGGATGGGCTCGCGGCCTATCAGCTTGTTGGTGGGGTGATGGCCTACCAAGGCGGTGACGGGTAGCCGGCCTGAGAGGGTGGACGGTCACACTGGGACTGAGACACGGCCCAGACTCCTACGGGAGGCAGCAGTGGGGAATATTGCACAATGGGCGCAAGCCTGATGCAGCGACGCCGCGTGAGGGATGGAGGCCTTCGGGTTGTGAACC…	27f
966	Actinomyces	oris	Actinobacteria	N	GGTCNTGGATGAGTGGCGAACGGGTGAGTAACACGTGAGTAACCTGCCCCCTTCTTCTGGATAACCGCATGAAAGTGTGGCTAATACGGGATATTCTGYGCCTGCTGCATGGTGGGTGTGGGAAAGATGCGCCTTTGGGTGTTTTTGGTGGGGGATGGGCTCGCGGCCTATCAGCTTGTTGGTGGGGTGATGGCCTACCAAGGCGGTGACGGGTAGCCGGCCTGAGAGGGTGGACGGTCACACTGGGACTGAGACACGGCCCAGACTCCTACGGGAGGCAGCAGTGGGGAATATTGCACAATGGGCGCAAGCCTGATGCAGCGACGCCGCGTGAGGGATGGAGGCCTTCGGGTTGTAAACCTCTTTCGCCAGTGAAGCAGGCCTGCCTCNTTTGNG	27f
967	Actinomyces	oris	Actinobacteria	O	TGCAGTCGAACGGTGAAGGGGCCTGCTTTTGTGGGTCCTGGATGAGTGGCGAACGGGTGAGTAACWCGTGAGTAACCTGCCCCCTTCTTCTGGATAACCGCATGAAAGTGTGGCTAATACGGGATATTCTGTGCCTGCTGCATGGTGGGTGTGGGAAAGATTGCGCCCTTTTTGGGYGTTTTTGGTGGGGGATGGGCTCKCGGCCTATCAGCTTGTTGGTGGGGTGATGGCCTACCAAGGCGGTGACGGGYAGCCGGMCTGAGAGGGTGGACGGTCACACTGGGACTGAGACACGGCCCARACTCCTACGGGAGGCARCAGTGGGGAATATTGCACAATGGGCGCAAGCCTGATGCAGCGACKCCKCGTGAGGGATGGAGGCCTTCGGGTTGTGAACCT…	27f
968	Actinomyces	sp.	Actinobacteria	O	TGCAGTCGACGGTGAAGGGGCCTGCTTTTGTGGGTCCTGGATGAGTGGCGAACGGRTGASTAACWCSTGAGTAACCTGCCCCCTTCTTCTGKATAACCGCATGMAAKTGTGGCTAATACGDSATATTCTGTGCCTGCTGCATGGTGGGTGWGKRAAWGATTGCGCCCTTTTTGGGYGTTTTTGGTGGGGGATGGGCTCKCGGCYTATCAGCTTGTTGGTGGGGTGATGGCCTACCAAGGYGSTGACGKGYAGCCGRMCTGAGAGGGTGGACRGTCACACTGGGACTGAGACACGGCCCARACTCCTACGGGAGGCARCAGTGGGGAATATTGCWCAMTGGGCGCAAGCCTGATGCAGCGACKCCKCGTGASGGATGGAGGCCTTCGGGTTGTGWACCTC…	27f
519	Actinomyces	sp. (HMT 171-related)	Actinobacteria	M	TGCAGTCGACGGTGAAGCGCCTTCCTTTTTGGTGGGTGTGGATGAGTGGCGAACGGGTGAGTAACACGTGAGTAACCTGCCCCCTTCTTCTGGATAACCGCATGAAAGTGTGGCTAATACGGGATATTCTGGGTCTGTCGCATGGTGGGTCCGGGAAAGNTTTTTTCTGGTGGGGGATGGGCTCGCGGCNTATCANCTTGTTGGTGGGGTGATGGCCTACCAAGGCGGTGACNGGTAGCCGGCCTGAGAGGGTGGACGGTCACACTGGNACTGANACACGGCCCAGACTCCTACGGGAGGCANCANTGGGGAATATTGCACAATGGGCGCAAGCCTGATGCAGCGACGCCNCGTGAGGGATGGAGGCCTTCGGGTTGTGAACCTCTTTCGCCAGTGAAG…	27f
664	Actinomyces	sp. (HMT 171-related)	Actinobacteria	M	TGCAGTCGNCGATGATGCTCCAGCTTTGTTGGGGTGGATTAGTGGCGAACGGGTGAGTAACACGTGAGTAACCTGCCCTCTTCTTTGGGATAACGGTCGGAAACGGCTGCTAATACTGGATATTCACTCATTGGCGCATGTTGGTGGGTGGAAAGGTTTTTTCTGGTGGGGGATGGGCTCGCGGCCTATCAGCTTGTTGGTGGGGTGATGGCCTACCAAGGCTTTGACGGGTAACCGGCCTGAGAGGGTGACCGGTCACATTGGGACTGAGATACGGCCCAGACTCCTACGGGAGGCAGCAGTGGGGAATTTTGCACAATGGGCGCAAGCCTGATGCAGCGACGCCGCGTGAGGGATGAAGGCCTTCGGGTTGTAAACCTTTTTCGCTCATGGTCAAGC…	27f
715	Actinomyces	sp. (HMT-893 and 170 and 171-related	Actinobacteria	N	TTTTGNTGGGTCNTGGATGAGTGGCGAACGGGTGAGTAACACGTGAGTAACCTGCCCCCTTCTTCTGGATAACCGCATGAAAGTGTGGCTAATACGGGATATTCTGYGCCTGCTGCATGGTGGGTGTGGGAAAGATGCGCCTTTGGGTGTTTTTGGTGGGGGATGGGCTCGCGGCCTATCAGCTTGTTGGTGGGGTGATGGCCTACCAAGGCGGTGACGGGTAGCCGGCCTGAGAGGGTGGACGGTCACACTGGGACTGAGACACGGCCCAGACTCCTACGGGAGGCAGCAGTGGGGAATATTGCACAATGGGCGCAAGCCTGATGCAGCGACGCCGCGTGAGGGATGGAGGCCTTCGGGTTGTAAACCTCTTTCGCCAGTGAAGCAGGCCTGNCTCNT	27f
844	Actinomyces	sp. (oris-related II)	Actinobacteria	A	CATGCAGTCGACGGTGAAGGGGCCTGCTTTTGTGGGTCCTGGATGAGTGGCGAACGGGTGAGTAACACGTGAGTAACCTGCCCCCTTCTTCTGGATAACCGCATGAAAGTGTGGCTAATACGGGATATTCTGTGCCTGCTGCATGGTGGGTGTGGGAAAGATTGCGCCCTTTTTGGGTGTTTTTGGTGGGGGATGGGCTCGCGGCCTATCAGCTTGTTGGTGGGGTGATGGCCTACCAAGGCGGTGACGGGTAGCCGGCCTGAGAGGGTGGACGGTCACACTGGGACTGAGACACGGCCCAGACTCCTACGGGAGGCAGCAGTGGGGAATATTGCACAATGGGCGCAAGCCTGATGCAGCGACGCCGCGTGAGGGATGGAGGCCTTCGGGTTGTGAACC…	27f
831	Actinomyces	sp. (oris-related III)	Actinobacteria	A	NNANTGCTGNNNTACCATGCAGTCGACGGTGAGGGNCCTGCTTTTGNGNGTNCTGGATGANTGGNGNACGGGTGANTAACAAGNGAGTTACCTGCCCCCTTCTTCTGGATNAACGCANGAAAGTGTGGCTNANACGGGATATTCTGTGCCTGCTGCNTGGNGGGNGTGGGAAANATTGNGCCTTTGGGNGTTTTCNGNGGGGGATGGGGTCGNGGNCTATCANCTTGGTGGNGGGGNGATGGCCTACCAAGGCGGTGACGGGNANCCGGNCTGAGAGGGTGGACGGNCACNCTGGGACTGAGACACGGNCCANAATCCTACNGGAGGNAGCNGNGGGGAATATTGCACAATGGGCGCCAGCCTGAAGCNGCNACNCCNCGNGAGGGATGGAGGCCTTTN…	27f
690	Actinomyces	sp. HMT 169	Actinobacteria	O	ATGCAGTCGACGGTGAGGGACCAGCTTGCTGGTTCTGGATGAGTGGCGAACGGGTGAGTAACACGTGAGTAACCTGCCCCCTTCTTCTGGATAACCGCATGAAAGTGTGGCTAATACGGGATATTCTGGGTCTGTCGCATGAYGGGCCCGGGAAAGATATTGYTTCGGTGGGGGATGGGCTCGCGGCCTATCAGCTTGTTGGTGGGGTGATGGCCTACCAAGGCGGTGACGGGTAGCCGGCCTGAGAGGGTGGACGGTCACACTGGGACTGAGACACGGCCCAGACTCCTACGGGAGGCAGCAGTGGGGAATATTGCACAATGGGCGCAAGCCTGATGCAGCGACGCCGCGTGAGGGATGGAGGCCTTCGGGTTGTAAACCTCTTTCGCCAGTGAAGCA…	27f
829	Actinomyces	sp. HMT 169	Actinobacteria	A	CTGGATGAGTGRCGAANGGGTGAGTAACACG	27f
840	Actinomyces	sp. HMT 169	Actinobacteria	A	GAAGGGACCAGCTTGCTGGTTCTGGATGAGTGGCGAACGGGTGAGTAACACGTGAGTAACCTGCCCCCTTCTTCTGGATAACCGCATGAAAGTGTGGCTAATACGGGATATTCTGGGTCTGTCGCATGAYGGGCCCGGGAAAGATNTTGCTTCGG	27f
853	Actinomyces	sp. HMT 169	Actinobacteria	A	NNCAGTCGAACGGTGAAGGGACCAGCTTGCTGGTTCTGGATGAGTGGCGAACGGGTGAGTAACACGTGAGTAACCTGCCCCCTTCTTCTGGATAACCGCATGAAAGTGTGGCTAATACGGGATATTCTGGGTCTGTCGCATGAYGGGCCCGGGAAAGRTRYTSCTTYGGTGGKKGATGGKSTCGSRKSCTMTCASCTTGTTKSTGSKKKGATGGSCTACCAWGGCSKWSACRGGTAGCCRSCCTGAGASGGTGKACGGTCACRCTGGGACTSASASACGGYCCAGACYCCTACRGRAKGCWRCAGTGGGGAATATTGCACAATGGKCGCMARCSTGATGCAGCSACGCCGCGTGASGSATGGAGGCCTTCGGRTTGTAAACCTCTTTCGCCMGTGAAGC…	27f
16	Actinomyces	sp. HMT 171	Actinobacteria	M	CTTCCTTTTTGGTGGGTGTGGATGAGTGGCGANCGGGTGAGTAACACGTGAGTAACCTGCCCCCTTCTTCTGGATNACCGCATGAAAGTGTGGCTAATACGGGATATTCTGGGTCTGTCGCATGATGGGTCTGGNAAAGATTGCNCTTTTGGGTGTTTTTGGTGGGGGATGGG	27f
818	Actinomyces	sp. HMT 171	Actinobacteria	A	GKGASTAACCTGCCCCCKTCTTCTGGATAACCGCATGAAAGTGTGGCTAATACGGGATATTCTGTGCCTGCTGCATGGTGGGTGTGGGAAAGATTGCGCCCTTTTTGGGTGTTTTTGGTGGGGGATGGGCTCGCGGCCTATCAGCTTGTTGGTGGGGTGATGGCCTACCAAGGCGGTGACGGGTAGCCGGCCTGAGAGGGTGGACGGTCACACTGGGACTGAGACACGGCCCAGACTCCTACGGGAGGCAGCAGTGGGGAATATTGCACAATGGGCGCAAGCCTGATGCAGCGACGCCGCGTGAGGGATGGAGGCCTTCGGGTTGTGAACCTCTTTCGCCAGTGAAGCAGGCCTGCTCCTTGGTGGGTGGGTTGACGGTAGCTGGATAAGAAGCGCCGG…	27f
512	Actinomyces	sp. HMT 180	Actinobacteria	M	TGCAGTCGACGCTGAAGCCTGGCTTTTGTTGGGTGGATGAGTGGCGAACGGGTGAGTAACACGTGAGTAACCTGCCCCCTTCTTTGGGATAACGCCCGGAAACGGGTGCTAATACTGGATATTCACTGGCCTTCGCATGGGGGTTGGTGGAAAGGGTTTTCTGGTGGGGGATGGGCTCGCGGCCTATCAGCTTGTTGGTGGGGTGATGGCCTACCAAGGCTTTGACGGGTAGCCGGCCTGAGAGGGTGACCGGTCACATTGGGACTGAGATACGGCCCAGACTCCTACGGGAGGCAGCAGTGGGGAATATTGCACAATGGGCGCAAGCCTGATGCAGCGACGCCGCGTGAGGGATGGAGGCCTTCGGGTTGTGAACCTCTTTCGCTCATGGTCAAGCCG…	27f
828	Arachnia	rubra	Actinobacteria	A	TGCAGTCGACGGTAAGGCCCCTTTTTTTTGGGGTGTACGAGTGGCGAACGGGTGAGTAACACGTGAGTAACCTGCCCCAGACTTTGGGATAACAGTTGGAAACGATTGCTAATACTGGATATGAGCTGCTGCCGCATGGTGGTGGTTTGAAAGTTCCGGCGGTTTGGGATGGGCTCGCGGCCTATCAGCTTGTTGGTGAGGTGATGGCTTACCAAGGCTTCGACGGGTAGCCGGCCTGAGAGGGCGACCGGCCACATTGGGACTGAGATACGGCCCAAACTCCTACGGGAGGCAGCAGTGGGGAATATTGCACAATGGACGGAAGTCTGATGCAGCAACGCCGCGTGCGGGATGACGGCCTTCGGGTTGTAAACCGCTTTCATCCATGACGAAGCTTTT…	27f
506	Bifidobacterium	dentium	Actinobacteria	M	ATGCAGTCGACGGGATCCCGGGGGTTCGCCTCCGGGTGAGAGTGGCGAACGGGTGAGTAATGCGTGACCGACCTGCCCCATACACCGGAATAGCTCCTGGAAACGGGTGGTAATGCCGGATGCTCCGGTTGGATGCATGTCCTTCCGGGAAAGATCCGTCGGTATGGGATGGGGTCGCGTCCTATCAGCTTGATGGCGGGGTAACGGCCCACCATGGCTTCGACGGGTAGCCGGCCTGAGAGGGCGACCGGCCACATTGGGACTGAGATACGGCCCAGACTCCTACGGGAGGCAGCAGTGGGGAATATTGCACAATGGGCGCAAGCCTGATGCAGCGACGCCGCGTGCGGGATGGAGGCCTTCGGGTTGTAAACCGCTTTTGATCGGGAGCAAGCCCTT…	27f
681	Bifidobacterium	dentium	Actinobacteria	O	CATGCAGTCGACGGGATCCCGGGGGTTCGCTCCCGGGTGAGAGTGGCGAACGGGTGAGTAATGCGTGACCGACCTGCCCCATACACCGGAATAGCTCCTGGAAACGGGTGGTAATGCCGGATGCTCCGGTTGGATGCATGTCCTTCCGGGAAAGATTCCATCGGTATGGGATGGGGTCGCGTCCTATCAGCTTGATGGCGGGGTAACGGCCCACCATGGCTTCGACGGGTAGCCGGCCTGAGAGGGCGACCGGCCACATTGGGACTGAGATACGGCCCAGACTCCTACGGGAGGCAGCAGTGGGGAATATTGCACAATGGGCGCAAGCCTGATGCAGCGACGCCGCGTGCGGGATGGAGGCCTTCGGGTTGTAAACCGCTTTTGATCGGGAGCAAGCCC…	27f
693	Bifidobacterium	dentium	Actinobacteria	O	GCAGTCGACGGGATCCCGGGGGTTCGCTCCCGGGTGAGAGTGGCGAACGGGTGAGTAATGCGTGACCGACCTGCCCCATACACCGGAATAGCTCCTGGAAACGGGTGGTAATGCCGGATGCTCCGGTTGGATGCATGTCCTTCCGGGAAAGATTCCATCGGTATGGGATGGGGTCGCGTCCTATCAGCTTGATGGCGGGGTAACGGCCCACCATGGCTTCGACGGGTAGCCGGCCTGAGAGGGCGACCGGCCACATTGGGACTGAGATACGGCCCAGACTCCTACGGGAGGCAGCAGTGGGGAATATTGCACAATGGGCGCAAGCCTGATGCAGCGACGCCGCGTGCGGGATGGAGGCCTTCGGGTTGTAAACCGCTTTTGATCGGGAGCAAGCCCTTC…	27f
861	Corynebacterium	durum	Actinobacteria	A	CAGTCGACGGAAGGCCTGCCACCTTGGTGGTGGGTACTCGAGTGGCGAACGGGTGAGTAACACGTGGGTGATCTGCCCCGCACTGTGGGATAAGCCTGGGAAACTGGGTCTAATACCACATACGACCATGGCGTAGGGGTCATGGTGGAAAGCNTTG	27f
37	Corynebacterium	matruchotii	Actinobacteria	M	CGGAAGGCCCCCACTTTTTTGGTGGGGGTGCTCGAGTGGCGAACGGGTGAGTAACACGTGGGTGATCTGCCCTGTACTTCGGGATAAGCTTGGGAAACTGGGTCTAATACCGGATAGGACCATGGTTTAGTGTCTCATGGTGGAAAGATTATTGTTTTGGTGCAGGATGAGCTCGCGGCCTATCAGCTTGTTGGTGGGGTAATGGCCTACCAAGGCGTCGACGGGTAGCCGGCCTGAGAGGGTGGACGGCCACATTGGGACTGAGATACGGCCCAGACTCCTACGGGAGGCAGCAGTGGGGAATATTGCACAATGGGCGCAAGCCTGATGCAGCGACGCCGCGTGGGGGATGACGGCCTTCGGGTTGTAAACTCCTTTCGTTAGGGACGAAGCCACATT…	27f
666	Cutibacterium	acnes	Actinobacteria	M	TGCAGTCGACGGAAGGCCCTGCTTTTGTGGGGTGCTCGAGTGGCGAACGGGTGAGTAACACGTGAGTAACCTGCCCTTGACTTTGGGATAACTTCAGGAAACTGGGGCTAATACCGGATAGGAGCTCCTGCTGCATGGTGGGGGTTGGAAAGTTTCGGCGGTTGGGGATGGACTCGCGGCTTATCAGCTTGTTGGTGGGGTAGTGGCTTACCAAGGCTTTGACGGGTAGCCGGCCTGAGAGGGTGACCGGCCACATTGGGACTGAGATACGGCCCAGACTCCTACGGGAGGCAGCAGTGGGGAATATTGCACAATGGGCGGAAGCCTGATGCAGCAACGCCGCGTGCGGGATGACGGCCTTCGGGTTGTAAACCGCTTTCGCCTGTGACGAAGCGTGAG…	27f
987	Rothia	dentocariosa	Actinobacteria	N	ATGCAGTCGAACGAAGAGCGATGGAAGCTTGCTTCTATCAATCTTAGTGGCGAACGGGTGAGTAACGCGTAATCAACCTGCCCTTCAGAGGGGGACAACAGTTGGAAACGACTGCTAATACCGCATACGATCTAATCTCGGCATCGAGGATAGATGAAAGGTGGCCTCTACATGTAAGCTATCACTGAAGGAGGGGATTGCGTCTGATTAGCTAGTTGGAGGGGTAACGGCCCACCAAGGCGATGATCAGTAGCCGGTCTGAGAGGATGAACGGCCACATTGGGACTGAGACACGGCCCAGACTCCTACGGGAGGCAGCAGTGGGGAATCTTCCGCAATGGACGAAAGTCTGACGGAGCAACGCCGCGTGAGTGATGACGGCCTTCGGGTTGTAAAGCT…	27f
841	Rothia	dentocariosa	Actinobacteria	A	CATGCAGTCGAACGATGAAGCCTAGCTTGCTAGGTGGATTAGTGGCGAACGGGTGAGTAATACGTGAGTGACCTACCTTTGACTCTGGGATAAGCCTGGGAAACTGGGTCTAATACCGGATACGACCAATCTCCGCATGGGGTGTTGGTGGAAAGCGTTATGGAGTGGTTTTAGATGGGCTCACGGCCTATCAGCTTGTTGGTGAGGTAATGGCTTACCAAGGCGACGACGGGTAGCCGGCCTGAGAGGGTGACCGGCCACACTGGGACTGAGACACGGCCCAGACTCCTACGGGAGGCAGCAGTGGGGAATATTGCACAATGGGCGCAAGCCTGATGCAGCGACGCCGCGTGAGGGATGACGGCCTTCGGGTTGTAAACCTCTGTTAGCATCGAAGAA…	27f
704	Rothia	dentocariosa	Actinobacteria	O	GCAGTCGACGATGAGCCTAGCTTGCTAGGTGGATTAGTGGCGAACGGGTGAGTAATACGTGAGTGACCTACCTTTGACTCTGGGATAAGCCTGGGAAACTGGGTCTAATACCGGATACGACCAATCTCCGCATGGGGTGTTGGTGGAAAGCGTTATGGAGTGGTTTTAGATGGGCTCACGGCCTATCAGCTTGTTGGTGAGGTAATGGCTTACCAAGGCGACGACGGGTAGCCGGCCTGAGAGGGTGACCGGCCACACTGGGACTGAGACACGGCCCAGACTCCTACGGGAGGCAGCAGTGGGGAATATTGCACAATGGGCGCAAGCCTGATGCAGCGACGCCGCGTGAGGGATGACGGCCTTCGGGTTGTAAACCTCTGTTAGCATCGAAGAAGCGAA…	27f
771	Rothia	dentocariosa	Actinobacteria	A	NATGCAGTCGACGATGAAGCCTAGCTTGCTAGGTGGATTAGTGGCGAACGGGTGAGTAATACGTGAGTGACCTACCTTTGACTCTGGGATAAGCCTGGGAAACTGGGTCTAATACCGGATACGACCAATCTCCGCATGGGGTGTTGGTGGAAAGCGTTATGGAGTGGTTTTAGATGGGCTCACGGCCTATCAGCTTGTTGGTGAGGTAATGGCTTACCAAGGCGACGACGGGTAGCCGGCCTGAGAGGGTGACCGGCCACACTGGGACTGAGACACGGCCCAGACTCCTACGGGAGGCAGCAGTGGGGAATATTGCACAATGGGCGCAAGCCTGATGCAGCGACGCCGCGTGAGGGATGACGGCCTTCGGGTTGTAAACCTCTGTTAGCATCGAAGAAG…	27f
721	Scardovia	wiggsiae	Actinobacteria	N	CAGTCGACGGGATCCACTGGGCTTTTGTTTGGTGGTGAGAGTGGCGAACGGGTGAGTAATGCGTGACTAACCTGCCGTATGGTTGGGGATAGCTCCTGGAAACGGGTGGTAATACCCAATGCTCCAGCTGGATGCATGTCTGGTTGGGAAAGCTTTTTGTGCCATATGATGGGGTCGCGTCCTATCAGCTTGTTGGTGGGGTGATGGCCTACCAAGGCGTCGACGGGTAGCCGGCCTAAGAGGGCGACCGGCCACATTGGGACTGAGATACGGCCCAGACTCCTACGGGAGGCAGCAGTGGGGAATATTGCACAATGGGCGCAAGCCTGATGCAGCGACGCCGCGTGCGGGATGGAGGCCTTCGGGTTGTAAACCGCTTTTATAGGGGGGCAAGCTATG…	27f
880	Scardovia	wiggsiae	Actinobacteria	N	GGATCCACTGGGCTTTTGTTTGGTGGTGAGAGTGGCGAACGGGTGAGTAATGCGTGACTAACCTGCCGTATGGTTGGGGATAGCTCCTGGAAACGGGTGGTAATACCCAATGCTCCAGCTGGATGCATGTCTGGTTGGGAAAGCTTTTTGTGCCATATGATGGGGTCGCGTCCTATCAGCTTGTTGGTGGGGTGATGGCCTACCAAGGCGTCGACGGGTAGCCGGCCTAAGAGGGCGACCGGCCACATTGGGACTGAGATACGGCCCAGACTCCTACGGGAGGCAGCAGTGGGGAATATTGCACAATGGGCGCAAGCCTGATGCAGCGACGCCGCGTGCGGGATGGAGGCCTTCGGGTTGTAAACCGCTTTTATAGGGGGGCAAGCTATGCCTGTGTGG…	27f
517	Scardovia	wiggsiae	Actinobacteria	M	GGGATCCACTGGGCTTTTGTTTGGTGGTGAGAGTGGCGAACGGGTGAGTAATGCGTGACTAACCTGCCGTATGGTTGGGGATAGCTCCTGGAAACGGGTGGTAATACCCAATGCTCCAGCTGGATGCATGTCTGGTTGGGAAAGCTTTTGTGCCATATGATGGGGTCGCGTCCTATCAGCTTGTTGGTGGGGTGATGGCCTACCAAGGCGTCGACGGGTAGCCGGCCTAAGAGGGCGACCGGCCACATTGGGACTGAGATACGGCCCAGACTCCTACGGGAGGCAGCAGTGGGGAATATTGCACAATGGGCGCAAGCCTGATGCAGCGACGCCGCGTGCGGGATGGAGGCCTTCGGGTTGTAAACCGCTTTTATAGGGGGGCAAGCTATGCCTGTGTGG…	27f
842	Scardovia	wiggsiae	Actinobacteria	A	NCATGCAGTCGAACGGGATCCACTGGGCTTTTGTTTGGTGGTGAGAGTGGCGAACGGGTGAGTAATGCGTGACTAACCTGCCGTATGGTTGGGGATAGCTCCTGGAAACGGGTGGTAATACCCAATGCTCCAGCTGGATGCATGTCTGGTTGGGAAAGCTTTTGTGCCATATGATGGGGTCGCGTCCTATCAGCTTGTTGGTGGGGTGATGGCCTACCAAGGCGTCGACGGGTAGCCGGCCTAAGAGGGCGACCGGCCACATTGGGACTGAGATACGGCCCAGACTCCTACGGGAGGCAGCAGTGGGGAATATTGCACAATGGGCGCAAGCCTGATGCAGCGACGCCGCGTGCGGGATGGAGGCCTTCGGGTTGTAAACCGCTTTTATAGGGGGGCAAG…	27f
845	Schaalia	lingnae [Not Validly Published]	Actinobacteria	A	TGCAGTCGAACGCTGAAGGCTCAGCTTGCTGGGCTGGATGAGTGGCGAACGGGTGAGTAACACGTGAGTAACCTGCCCTCTTCTTTGGGATAACGGTCGGAAACGGCTGCTAATACCGGGTATTCACTGTCCTTCGCATGGGGGGTGGTGGAAAGGTTTTTTCTGGTGGGGGATGGGCTCGCGGCCTATCAGCTTGTTGGTGGGGTGATGGCTTACCAAGGCTTTGACGGGTAACCGGCCTGAGAGGGTGACCGGTCACATTGGGACTGAGATACGGCCCAGACTCCTACGGGAGGCAGCAGTGGGGAATATTGCACAATGGGCGAAAGCCTGATGCAGCGACGCCGCGTGAGGGATGAAGGCCTTCGGGTTGTAAACCTCTTTCGCTCATGGTCAAGC…	27f
988	Schaalia	odontolytica	Actinobacteria	M		MALDI
851	Schaalia	sp.	Actinobacteria	A	NTGCAGTCGACGCTGAAGCCTAGCTTGCTGGGTGGATGAGTGGCGAACGGGTGAGTAACACGTGAGTAACCTGCCCTCTTCTTTGGGATAACGCCCGGAAACGGGTGCTAATACTGGATATTCACTGGCCTTCGCATGGGGGTTGGTGGAAAGGTTTTTTCTGGTGGGGGATGGGCTCGCGGCCTATCAGCTTGTTGGTGGGGTGATGGCCTACCAAGGCTTTGACGGGTAGCCGGCCTGAGAGGGTGACCGGTCACATTGGGACTGAGATACGGCCCAGACTCCTACGGGAGGCAGCAGTGGGGAATATTGCACAATGGGCGAAAGCCTGATGCAGCGACGCCGCGTGAGGGATGGAGGCCTTCGGGTTGTAAACCTCTTTCGCTCATGGTCAAGCCG…	27f
716	Schaalia	sp. HMT 180	Actinobacteria	N	AGTCGANGCTGAAGCTCAGCTTTTGTTGGGTGGATGAGTGGCGAACGGGTGAGTAACACGTGAGTAACCTGCCCCCTTCTTTGGGATAACGCCCGGAAACGGGTGCTAATACTGGATATTCACTGGTCTTCGCATGGGGGTTGGTGGAAAGGGTTTTTCTGGTGGGGGATGGGCTCGCGGCCTATCAGCTTGTTGGTGGGGTGATGGCCTACCAAGGCTTTGACGGGTAGCCGGCCTGAGAGGGTGACCGGTCACATTGGGACTGAGATACGGCCCAGACTCCTACGGGAGGCAGCAGTGGGGAATATTGCACAATGGGCGCAAGCCTGATGCAGCGACGCCGCGTGAGGGATGGAGGCCTTCGGGTTGTGAACCTCTTTCGCTCATGGTCAAGCCGCA…	27f
989	Schaalia	sp. HMT-180	Actinobacteria	O	KGTTGGTGGAAAGGGTTTTTCTGGTGGKGGATGGGCTCGCGGCCTATCAGCTTGTTGGTGGGGTGATGGCCTACCAAGGCTTTGACGGGTAGCCGGCCTGAGAGGGTGACCGGKCACATTGGGACTGAGATACGGCCCASACTCCTACGGGAGGCAGCAKWGGGGAATATKGCACAATGGGCGCAAGCCTGATGCAGCGACGCCGCGTRAGGGATGGAGGCCTTCGGKKTGTGAACCTCTTTCGCTCATGGTCAAGCCGCAACAATGGTTGTGKTGAGGGTAGTGGGTAAAGAAGCGCCGGCTAACTACGTGCCAGCAGCCGCGGTAATACGTAGGGCGCGAGCGTTGTCCGGAATTATTGGGCGTAAAGGGCTTGTAGGCGGTTGGTCGCGTCTGCCG…	27f
679	Schaalia	sp. HMT-180	Actinobacteria	O	TGCAGTCGAACGCTGAAGCTCAGCTTTTGTTGGGTGGATGAGTGGCGAACGGGTGAGTAACACGTGAGTAACCTGCCCCCTTCTTTGGGATAACGCCCGGAAACGGGTGCTAATACTGGATATTCACTGGTCTTCGCATGGGGGTTGGTGGAAAGGGTTTTTCTGGTGGGGGATGGGCTCGCGGCCTATCAGCTTGTTGGTGGGGTGATGGCCTACCAAGGCTTTGACGGGTAGCCGGCCTGAGAGGGTGACCGGTCACATTGGGACTGAGATACGGCCCAGACTCCTACGGGAGGCAGCAGTGGGGAATATTGCACAATGGGCGCAAGCCTGATGCAGCGACGCCGCGTGAGGGATGGAGGCCTTCGGGTTGTGAACCTCTTTCGCTCATGGTCAAGC…	27f
811	Rhizobiaceae	sp.	Alphaproteobacteria	A	AGTCGACGCCCCGCAGGGGAGTGGCAGACGGGTGAGTAACGCGTGGGAACATACCCTTTCCTGCGGAATAGCTCCGGGAAACTGGAATTAATACCGCATACGCCCTACGGGGGAAAGATTTATCGGGGAAGGATTGGCCCGCGTTGGATTAGCTAGTTGGTGGGGTAAAGGCCTACCAAGGCGACGATCCATAGCTGGTCTGAGAGGATGATCAGCCACATTGGGACTGAGACACGGCCCAAACTCCTACGGGAGGCAGCAGTGGGGAATATTGGACAATGGGCGCAAGCCTGATCCAGCCATGCCGCGTGAGTGATGAAGGCCTTAGGGTTGTAAAGCTCTTTCACCGATGAAGATAATGACGGTAGTCGGAGAAGAAGCCCCGGCTAACTTCGTGCC…	27f
695	Gemella	haemolysans	Bacilli	O	ATACATGCAGTCGAGCGAAGTTTTTCTGGTGCTTGCACYRGAAAAACTTAGCGGCGAACGGGTGAGTAACACGTAAAGAACCTGCCTCATAGACTGGGACAACTATTGGAAACGATAGCTAATACCGGATAACAGCATTAACTGCATGGTTGATGTTTGAAAGTTGGTTTTGCTAACACTATGAGATGGCTTTGCGGTGCATTAGCTAGTTGGTGGGGTAAAGGCCTACCAAGGCGACGATGCATAGCCGACCTGAGAGGGTGATCGGCCACACTGGGACTGAGACACGGCCCAGACTCCTACGGGAGGCAGCAGTAGGGAATCTTCCGCAATGGGCGAAAGCCTGACGGAGCAACGCCGCGTGAGTGAAGAAGGATTTCGGTTCGTAAAGCTCTGTTG…	27f
765	Gemella	haemolysans	Bacilli	A	NTAGCAGTCGAGCGAAGTTTTTCTGGTGCTTGCACTAGAAAAACTTAGCGGCGAACGGGTGAGTAACACGTAAAGAACCTGCCTCATAGACTGGGACAACTATTGGAAACGATAGCTAATACCGGATAACAGCATTAACTGCATGGTTGATGTTTGAAAGTTGGTTTTGCTAACACTATGAGATGGCTTTGCGGTGCATTAGCTAGTTGGTGGGGTAAAGGCCTACCAAGGCGACGATGCATAGCCGACCTGAGAGGGTGATCGGCCACACTGGGACTGAGACACGGCCCAGACTCCTACGGGAGGCAGCAGTAGGGAATCTTCCGCAATGGGCGAAAGCCTGACGGAGCAACGCCGCGTGAGTGAAGAAGGATTTCGGTTCGTAAAGCTCTGTTGTTA…	27f
766	Gemella	morbillorum	Bacilli	A	ATANTGCAGTCGAGCGAAGTTTTTCTGGTGCTTGCACTAGAAAAACTTAGCGGCGAACGGGTGAGTAACACGTAAAGAACCTGCCTCATAGACTGGGACAACTATTGGAAACGATAGCTAATACCGGATAACAGCATTAACTGCATGGTTGATGTTTGAAAGTTGGTTATGCTAACACTATGAGATGGCTTTGCGGTGCATTAGCTAGTTGGTGGGGTAAAGGCCCACCAAGGCGACGATGCATAGCCGACCTGAGAGGGTGATCGGCCACACTGGGACTGAGACACGGCCCAGACTCCTACGGGAGGCAGCAGTAGGGAATCTTCCGCAATGGGCGAAAGCCTGACGGAGCAACGCCGCGTGAGTGAAGAAGGATTTCGGTTCGTAAAGCTCTGTTGT…	27f
978	Gemella	morbillorum	Bacilli	O	CAMATACTMACTCTAGAGCGAGGGTTYGATTMTGGCTCAGTCGTAACAAGGTAACCWCACACTCTAGAGCGAAGGGTTYGATTMTGGCTCAGTCKTAACAAGGTAACCTCACMCTCTAGAGCGAAGGGTTTGATTCTGGCTCARTCGTAACAAGGTAACCTCMCACTCTTAARCGAAGGGTTTGATTATGGTTCAATCTGAATTTGTAACCCATTACTTAGYTGGKGGGGGRTTGGTCCTCCARGGCGACGATSCAKAGCCCACCTGACASGGKGATCGRSCACWCTGGGACTGAGACACGGGCCAGACTCCTACGGRAGGCMGYAGWAGGGAATCTTCCRCAATGGGCGAAAGCCTGACGGAKCAMCGCCGCGTGARTGAAGAAGGATTTCGGWTCGT…	27f
20	Gemella	morbillorum	Bacilli	M	CATGCAGTCGAGCGAAGTTTTTCTGGTGCTTGCACTAGAAAAACTTAGCGGCGAACGGGTGAGTAACACGTAAAGAACCTGCCTCATAGACTGGGACAACTATTGGAAACGATAGCTAATACCGGATAACAGTATTTCTCGCATGAGAGATATTTAAAAGTTGGTTATGCTAACACTATGAGATGGCTTTGCGGTGCATTAGCTAGTTGGTGGGGTAAAGGCCCACCAAGGCGACGATGCATAGCCGACCTGAGAGGGTGATCGGCCACACTGGGACTGAGACACGGCCCAGACTCCTACGGGAGGCAGCAGTAGGGAATCTTCCGCAATGGGCGAAAGCCTGACGGAGCAACGCCGCGTGAGTGAAGAAGGATTTCGGTTCGTAAAGCTCTGTTGTTA…	27f
757	Granulicatella	adiacens	Bacilli	A	AGTCGACGAGAGCGACCGGTGCTTGCACTGGTCAATCTAGTGGCGAACGGGTGAGTAACACGTGGGTAACCTGCCCATCAGAGGGGGATAACATCCGGAAACGGATGCTAAAACCGCATAGGTCTTCKARCCGCATGGYTTGAAGAGGAAAAGAGGCGCAAGCTTCTGCTGATGGATGGACCCGCGGTGCATTAGCTAGTTGGTGAGGTAACGGCTCACCAAGGCCGTGATGCATAGCCGACCTGAGAGGGTGATCGGCCACATTGGGACTGAGACACGGCCCAAACTCCTACGGGAGGCAGCAGTAGGGAATCTTCCGCAATGGACGCAAGTCTGACGGAGCAACGCCGCGTGAGTGAAGAAGGTTTTCGGATCGTAAAACTCTGTTGTTAGAGAAGA…	27f
839	Granulicatella	adiacens	Bacilli	A	GANGAGAGCGACCGGTGCTTGCACTGGTCAATCTAGTGGCGAACGGGTGAGTAACACGTGGGTAACCTGCCCATCAGAGGGGGATAACATCCGGAAACGGATGCTAAAACCGCATAGGTCTTCKARCCGCATGGYTTGAAGAGGAAAAGAGGCGCAAGCTTCTGCTGATGGATGGACCCGCGGTGCATTAGCTAGTTGGTGAGGTAACGGCTCACCAAGGCCGTGATGCATAGCCGACCTGAGAGGGTGATCGGCCACATTGGGACTGAGACACGGCCCAAACTCCTACGGGAGGCAGCAGTAGGGAATCTTCCGCAATGGACGCAAGTCTGACGGAGCAACGCCGCGTGAGTGAAGAAGGTTTTCGGATCGTAAAACTCTGTTGTTAGAGAAGAACAA…	27f
684	Granulicatella	adiacens	Bacilli	O	NNCTATAMMTGCAAGTCGAACGAGAGCGACCGGTGCTTGCACTGGTCAATCTAGTGGCGAACGGGTGAGTAACACGTGGGTAACCTGCCCATCAGAGGGGGATAACATTCGGAAACGGATGCTAAAACCGCATAGGTCYTYTAACCGCATGGTTKRARGAGGAAAAGAGGCRCAAGCTTCTGCTGATGGATGGACCCGCGGTGCATTAGCTAGTTGGTGAGGTAACGGCTCACCAAGGCCGTGATGCATAGCCGACCTGAGAGGGTGATCGGCCACATTGGGACTGAGACACGGCCCAAACTCCTACGGGAGGCAGCAGTAGGGAATCTTCCGCAATGGACGCAAGTCTGACGGAGCAACGCCGCGTGAGTGAAGAAGGTTTTCGGATCGTAAAACTCT…	27f
718	Granulicatella	adiacens	Bacilli	N	TACATGCAGTCGACGAGAGCGACCGGTGCTTGCACTGGTCAATCTAGTGGCGAACGGGTGAGTAACACGTGGGTAACCTGCCCATCAGAGGGGGATAACATCCGGAAACGGATGCTAAAACCGCATAGGTCTTCGARCCGCATGGYTTGAAGAGGAAAAGAGGCGCAAGCTTCTGCTGATGGATGGACCCGCGGTGCATTAGCTAGTTGGTGAGGTAACGGCTCACCAAGGCCGTGATGCATAGCCGACCTGAGAGGGTGATCGGCCACATTGGGACTGAGACACGGCCCAAACTCCTACGGGAGGCAGCAGTAGGGAATCTTCCGCAATGGACGCAAGTCTGACGGAGCAACGCCGCGTGAGTGAAGAAGGTTTTCGGATCGTAAAACTCTGTTGTTA…	27f
719	Lactobacillus	casei	Bacilli	N	ATACATGCAGTCGACGAGTTCTGATTATTGAAAGGTGCTTGCATCTTGATTTAATTTTGAACGAGTGGCGGACGGGTGAGTAACACGTGGGTAACCTGCCCTTAAGTGGGGGATAACATTTGGAAACAGATGCTAATACCGCATAAATCCAAGAACCGCATGGTTCTTGGCTGAAAGATGGCGTAAGCTATCGCTTTTGGATGGACCCGCGGCGTATTAGCTAGTTGGTGAGGTAACGGCTCACCAAGGCAATGATACGTAGCCGAACTGAGAGGTTGATCGGCCACATTGGGACTGAGACACGGCCCAAACTCCTACGGGAGGCAGCAGTAGGGAATCTTCCACAATGGACGCAAGTCTGATGGAGCAACGCCGCGTGAGTGAAGAAGGCTTTCGGGT…	27f
696	Lactobacillus	casei	Bacilli	O	GTCGACGAGTTCTGATTATTGAAAGGTGCTTGCATCTTGATTTAATTTTGAACGAGTGGCGGACGGGTGAGTAACACGTGGGTAACCTGCCCTTAAGTGGGGGATAACATTTGGAAACAGATGCTAATACCGCATAAATCCAAGAACCGCATGGTTCTTGGCTGAAAGATGGCGTAAGCTATCGCTTTTGGATGGACCCGCGGCGTATTAGCTAGTTGGTGAGGTAACGGCTCACCAAGGCAATGATACGTAGCCGAACTGAGAGGTTGATCGGCCACATTGGGACTGAGACACGGCCCAAACTCCTACGGGAGGCAGCAGTAGGGAATCTTCCACAATGGACGCAAGTCTGATGGAGCAACGCCGCGTGAGTGAAGAAGGCTTTCGGGTCGTAAAACT…	27f
490	Lactobacillus	casei	Bacilli	M	TGCAGTCGACGAGTTCTGATTATTGAAAGGTGCTTGCATCTTGATTTAATTTTGAACGAGTGGCGGACGGGTGAGTAACACGTGGGTAACCTGCCCTTAAGTGGGGGATAACATTTGGAAACAGATGCTAATACCGCATAAATCCAAGAACCGCATGGTTCTTGGCTGAAAGATGGCGTAAGCTATCGCTTTTGGATGGACCCGCGGCGTATTAGCTAGTTGGTGAGGTAACGGCTCACCAAGGCAATGATACGTAGCCGAACTGAGAGGTTGATCGGCCACATTGGGACTGAGACACGGCCCAAACTCCTACGGGAGGCAGCAGTAGGGAATCTTCCACAATGGACGCAAGTCTGATGGAGCAACGCCGCGTGAGTGAAGAAGGCTTTCGGGTCGTAA…	27f
697	Lactobacillus	gasseri	Bacilli	O	ANTGCAGTCGAGCGAGCTTGCCTAGATGAATTTGGTGCTTGCACCAAATGAAACTAGATACAAGCGAGCGGCGGACGGGTGAGTAACACGTGGGTAACCTGCCCAAGAGACTGGGATAACACCTGGAAACAGATGCTAATACCGGATAACAACACTAGACGCATGTCTAGAGTTTAAAAGATGGTTCTGCTATCACTCTTGGATGGACCTGCGGTGCATTAGCTAGTTGGTAAGGTAACGGCTTACCAAGGCAATGATGCATAGCCGAGTTGAGAGACTGATCGGCCACATTGGGACTGAGACACGGCCCAAACTCCTACGGGAGGCAGCAGTAGGGAATCTTCCACAATGGACGCAAGTCTGATGGAGCAACGCCGCGTGAGTGAAGAAGGGTTTCGG…	27f
488	Lactobacillus	gasseri	Bacilli	M	ATGCAGTCGAGCGAGCTTGCCTAGATGAATTTGGTGCTTGCACCAAATGAAACTAGATACAAGCGAGCGGCGGACGGGTGAGTAACACGTGGGTAACCTGCCCAAGAGACTGGGATAACACCTGGAAACAGATGCTAATACCGGATAACAACACTAGACGCATGTCTAGAGTTTAAAAGATGGTTCTGCTATCACTCTTGGATGGACCTGCGGTGCATTAGCTAGTTGGTAAGGTAACGGCTTACCAAGGCAATGATGCATAGCCGAGTTGAGAGACTGATCGGCCACATTGGGACTGAGACACGGCCCAAACTCCTACGGGAGGCAGCAGTAGGGAATCTTCCACAATGGACGCAAGTCTGATGGAGCAACGCCGCGTGAGTGAAGAAGGGTTTCGGC…	27f
492	Lactobacillus	paracasei	Bacilli	M	ATGCAGTCGAACGAGTTCTCGTTGATGATCGGTGCTTGCACCGAGATTCAACATGGAACGAGTGGCGGACGGGTGAGTAACACGTGGGTAACCTGCCCTTAAGTGGGGGATAACATTTGGAAACAGATGCTAATACCGCATAGATCCAAGAACCGCATGGTTCTTGGCTGAAAGATGGCGTAAGCTATCGCTTTTGGATGGACCCGCGGCGTATTAGCTAGTTGGTGAGGTAATGGCTCACCAAGGCGATGATACGTAGCCGAACTGAGAGGTTGATCGGCCACATTGGGACTGAGACACGGCCCAAACTCCTACGGGAGGCAGCAGTAGGGAATCTTCCACAATGGACGCAAGTCTGATGGAGCAACGCCGCGTGAGTGAAGAAGGCTTTCGGGTCGT…	27f
698	Lactobacillus	paracasei	Bacilli	O	GAGTTCTYGTTGATGATCGGTGCTTGCACCNAGATTCAACATGGAACGAGTGGCGGACGGGTGAGTAACACGTGGGTAACCTGCCCTTAAGTGGGGGATAACATTTGGAAACAGATGCTAATACCGCATAGATCCAAGAACCGCATGGTTCTTGGCTGAAAGATGGCGTAAGCTATCGCTTTTGGATGGACCCGCGGCGTATTAGCTAGTTGGTGAGGTAATGGCTCACCAAGGCGATGATACGTAGCCGAACTGAGAGGTTGATCGGCCACATTGGGACTGAGACACGGCCCAAACTCCTACGGGAGGCAGCAGTAGGGAATCTTCCACAATGGACGCAAGTCTGATGGAGCAACGCCGCGTGAGTGAAGAAGGCTTTCGGGTCGTAAAACTCTGTTG…	27f
720	Lactobacillus	paracasei	Bacilli	N	GANGAGTTCTCGTTGATGATCGGTGCTTGCACCGAGATTCAACATGGAACGAGTGGCGGACGGGTGAGTAACACGTGGGTAACCTGCCCTTAAGTGGGGGATAACATTTGGAAACAGATGCTAATACCGCATAGATCCAAGAACCGCATGGTTCTTGGCTGAAAGATGGCGTAAGCTATCGCTTTTGGATGGACCCGCGGCGTATTAGCTAGTTGGTGAGGTAATGGCTCACCAAGGCGATGATACGTAGCCGAACTGAGAGGTTGATCGGCCACATTGGGACTGAGACACGGCCCAAACTCCTACGGGAGGCAGCAGTAGGGAATCTTCCACAATGGACGCAAGTCTGATGGAGCAACGCCGCGTGAGTGAAGAAGGCTTTCGGGTCGTAAAACTCTG…	27f
491	Lactobacillus	salivarius	Bacilli	M	ATGCAGTCGAACGAAACTTTCTTACACCGAATGCTTGCATTCACCGTAAGAAGTTGAGTGGCGGACGGGTGAGTAACACGTGGGTAACCTGCCTAAAAGAAGGGGATAACACTTGGAAACAGGTGCTAATACCGTATATCTCTAAGGATCGCATGATCCTTAGATGAAAGATGGTTCTGCTATCGCTTTTAGATGGACCCGCGGCGTATTAACTAGTTGGTGGGGTAACGGCCTACCAAGGTGATGATACGTAGCCGAACTGAGAGGTTGATCGGCCACATTGGGACTGAGACACGGCCCAAACTCCTACGGGAGGCAGCAGTAGGGAATCTTCCACAATGGACGCAAGTCTGATGGAGCAACGCCGCGTGAGTGAAGAAGGTCTTCGGATCGTAAAAC…	27f
699	Lactobacillus	salivarius	Bacilli	O	NTGCAGTCGACGAACTTTCTTACACCGAATGCTTGCATTCACCGTAAGAAGTTGAGTGGCGGACGGGTGAGTAACACGTGGGTAACCTGCCTAAAAGAAGGGGATAACACTTGGAAACAGGTGCTAATACCGTATATCTCTAAGGATCGCATGATCCTTAGATGAAAGATGGTTCTGCTATCGCTTTTAGATGGACCCGCGGCGTATTAACTAGTTGGTGGGGTAACGGCCTACCAAGGTGATGATACGTAGCCGAACTGAGAGGTTGATCGGCCACATTGGGACTGAGACACGGCCCAAACTCCTACGGGAGGCAGCAGTAGGGAATCTTCCACAATGGACGCAAGTCTGATGGAGCAACGCCGCGTGAGTGAAGAAGGTCTTCGGATCGTAAAACTC…	27f
700	Lactococcus	lactis	Bacilli	O	AGTTGAGCGCTGAGGTTGGTACTTGTACCGACTGGATGAGCAGCGAACGGGTGAGTAACGCGTGGGGAATCTGCCTTTGAGCGGGGGACAACATTTGGAAACGAATGCTAATACCGCATAAAAACTTTAAACACAAGTTTTAAGTTTGAAAGATGCAATTGCATCACTCAAAGATGATCCCGCGTTGTATTAGCTAGTTGGTGAGGTAAAGGCTCACCAAGGCGATGATACATAGCCGACCTGAGAGGGTGATCGGCCACATTGGGACTGAGACACGGCCCAAACTCCTACGGGAGGCAGCAGTAGGGAATCTTCGGCAATGGACGAAAGTCTGACCGAGCAACGCCGCGTGAGTGAAGAAGGTTTTCGGATCGTAAAACTCTGTTGGTAGAGAAGAAC…	27f
685	Lactococcus	lactis	Bacilli	O	TCTGCAGTTGAGCGCTGAGGTTGGTACTTGTACCGACTGGATGAGCAGCGAACGGGTGAGTAACGCGTGGGGAATCTGCCTTTGAGCGGGGGACAACATTTGGAAACGAATGCTAATACCGCATAAAAACTTTAAACACAAGTTTTAAGTTTGAAAGATGCAATTGCATCACTCAAAGATGATCCCGCGTTGTATTAGCTAGTTGGTGAGGTAAAGGCTCACCAAGGCGATGATACATAGCCGACCTGAGAGGGTGATCGGCCACATTGGGACTGAGACACGGCCCAAACTCCTACGGGAGGCAGCAGTAGGGAATCTTCGGCAATGGACGAAAGTCTGACCGAGCAACGCCGCGTGAGTGAAGAAGGTTTTCGGATCGTAAAACTCTGTTGGTAGAGA…	27f
643	Staphylococcus	capitis	Bacilli	M	TANTGCAGTCGAGCGAACAGACGAGGAGCTTGCTCCTCTGACGTTAGCGGCGGACGGGTGAGTAACACGTGGATAACCTACCTATAAGACTGGGATAACTTCGGGAAACCGGAGCTAATACCGGATAACATGTTGAACCGCATGGTTCAACAGTGAAAGACGGTCTTGCTGTCACTTATAGATGGATCCGCGCCGCATTAGCTAGTTGGTAAGGTAACGGCTTACCAAGGCAACGATGCGTAGCCGACCTGAGAGGGTGATCGGCCACACTGGAACTGAGACACGGTCCAGACTCCTACGGGAGGCAGCAGTAGGGAATCTTCCGCAATGGGCGAAAGCCTGACGGAGCAACGCCGCGTGAGTGAAGAAGGTCTTCGGATCGTAAAACTCTGTTATTAG…	27f
830	Staphylococcus	epidermidis	Bacilli	A	ANTGCAGTCGAGCGACAGACGAGGAGCTTGCTCCTCTGACGTTAGCGGCGGACGGGTGAGTAACACGTGGATAACCTACCTATAAGACTGGGATAACTTCGGGAAACCGGAGCTAATACCGGATAATATATTGAACCGCATGGTTCAATAGTGAAAGACGGTTTTGCTGTCACTTATAGATGGATCCGCGCCGCATTAGCTAGTTGGTAAGGTAACGGCTTACCAAGGCAACGATGCGTAGCCGACCTGAGAGGGTGATCGGCCACACTGGAACTGAGACACGGTCCAGACTCCTACGGGAGGCAGCAGTAGGGAATCTTCCGCAATGGGCGAAAGCCTGACGGAGCAACGCCGCGTGAGTGATGAAGGTCTTCGGATCGTAAAACTCTGTTATTAGGG…	27f
645	Staphylococcus	epidermidis	Bacilli	N	ATANTGCAGTCGAGCGAACAGACGAGGAGCTTGCTCCTCTGACGTTAGCGGCGGACGGGTGAGTAACACGTGGATAACCTACCTATAAGACTGGGATAACTTCGGGAAACCGGAGCTAATACCGGATAATATATTGAACCGCATGGTTCAATAGTGAAAGACGGTTTTGCTGTCACTTATAGATGGATCCGCGCCGCATTAGCTAGTTGGTAAGGTAACGGCTTACCAAGGCAACGATGCGTAGCCGACCTGAGAGGGTGATCGGCCACACTGGAACTGAGACACGGTCCAGACTCCTACGGGAGGCAGCAGTAGGGAATCTTCCGCAATGGGCGAAAGCCTGACGGAGCAACGCCGCGTGAGTGATGAAGGTCTTCGGATCGTAAAACTCTGTTATTA…	27f
758	Staphylococcus	epidermidis	Bacilli	A	TANATGCAAGTCGAGCGAACAGACGAGGAGCTTGCTCCTCTGACGTTAGCGGCGGACGGGTGAGTAACACGTGGATAACCTACCTATAAGACTGGGATAACTTCGGGAAACCGGAGCTAATACCGGATAATATATTGAACCGCATGGTTCAATAGTGAAAGACGGTTTTGCTGTCACTTATAGATGGATCCGCGCCGCATTAGCTAGTTGGTAAGGTAACGGCTTACCAAGGCAACGATGCGTAGCCGACCTGAGAGGGTGATCGGCCACACTGGAACTGAGACACGGTCCAGACTCCTACGGGAGGCAGCAGTAGGGAATCTTCCGCAATGGGCGAAAGCCTGACGGAGCAACGCCGCGTGAGTGATGAAGGTCTTCGGATCGTAAAACTCTGTTATT…	27f
644	Staphylococcus	epidermidis	Bacilli	M	TANTGCAGTCGAGCGAACAGACGAGGAGCTTGCTCCTCTGACGTTAGCGGCGGACGGGTGAGTAACACGTGGATAACCTACCTATAAGACTGGGATAACTTCGGGAAACCGGAGCTAATACCGGATAATATATTGAACCGCATGGTTCAATAGTGAAAGACGGTTTTGCTGTCACTTATAGATGGATCCGCGCCGCATTAGCTAGTTGGTAAGGTAACGGCTTACCAAGGCAACGATGCGTAGCCGACCTGAGAGGGTGATCGGCCACACTGGAACTGAGACACGGTCCAGACTCCTACGGGAGGCAGCAGTAGGGAATCTTCCGCAATGGGCGAAAGCCTGACGGAGCAACGCCGCGTGAGTGATGAAGGTCTTCGGATCGTAAAACTCTGTTATTAG…	27f
500	Streptococcus	anginosus	Bacilli	M	ACATGCAGTAGGACGCACAGTTTATACCGTAGCTTGCTACACCATAGACTGTGAGTTGCGAACGGGTGAGTAACGCGTAGGTAACCTGCCTATTAGAGGGGGATAACTATTGGAAACGATAGCTAATACCGCATAACAGTATGTAACACATGTTAGATGCTTGAAAGATGCAATTGCATCGCTAGTAGATGGACCTGCGTTGTATTAGCTAGTAGGTAGGGTAAAGGCCTACCTAGGCAACGATACATAGCCGACCTGAGAGGGTGATCGGCCACACTGGGACTGAGACACGGCCCAGACTCCTACGGGAGGCAGCAGTAGGGAATCTTCGGCAATGGGGGGAACCCTGACCGAGCAACGCCGCGTGAGTGAAGAAGGTTTTCGGATCGTAAAGCTCTG…	27f
707	Streptococcus	anginosus	Bacilli	O	ACATGCAGTAGGACGCACAGTTTATACCGTAGCTTGCTACACCATAGACTGTGAGTTGCGAACGGGTGAGTAACGCGTAGGTAACCTGCCTATTAGAGGGGGATAACTATTGGAAACGATAGCTAATACCGCATAACAGTATGTAACACATGTTAGATGCTTGAAAGATGCAATTGCATCGCTAGTAGATGGACCTGCGTTGTATTAGCTAGTAGGTAGGGTAATGGCCTACCTAGGCGACGATACATAGCCGACCTGAGAGGGTGATCGGCCACACTGGGACTGAGACACGGCCCAGACTCCTACGGGAGGCAGCAGTAGGGAATCTTCGGCAATGGGGGGAACCCTGACCGAGCAACGCCGCGTGAGTGAAGAAGGTTTTCGGATCGTAAAGCTCTG…	27f
4	Streptococcus	anginosus	Bacilli	M	AGTAGGACGCACAGTTTATACCGTAGCTTGCTACACCATAGACTGTGAGTTGCGAACGGGTGAGTAACGCGTAGGTAACCTGCCTATTAGAGGGGGATAACTATTGGAAACGATAGCTAATACCGCATAACAGTATGTAACACATGTTAGATGCTTGAAAGATGCAATTGCATCGCTAGTAGATGGACCTGCGTTGTATTAGCTAGTAGGTAGGGTAATGGCCTACCTAGGCGACGATACATAGCCGACCTGAGAGGGTGATCGGCCACACTGGGACTGAGACACGGCCCAGACTCCTACGGGAGGCAGCAGTAGGGAATCTTCGGCAATGGGGGGAACCCTGACCGAGCAACGCCGCGTGAGTGAAGAAGGTTTTCGGATCGTAAAGCTCTGTTGTTA…	27f
523	Streptococcus	anginosus	Bacilli	M	ATANTGCAGTAGGACGCACAGTCTATACCGTAGCTTGCTACACCATAGGCTGTGAGTTGCGAACGGGTGAGTAACGCGTAGGTAACCTGCCTATTAGAGGGGGATAACTATTGGAAACGATAGCTAATACCGCATAATAGTATGTAACACATGTTAGATGCTTGAAAGATGCAATTGCATCGCTAGTAGATGGACCTGCGTTGTATTAGCTAGTAGGTAGGGTAAAGGCCTACCTAGGCAACGATACATAGCCGACCTGAGAGGGTGATCGGCCACACTGGGACTGAGACACGGCCCAGACTCCTACGGGAGGCAGCAGTAGGGAATCTTCGGCAATGGGGGGAACCCTGACCGAGCAACGCCGCGTGAGTGAAGAAGGTTTTCGGATCGTAAAGCTCT…	27f
858	Streptococcus	anginosus	Bacilli	A	NCAGTAGGACGCACAGCCTATACCGTAGCTTGCTACACCATAGGCTGTGAGTTGCGAACGGGTGAGTAACGCGTAGGTAACCTGCCTATTAGAGGGGGATAACTATTGGAAACGATAGCTAATACCGCATAACAGTATGTAACACATGTTAGATGCTTGAAAGATGCAATTGCATCGCTAGTAGATGGACCTGCGTTGTATTAGCTAGTAGGTAGGGTAATGGCCTACCTAGGCAACGATACATAGCCGACCTGAGAGGGTGATCGGCCACACTGGGACTGAGACACGGCCCAGACTCCTACGGGAGGCAGCAGTAGGGAATCTTCGGCAATGGGGGGAACCCTGACCGAGCAACGCCGCGTGAGTGAAGAAGGTTTTCGGATCGTAAAGCTCTGTTGT…	27f
687	Streptococcus	anginosus	Bacilli	O	TATANTGCAGTAGGACGCACAGTTTATACCGTAGCTTGCTACACCATAGACTGTGAGTTGCGAACGGGTGAGTAACGCGTAGGTAACCTGCCTATTAGAGGGGGATAACTATTGGAAACGATAGCTAATACCGCATAACAGTATGTAACACATGTTAGATGCTTGAAAGATGCAATTGCATCGCTAGTAGATGGACCTGCGTTGTATTAGCTAGTAGGTAGGGTAATGGCCTACCTAGGCGACGATACATAGCCGACCTGAGAGGGTGATCGGCCACACTGGGACTGAGACACGGCCCAGACTCCTACGGGAGGCAGCAGTAGGGAATCTTCGGCAATGGGGGGAACCCTGACCGAGCAACGCCGCGTGAGTGAAGAAGGTTTTCGGATCGTAAAGCTC…	27f
708	Streptococcus	australis	Bacilli	O	TGCAGTAGAACGCTGAAGGAGGAGCTNGCTCTTTCCGGATGANTTGCGAACGGGTGANTAACGCGTAGGTAACCNGCCNGGTAGCGGGGGATAACTATNGGAAACGATNGCTAATACCGCANAACAGTANATNTTGCANGATATCTGCTTGAAAGGGGCAATTGCTCCACTACCANATGGACCTGCGTTGTATTANCTAGTTGGNGAGGTAACGGCTCACCAAGGCNACNATNCNTAGCCNACCTGANAGGGTGATCGGCCACNCTGGGACTGANACACGGCCCANACTCCTACGGGAGGCAGCANTAGGGAATCTTCGGCAATGGACGGAANTCTGACCGANCAACGCCNCGNGAGTGAANAAGGTTTTCGGATCGTAAAGCTCTGTTGTAANANAAN…	27f
669	Streptococcus	constellatus	Bacilli	M	AGTAGAACGCACAGGATGCACCGTAGTTTACTACACCGTATCCTGTGAGTTGCGAACGGGTGAGTAACGCGTAGGTAACCTGCCTGGTAGCGGGGGATAACTATTGGAAACGATAGCTAATACCGCATAAGAACATTTACTGCATGGTAGATGTTTAAAAGGTGCAAGAGCATCACTACCAGATGGACCTGCGTTGTATTAGCTAGTTGGTGAGGTAACGGCTCACCAAGGCAACGATACATAGCCGACCTGAGAGGGTGATCGGCCACACTGGGACTGAGACACGGCCCAGACTCCTACGGGAGGCAGCAGTAGGGAATCTTCGGCAATGGGGGGAACCCTGACCGAGCAACGCCGCGTGAGTGAAGAAGGTTTTCGGATCGTAAAGCTCTGTTGTTA…	27f
51	Streptococcus	constellatus	Bacilli	M	TGCAGTAGAACGCACAGGATGCACCGTAGTTTACTACACCGTATTCTGTGAGTTGCGAACGGGTGAGTAACGCGTAGGTAACCTGCCTGGTAGCGGGGGATAACTATTGGAAACGATAGCTAATACCGCATAAGAACATTTACTGCATGGTAGATGTTTAAAAGGTGCAAGAGCATCACTACCAGATGGACCTGCGTTGTATTAGCTAGTTGGTGAGGTAACGGCTCACCAAGGCAACGATACATAGCCGACCTGAGAGGGTGATCGGCCACACTGGGACTGAGACACGGCCCAGACTCCTACGGGAGGCAGCAGTAGGGAATCTTCGGCAATGGGGGGAACCCTGACCGAGCAACGCCGCGTGAGTGAAGAAGGTTTTCGGATCGTAAAGCTCTGTTG…	27f
14	Streptococcus	cristatus	Bacilli	M	GCANGTAGAACGCTGAAGGAGGAGCTTGCTCTTCTGGATGAGTTGCGAACGGGTGAGTAACGCGTAGGTAACCTGCCTGGTAGCGGGGGATAACTATTGGAAACGATAGCTAATACCGCATAACATTGACTATTGCATGATAGTCAATTGAAAGGTGCAAATGCACCACTACCAGATGGACCTGCGTTGTATTAGCTAGTTGGTGGGGTAACGGCTCACCAAGGCGACGATACATAGCCGACCTGAGAGGGTGATCGGCCACACTGGGACTGAGACACGGCCCAGACTCCTACGGGAGGCAGCAGTAGGGAATCTTCGGCAATGGACGGAAGTCTGACCGAGCAACGCCGCGTGAGTGAAGAAGGTTTTCGGATCGTAAAGCTCTGTTGTAAGAGAAGA…	27f
7	Streptococcus	gordonii	Bacilli	M	CATGCAGTAGAACGCACAGTTTATACCGTAGCTTGCTACACCATAGACTGTGAGTTGCGAACGGGTGAGTAACGCGTAGGTAACCTGCCTGGTAGCGGGGGATAACTATTGGAAACGATAGCTAATACCGCATAATATTAATTATTGCATGATAATTGATTGAAAGGTGCAAATGCATCACTACCAGATGGACCTGCGTTGTATTAGCTAGTAGGTGAGGTAACGGCTCACCTAGGCGACGATACATAGCCGACCTGAGAGGGTGATCGGCCACACTGGGACTGAGACACGGCCCAGACTCCTACGGGAGGCAGCAGTAGGGAATCTTCGGCAATGGACGAAAGTCTGACCGAGCAACGCCGCGTGAGTGAAGAAGGTTTTCGGATCGTAAAGCTCTGT…	27f
859	Streptococcus	gordonii	Bacilli	A	CNGCAGTAGAAMGCACAGTTTATACCGTAGCTTGCTACACCATAGACTGTGAGTTGCGAACGGGTGAGTAACGCGTAGGTAACCTGCCTGGTAGCGGGGGATAACTATTGGAAACGATAGCTAATACCGCATAATATTAATTATTGCATGATAATTGATTGAAAGGTGCAAATGCATCACTACCAGATGGACCTGCGTTGTATTAGCTAGTAGGTGAGGTAACGGCTCACCTAGGCGACGATACATAGCCGACCTGAGAGGGTGATCGGCCACACTGGGACTGAGACACGGCCCAGACTCCTACGGGAGGCAGCAGTAGGGAATCTTCGGCAATGGACGAAAGTCTGACCGAGCAACGCCGCGTGAGTGAAGAAGGTTTTCGGATCGTAAAGCTCTGTT…	27f
505	Streptococcus	gordonii	Bacilli	M	CNTGCAGTAGACGCACAGTTTATACCGTAGCTTGCTACACCATAGACTGTGAGTTGCGAACGGGTGAGTAACGCGTAGGTAACCTGCCTGGTAGCGGGGGATAACTATTGGAAACGATAGCTAATACCGCATAATATTAATTATTGCATGATAATTAATTGAAAGGTGCAATTGCACCACTACCAGATGGACCTGCGTTGTATTAGCTAGTAGGTGAGGTAACGGCTCACCTAGGCGACGATACATAGCCGACCTGAGAGGGTGATCGGCCACACTGGGACTGAGACACGGCCCAGACTCCTACGGGAGGCAGCAGTAGGGAATCTTCGGCAATGGACGAAAGTCTGACCGAGCAACGCCGCGTGAGTGAAGAAGGTTTTCGGATCGTAAAGCTCTGTT…	27f
17	Streptococcus	gordonii	Bacilli	M	GTAGAACGCACAGTTTATACCGTAGCTTGCTACACCATAGACTGTGAGTTGCGAACGGGTGAGTAACGCGTAGGTAACCTGCCTGGTAGCGGGGGATAACTATTGGAAACGATAGCTAATACCGCATAATATTAATTATTGCATGATAATTAATTGAAAGGTGCAATTGCACCACTACCAGATGGACCTGCGTTGTATTAGCTAGTAGGTGAGGTAACGGCTCMMCYWAGSCRACAATACATAGCCGACCTGAGAGGGTGATCGGCCACACTGGGACTGAGACACGGCCCAGACTCCTACGGGAGGCAGCAGTAGGGAATCTTCGGCAATGGACGAAAGTCTGACCGAGCAACGCCGCGTGAGTGAAGAAGGTTTTCGGATCGTAAAGCTCTGTTGTAA…	27f
886	Streptococcus	gordonii	Bacilli	A	NNNNGNNGTGNTGCTATANTGCAAGTAGAACGCACAGTTTATACCGTAGCTTGCTACACCATAGACTGTGAGTTGCGAACGGGTGAGTAACGCGTAGGTAACCTGCCTGGTAGCGGGGGATAACTATTGGAAACGATAGCTAATACCGCATAATATTAATTATTGCATGATAATTGATTGAAAGGTGCAAATGCNTCACTACCAGATGGACCTGCGTTGTATTAGCTAGTAGGTGAGGTAACGGCTCNCCTAGGCGACGATACATAGCCGACCTGAGAGGGTGATCGGCCACACTGGGACTGAGACACGGCCCAGACTCCTACGGGAGGCAGCAGTAGGGAATCTTCGGCAATGGACGAAAGTCTGACCGAGCAACGCCGCGTGAGTGAAGAAGGTTTT…	27f
885	Streptococcus	gordonii	Bacilli	A	NNNNNNNCTNNTGCTATACATGCAGTAGAACGCACAGTTTATACCGTAGCTTGCTACACCATAGACTGTGAGTTGCGAACGGGTGAGTAACGCGTAGGTAACCTGCCTGGTAGCGGGGGATAACTATTGGAAACGATAGCTAATACCGCATAATATTAATTATTGCATGATAATTAATTGAAAGGTGCAATTGCACCACTACCAGATGGACCTGCGTTGTATTAGCTAGTAGGTGAGGTAACGGCTCACCTAGGCGACGATACATAGCCGACCTGAGAGGGTGATCGGCCACACTGGGACTGAGACACGGCCCAGACTCCTACGGGAGGCAGCAGTAGGGAATCTTCGGCAATGGACGAAAGTCTGACCGAGCAACGCCGCGTGAGTGAAGAAGGTTTT…	27f
709	Streptococcus	gordonii	Bacilli	O	TACATGCAGTAGAACGCACAGTTTATACCGTAGCTTGCTACACCATAGACTGTGAGTTGCGAACGGGTGAGTAACGCGTAGGTAACCTGCCTGGTAGCGGGGGATAACTATTGGAAACGATAGCTAATACCGCATAATATTAATTATTGCATGATAATTAATTGAAAAGTGCAATTGCACCACTACCAGATGGACCTGCGTTGTATTAGCTAGTAGGTGAGGTAACGGCTCACCTAGGCGACGATACATAGCCGACCTGAGAGGGTGATCGGCCACACTGGGACTGAGACACGGCCCAGACTCCTACGGGAGGCAGCAGTAGGGAATCTTCGGCAATGGACGAAAGTCTGACCGAGCAACGCCGCGTGAGTGAAGAAGGTTTTCGGATCGTAAAGCTCT…	27f
993	Streptococcus	gordonii	Bacilli	N	TANTGCAGTAGAACGCACAGTTTATACCGTAGCTTGCTACACCATAGACTGTGAGTTGCGAACGGGTGAGTAACGCGTAGGTAACCTGCCTGGTAGCGGGGGATAACTATTGGAAACGATAGCTAATACCGCATAATATTAATTATTGCATGATAATTGATTGAAAGGTGCAATTGCACCACTACCAGATGGACCTGCGTTGTATTAGCTAGTAGGTGAGGTAACGGCTCACCTAGGCGACGATACATAGCCGACCTGAGAGGGTGATCGGCCACACTGGGACTGAGACACGGCCCAGACTCCTACGGGAGGCAGCAGTAGGGAATCTTCGGCAATGGACGAAAGTCTGACCGAGCAACGCCGCGTGAGTGAAGAAGGTTTTCGGATCGTAAAGCTCTG…	27f
498	Streptococcus	infantis clade 431	Bacilli	M	ACATGCAAGTAGAACGCTGAAGGAGGAGCTTGCTCTTCTGGATGAGTTGCGAACGGGTGAGTAACGCGTAGGTAACCTGCCTGGTAGCGGGGGATAACTATTGGAAACGATAGCTAATACCGCATAACAGTAGATATTGCATGATATCTGCTTGAAAGGTGCAATTGCATCACTACCAGATGGACCTGCGTTGTATTAGCTAGTTGGTGGGGTAACGGCTCACCAAGGCGACGATACATAGCCGACCTGAGAGGGTGATCGGCCACACTGGGACTGAGACACGGCCCAGACTCCTACGGGAGGCAGCAGTAGGGAATCTTCGGCAATGGACGGAAGTCTGACCGAGCAACGCCGCGTGAGTGAAGAAGGTTTTCGGATCGTAAAGCTCTGTTGTAAGAG…	27f
710	Streptococcus	infantis clade 431	Bacilli	O	TACATGCAGTAGAACGCTGAAGGAGGGGCTTGCTCTTCTGGATGAGTTGCGAACGGGTGAGTAACGCGTAGGTAACCTGCCTGGTAGCGGGGGATAACTATTGGAAACGATAGCTAATACCGCATAACAGTAGATATTGCATGATATCTGCTTGAAAGGTGCAAATGCATCACTACCAGATGGACCTGCGTTGTATTAGCTAGTTGGTGGGGTAACGGCTCACCAAGGCGACGATACATAGCCGACCTGAGAGGGTGATCGGCCACACTGGGACTGAGACACGGCCCAGACTCCTACGGGAGGCAGCAGTAGGGAATCTTCGGCAATGGACGGAAGTCTGACCGAGCAACGCCGCGTGAGTGAAGAAGGTTTTCGGATCGTAAAGCTCTGTTGTAAGAG…	27f
759	Streptococcus	intermedius	Bacilli	A	ATGCAGTAGAACGCACAGGATGCACCGTAGTTTACTACACCGTATTCTGTGAGTTGCGAACGGGTGAGTAACGCGTAGGTAACCTGCCTGGTAGCGGGGGATAACTATTGGAAACGATAGCTAATACCGCATAAGAACATTTACTGCATGGTAGATGTTTAAAAGGTGCAAATGCATCACTACCAGATGGACCTGCGTTGTATTAGCTAGTAGGTGAGGTAACGGCTCACCTAGGCGACGATACATAGCCGACCTGAGAGGGTGATCGGCCACACTGGGACTGAGACACGGCCCAGACTCCTACGGGAGGCAGCAGTAGGGAATCTTCGGCAATGGGGGGAACCCTGACCGAGCAACGCCGCGTGAGTGAAGAAGGTTTTCGGATCGTAAAGCTCTGTT…	27f
856	Streptococcus	intermedius	Bacilli	A	NTGCAGTAGAACGCACAGGATGCACCGTAGTTTACTACACCGTATTCTGTGAGTTGCGAACGGGTGAGTAACGCGTAGGTAACCTGCCTGGTAGCGGGGGATAACTATTGGAAACGATAGCTAATACCGCATAAGAACATTTACTGCATGGTAGATGTTTAAAAGGTGCAAATGCATCACTACCAGATGGACCTGCGTTGTATTAGCTAGTAGGTGAGGTAACGGCTCACCTAGGCGACGATACATAGCCGACCTGAGAGGGTGATCGGCCACACTGGGACTGAGACACGGCCCAGACTCCTACGGGAGGCAGCAGTAGGGAATCTTCGGCAATGGGGGGAACCCTGACCGAGCAACGCCGCGTGAGTGAAGAAGGTTTTCGGATCGTAAAGCTCTGTT…	27f
723	Streptococcus	intermedius	Bacilli	N	TANTGCAGTAGAACGCACAGGATGCACCGTAGTTTACTACACCGTATTCTGTGAGTTGCGAACGGGTGAGTAACGCGTAGGTAACCTGCCTGGTAGCGGGGGATAACTATTGGAAACGATAGCTAATACCGCATAAGAACATTTACTGCATGGTAGATGTTTAAAAGGTGCAAATGCATCACTACCAGATGGACCTGCGTTGTATTAGCTAGTAGGTGAGGTAACGGCTCACCTAGGCGACGATACATAGCCGACCTGAGAGGGTGATCGGCCACACTGGGACTGAGACACGGCCCAGACTCCTACGGGAGGCAGCAGTAGGGAATCTTCGGCAATGGGGGGAACCCTGACCGAGCAACGCCGCGTGAGTGAAGAAGGTTTTCGGATCGTAAAGCTCTG…	27f
863	Streptococcus	lactarius	Bacilli	A	NNNTNAGCGNCTACCATGCAGTCGACGGTGAAGGGGCCTGCTTTTGNGGGTCCNGGATGANTGGCGAANGGGTGANTAACACNTGANTAACCTGCCCCCTTCTTCTGGATAACCNCNNGAAANTGTGGCTAANACGGGATATTCTGNGCCTGCTGCNTGGNGGGNGNGGGAAANATTGNGNCTTTGGGTGTTTTCNGNGGGGGAAGGGCTCCCGGNCTATCANCTTGGTGGNGGGGTGAAGGCCTACCNAGGNGGTGACCGGTANCCCGCCTGANAAGGTGGACNGNCNACCCGGGACTGANACACCGGCCNNAATCCTACNGGANGGAGCAANGGGGAAAATTGGACAATGGGCGCNAGCCTGAAGCANCNACGCCNCGTGANGGATGGANGCCTTCG…	27f
499	Streptococcus	mutans	Bacilli	M	ANTGCAGTGGGACGCAGGAAACACACTGTGCTTGCACACCGTGTTTTCTTGAGTCGCGAACGRGTGAGTAACGCGTAGGTAACCTGCCTATTAGCGGGGGATAACTATTGGAAACGATAGCTAATACCGCATAATATTAATTATTGCATGATAATTGATTGAAAGATGCAAGCGCATCACTAGTAGATGGACCTGCGTTGTATTAGCTAGTTGGTAAGGTAAGAGCTTACCAAGGCGACGATACATAGCCGACCTGAGAGGGTGATCGGCCACACTGGGACTGAGACACGGCCCAGACTCCTACGGGAGGCAGCAGTAGGGAATCTTCGGCAATGGACGAAAGTCTGACCGAGCAACGCCGCGTGAGTGAAGAAGGTTTTCGGATCGTAAAGCTCTGTT…	27f
857	Streptococcus	mutans	Bacilli	A	NTGCAGTGGGACGCAGGGAACACACTGTGCTTGCACACCGTGTTTTCTTGAGTCGCGAACGGGTGAGTAACGCGTAGGTAACCTGCCTATTAGCGGGGGATAACTATTGGAAACGATAGCTAATACCGCATAATATTAATTATTGCATGATAATTGATTGAAAGATGCAAGCGCATCACTAGTAGATGGACCTGCGTTGTATTAGCTAGTTGGTAAGGTAAGAGCTTACCAAGGCGACGATACATAGCCGACCTGAGAGGGTGATCGGCCACACTGGGACTGAGACACGGCCCAGACTCCTACGGGAGGCAGCAGTAGGGAATCTTCGGCAATGGACGAAAGTCTGACCGAGCAACGCCGCGTGAGTGAAGAAGGTTTTCGGATCGTAAAGCTCTGTTG…	27f
688	Streptococcus	oralis subsp. tigurinus clade 070	Bacilli	O	ACATGCAGTAGAACGCTGAAGCTTGGTGCTTGCACCGAGCGGATGAGTTGCGAACGGGTGAGTAACGCGTAGGTAACCTGCCTGGTAGCGGGGGATAACTATTGGAAACGATAGCTAATACCGCATAAAATGGATTATCGCATGATAATCSATTGAAAGGTGCAAATGCATCACTACCAGATGGACCTGCGTTGTATTAGCTAGTTGGTGGGGTAACGGCTCACCAAGGCGACGATACATAGCCGACCTGAGAGGGTGATCGGCCACACTGGGACTGAGACACGGCCCAGACTCCTACGGGAGGCAGCAGTAGGGAATCTTCGGCAATGGACGGAAGTCTGACCGAGCAACGCCGCGTGAGTGAAGAAGGTTTTCGGATCGTAAAGCTCTGTTGTAAGA…	27f
711	Streptococcus	oralis subsp. tigurinus clade 070	Bacilli	O	ANTGCAGTAGAACGCTGAAGCTTGGTGCTTGCACCGAGCGGATGAGTTGCGAACGGGTGAGTAACGCGTAGGTAACCTGCCTGGTAGCGGGGGATAACTATTGGAAACGATAGCTAATACCGCATAAAATGGATTATCGCATGATAATCSATTGAAAGGTGCAAATGCATCACTACCAGATGGACCTGCGTTGTATTAGCTAGTTGGTGGGGTAACGGCTCACCAAGGCGACGATACATAGCCGACCTGAGAGGGTGATCGGCCACACTGGGACTGAGACACGGCCCAGACTCCTACGGGAGGCAGCAGTAGGGAATCTTCGGCAATGGACGGAAGTCTGACCGAGCAACGCCGCGTGAGTGAAGAAGGTTTTCGGATCGTAAAGCTCTGTTGTAAGAG…	27f
865	Streptococcus	oralis subsp. tigurinus clade 071	Bacilli	N	ACGCTGAGAGAGGAGCTTGCTCTTCTTGGATGAGTTGCGAACGGGTGAGTAACGCGTAGGTAACCTGCCTGGTAGCGGGGGATAACTATTGGAAACGATAGCTAATACCGCATAAAATGGATTATCGCATGATAATCCATTGAAAGGTGCAAATGCATCACTACCAGATGGACCTGCGTTGTATTAGCTAGTTGGTGGGGTAACGGCTCACCAAGGCGACGATACATAGCCGACCTGAGAGGGTGATCGGCCACACTGGGACTGAGACACGGCCCAGACTCCTACGGGAGGCAGCAGTAGGGAATCTTCGGCAATGGACGGAAGTCTGACCGAGCAACGCCGCGTGAGTGAAGAAGGTTTTCGGATCGTAAAGCTCTGTTGTAAGAGAAGAACGAGTGT…	27f
497	Streptococcus	parasanguinis clade 411	Bacilli	M	ATANTGCAGTAGAACGCTGAAGCTTGGTGCTTGCACCGAGCGGATGAGTTGCGAACGGGTGAGTAACGCGTAGGTAACCTGCCTCTTAGCGGGGGATAACTATTGGAAACGATAGCTAATACCGCATAAAAGWCGATATCGCATGATATTGATTTGAAAGGTGCAATTGCATCACTAAGAGATGGACCTGCGTTGTATTAGCTAGTTGGTGAGGTAACGGCTCACCAAGGCRACGATACATAGCCGACCTGAGAGGGTGATCGGCCACACTGGGACTGAGACACGGCCCAGACTCCTACGGGAGGCAGCAGTAGGGAATCTTCGGCAATGGGGGCAACCCTGACCGAGCAACGCCGCGTGAGTGAAGAAGGTTTTCGGATCGTAAAGCTCTGTTGTAAG…	27f
772	Streptococcus	parasanguinis clade 411	Bacilli	A	GAGTTGCGAACGGGTGAGTAACRCGWAKSTRACYTGCCTCTTAGCGGGGGATAACTATWGGAAACSWTAKCTMATACCGSAYAAAAGTCRATATCGCAKGATGTTGACTTGAAWGGTSCAATTGCATCACTAAGAGAKGGACCTGCGTTGTATTAGCTAGTTGGTGAGGTAACGGMTCACCAAGRCSASGATACATAGCCKAMCTRAGAGSRYKATCRSYSACACTGGGACTGARACACGRCCCAKACTCCTACGGGAGGCWGYWGTASGGAATCTTCGRSCATGRGCSCRACCCTGMCCGAGCRASRCCRCGTGMKTSAAGAWGGTTTTCGGATCGTAWAGCTCTGTTGTAAGAGAAGAWCGAGYGTGASAGTGGAAAGTTCACACTGTGACGRTGAC…	27f
712	Streptococcus	parasanguinis clade 721	Bacilli	O	TGCAGTAGAACGCTGAAGCTTGGTGCTTGCACCGAGCGGAAGAGTTGCGAACGGGTGAGTAACGCGTAGGTAACCTGCCTCTTAGCGGGGGATAACTATTGGAAACGATAGCTAATACCGCATAAAAGTCGGCATTGCATGATGTTGACTTGAAAGGTGCAACTGCATCACTAAGAGATGGACCTGCGTTGTATTAGCTAGTTGGTGAGGTAACGGCTCACCAAGGCGACGATACATAGCCGACCTGAGAGGGTGATCGGCCACACTGGGACTGAGACACGGCCCAGACTCCTACGGGAGGCAGCAGTAGGGAATCTTCGGCAATGGACGGAAGTCTGACCGAGCAACGCCGCGTGAGTGAAGAAGGTTTTCGGATCGTAAAGCTCTGTTGTAAGAGAA…	27f
670	Streptococcus	parasanguinis clade 721	Bacilli	M	TGCAGTAGAACGCTGAAGCTTGGTGCTTGCACCGAGCGGAGGAGTTGCGAACGGGTGAGTAACGCGTAGGTAACCTGCCTCTTAGCGGGGGATAACTATTGGAAACGATAGCTAATACCGCATAAAAGTCGACATTGCATGATGTTGACTTGAAAGGTGCAACTGCATCACTAAGAGATGGACCTGCGTTGTATTAGCTAGTTGGTGAGGTAACGGCTCACCAAGGCGACGATACATAGCCGACCTGAGAGGGTGATCGGCCACACTGGGACTGAGACACGGCCCAGACTCCTACGGGAGGCAGCAGTAGGGAATCTTCGGCAATGGACGGAAGTCTGACCGAGCAACGCCGCGTGAGTGAAGAAGGTTTTCGGATCGTAAAGCTCTGTTGTAAGAGAA…	27f
773	Streptococcus	salivarius	Bacilli	A	ANTGCAGTNGAAMGCTGAAGAGAGGAGCTTGCTCTTCTTGGATGAGTTGCGAACGGGTGAGTAACGCGTAKGTRACCTGCCTTGTAGCGGGGGATAACTATTGGAAACGATAGCTAATACCGCATAACAATGGATGACACATGTCATTTATTTGAAAGGGGYAATTGCTCCACTACAAGATGGACCTGCGTTGTATTAGCTAGTAGGTGAGGTAACGGMTCACCTAGGCSACGATACATAGCCKACCTGAGAGGGTGATCGGYCACACTGGGACTGAGACACGGCCCAGACTCCTACGGGAGGCAGCAGTAGGGAATCTTCGGCAATGGGGGCAACCCTGACCGAGCAACGCCGCGTGAGTGAAGAAGGTTTTCGGATCGTAAAGCTCTGTTGTAAGTC…	27f
816	Streptococcus	sanguinis	Bacilli	A	ATGAGTTGCGAACGGGTGAGTAACGCGTAGGTAACCTGCCTGGTAGCGGGGGATAACTATTGGAAACKATAGCTAATACCGCATGAAATTGMTTRTCGCATGATAATTAATTGAAAGATGCAATTGCATCACTACCWAATGGACCTGCGTTGTATTAGCTAKATGGTGAGGTAACGGCTCACCAAGGCGACGATACATAGCCGACCTGAGAGGGTGATCGGCCACACTGGGACTGAGACACGGCCCAGACTCCTACGGGAGGCAGCAGTAGGGAATCTWCGGCAATGGGGGGAACCCTGACCGAGCAACGCCGCGTGAGTGAAGAAGGTTTTCGGATCGTAAAGCTCTGTTGTAAGAGAAGAACGGGTGTGAGAGTGGAAAGTTCACACTGTGACGGTA…	27f
774	Streptococcus	sanguinis	Bacilli	A	GCAGTAGAACGCTGAGAGAGGAGCTTGCTCTTCTTGGATGAGTTGCGAACGGGTGAGTAACGCGTAGGTAACCTGCCTGGTAGCGGGGGATAACTATTGGAAACGATAGCTAATACCGCATGAAATTGCTTRTCGCATGATAATTAATTGAAAGATGCAATTGCATCACTACCAGATGGACCTGCGTTGTATTAGCTAGTTGGTGAGGTAACGGCTCACCAAGGCGACGATACATAGCCGACCTGAGAGGGTGATCGGCCACACTGGGACTGAGACACGGCCCAGACTCCTACGGGAGGCAGCAGTAGGGAATCTTCGGCAATGGGGGGAACCCTGACCGAGCAACGCCGCGTGAGTGAAGAAGGTTTTCGGATCGTAAAGCTCTGTTGTAAGAGAAGA…	27f
814	Streptococcus	sanguinis	Bacilli	A	NTGAGTTGCGAACGGGTGAGTAACGCGTAGGTAACCTGCCTGGTAGCGGGGGATAACTATTGGAAACGATAGCTAATACCGCATGAAATTGMTTRTCGCATGATAATTAATTGAAAGATGCAATTGCATCACTACCAAATGGACCTGCGTTGTATTAGCTAGWTGGTGAGGTAACGGCTCACCAAGGCGACGATACATAGCCGACCTGAGAGGGTGATCGGCCACACTGGGACTGAGACACGGCCCAGACTCCTACGGGAGGCAGCAGTAGGGAATCTTCGGCAATGGGGGGAACCCTGACCGAGCAACGCCGCGTGAGTGAAGAAGGTTTTCGGATCGTAAAGCTCTGTTGTAAGAGAAGAACGGGTGTGAGAGTGGAAAGTTCACACTGTGACGGTA…	27f
823	Streptococcus	sanguinis	Bacilli	A	TMTGGCTCAGTCSTAACAAGGTAACCWCACACTCTAGAGCGAAGGGTTYGATTMTGGCTCAGTCGTAACAAGGTAACCWCACACTCTAGAGCGAAGGGTTTGATTMTGGCTCAGTCGTAACAWGGTAACCWCACWCTCTARARCRAASGGTTKGATYAYGGCTCAATCGWAAYRMGGTRWCYWMACWMTYTRGAGMGRARGGKKYKAWYMTGGGYSASKMKWMAYARSGTAMCYWCGCACGGTGAKMGCSRASRSTGYGGATCTSTAGGACACRGTCCCTNGACTCGTACGGYAAGGCAGCAGTAGGGAATCTTCGGCAATGGGGSGAACCCTGACCGAGYAACGMCGCGTGAGTGAAGAAGGTTTTCGGATCGTAAAGCTCTGTTGTAAGAKAAGAAC…	27f
809	Streptococcus	sp. (HMT 423/mitis)	Bacilli	A	NTGCAGTAGAACGCTGAGGAGGAGCTTGCTTCTCTGGATGAGTTGCGAACGGGTGAGTAACGCGTAGGTAACCTGCCTGGTAGYGGGGGATAACTATTGGAAACGATAGCTAATACCGCATAATAGTAGATGTTGCATGACATTTGCTTAAAAGGTGCAATTGCATCACTACCAGATGGACCTGCGTTGTATTAGCTAGTTGGTGAGGTAACGGCTCACCAAGGCGACGATACATAGCCGACCTGAGAGGGTGATCGGCCACACTGGGACTGAGACACGGCCCAGACTCCTACGGGAGGCAGCAGTAGGGAATCTTCGGCAATGGACGGAAGTCTGACCGAGCAACGCCGCGTGAGTGAAGAAGGTTTTCGGATCGTAAAGCTCTGTTGTAAGAGAAGA…	27f
494	Streptococcus	sp. (the Anginosus group)	Bacilli	M	ANTGCAGTAGGACGCACAGTCTATACCGTAGCTTGCTACACCATAGGCTGTGAGTTGCGAACGGGTGAGTAACGCGTAGGTAACCTGCCTATTAGAGGGGGATAACTATTGGAAACGATAGCTAATACCGCATAACAGTATGTAACACATGTTAGATGCTTGAAAGATGCAATTGCATCGCTAGTAGATGGACCTGCGTTGTATTAGCTAGTAGGTAGGGTAAAGGCCTACCTAGGCAACGATACATAGCCGACCTGAGAGGGTGATCGGCCACACTGGGACTGAGACACGGCCCAGACTCCTACGGGAGGCAGCAGTAGGGAATCTTCGGCAATGGGGGGAACCCTGACCGAGCAACGCCGCGTGAGTGAAGAAGGTTTTCGGATCGTAAAGCTCTGT…	27f
763	Streptococcus	sp. (the Anginosus group)	Bacilli	A	GCAGTAGGACGCACAGTTTATACCGTAGCTTGCTACACCATAGACTGTGAGTTGCGAACGGGTGAGTAACGCGTAGGTAACCTRCCTATTAGAGGGGGATAACTATTGGAAACGATAGCTAATACCGCATAACAGTATGTAACACATGTTAGATGCTTGAAAGATGCAATTGCATCGCTAGTAGATGGACCTGCGTTGTATTAGCTAGTAGGTAGGGTAAAGGCCTACCTAGGCAACGATACATAGCCGACCTGAGAGGGTGATCGGCCACACTGGGACTGAGACACGGCCCAGACTCCTACGGGAGGCAGCAGTAGGGAATCTTCGGCAATGGGGGGAACCCTGACCGAGCAACGCCGCGTGAGTGAAGAAGGTTTTCGGATCGTAAAGCTCTGTTGT…	27f
671	Streptococcus	sp. (the Mitis group)	Bacilli	M	AGGAGCTTGCTCTTCTTGGATGAGTTGCRAACGGGWGAGTAACGCRTAGGTMMCCTGCSTGGTAGCGGGGGATAACTATTGRAAACKATMGCTAAYACCGCATAATARTAKATGTTGCRWGACWTTTGCTTAAARGGTGCWWTTGCMTCWCTACCAKATGGACCTGCKTTGTATTAKCTAKKTGGWGGGGTAACGGCTCACCARGGMMAMKATACATASCMSACCTGAGAGGGWGATCGGCCACWSTGGGASTGASACACGGCCCASACTCCTACGGGAGGCARCARTRGGGAATCYTCSGCWRTGGACRGAASTCWGACCGARCMACSCCGCGWGAGTGAAGAAKGTTTTCRGATCRTAAAKCTCTKTTGTAAGAGAAGAAMGAGTGWGAGAGTGGAA…	27f
860	Streptococcus	sp. (the Mitis group)	Bacilli	A	ATANTGCAGTAGAACGCTGAAGGAGGAGCTTGCTTCTCTGGATGAGTTGCGAACGGGTGAGTAACGCGTAGGTAACCTGCCTGGTAGCGGGGGATAACTATTGGAAACGATAGCTAATACCGCATAAGAGTAGATGTCGCATGACATTTGCTTAAAAGGTGCAATTGCATCACTACCAGATGGACCTGCGTTGTATTAGCTAGTTGGTGAGGTAACGGCTCACCAAGGCGACGATACATAGCCGACCTGAGAGGGTGATCGGCCACACTGGGACTGAGACACGGCCCAGACTCCTACGGGAGGCAGCAGTAGGGAATCTTCGGCAATGGACGGAAGTCTGACCGAGCAACGCCGCGTGAGTGAAGAAGGTTTTCGGATCGTAAAGCTCTGTTGTAAGAG…	27f
489	Streptococcus	sp. (the Mitis group)	Bacilli	M	ATGANTTGCGAACGGGTGAGTAACGCGTANGTNACCTGCCTGGTAGCGGGGGATAACTATTGGAAACGATNGCTAATACCGCANAATANTANATGTTGCNNGACNTTTGCTTAAAAGGTGCNNTTGCNTCNCTACCANATGGACCTGCNTTGTATTANCTANTTGGTGGGGTAACGGCTCACCANGGNNACGATACATANCCNACCTGAGAGGGTGATCGGCCACNNTGGGACTGANACACGGCCCANACTCCTACGGGAGGCAGCANTNGGGAATCTTCGGCAATGGACGGAANTCTGACCGANCAACNCCGCGNGAGTGAANAANGTTTTCNGATCNTAAANCTCTGTTGTAAGANAANAACGAGTGTGAGAGTGGAAAGTTCACACTGTGACGGTN…	27f
5	Streptococcus	sp. (the Mitis group)	Bacilli	M	CTCTTCTGGATGAGTTGCGAACGGGTGAGTAWCGCGTAKGTRACCTGCCTGGTAGCGGGGGATAACTATTGGAAACGATAGCTAATACCGCAYAATAGTAGATGTTGCATGACATTTGCTTAWAAGGTGCRMTTGCRTCWCTACCAGATGGACCTGCGTTGTATTAKCTAGTTGGTGAGGTAACGGCTCACCAMGGCRACGATACATAKCCGACMTGAGAGGGTGATCGGCCACACTGKGACTGAGACACGGCCCASACWCCTACRGGAGGCAGCASTAKGGAATCTTCKGCRATGGACGGAAGTCTGACMGAGCAACGCCGCGTGAGTGAAGAARGTTTTCGGATCGYAAAGCTCTSTTGTRAGAGAAGAACGAGTGTGAGAGTGKAAAGTTCACACT…	27f
819	Streptococcus	sp. (the Mitis group)	Bacilli	A	CTTACTTCKCTGGAWGAGTTGCGAACGGGTGAGTAACGCGTAGGTAACCTGCCTGGTAGCGGGGGATAACTATTGGAAACGATAGCTAATACCGCATAAGAGTAGATGTTGCATGACATTTACTTAAAAGGTGCAATTGCACCACTACCAGATGGACCTGCGTTGTATTAGCTAGTTGGTGGGGTAACGGCTTACCAAGGCGACGATACATAGCCGACCTGAGAGGGTGATCGGCCACACTGGGACTGAGACACGGCCCAGACTCCTACGGGAGGCAGCAGTAGGGAATCTTCGGCAATGGACGGAAGTCTGACCGAGCAACGCCGCGTGAGTGAAGAAGGTTTTCGGATCGTAAAGCTCTGTTGTAAGAGAAGAACGAGTGTGAGAGTGGAAAGTTCA…	27f
672	Streptococcus	sp. (the Mitis group)	Bacilli	M	TCTNAGGTTACCTCACCGACTTCGGGTGTTACAAACTCTCGTGGTGTGACGGGCGGTGTGTACAAGGCCCGGGAACGTATTCACCGCGGCGTGCTGATCCGCGATTACTAGCGATTCCGACTTCATGTAGGCGAGTTGCAGCCTACAATCCGAACTGAGACTGGCTTTAAGAGATTAGCTTGCCGTCACCGGCTTGCGACTCGTTGTACCAGCCATTGTAGCACGTGTGTAGCCCAGGTCATAAGGGGCATGATGATTTGACGTCATCCCCACCTTCCTCCGGTTTATTACCGGCAGTCTCGCTAGAGTGCCCAACTAAATGATGGCAACTAACAATAGGGGTTGCGCTCGTTGCGGGACTTAACCCAACATCTCACGACACGAGCTGACGACAACCAT…	27f
754	Streptococcus	sp. (the Mitis group)	Bacilli	A	WCCGAGCGGATGANTTGCGAACGGGWGAGTAACGCGTAKGTMACCTGCSTGGTAGCGGGRGATAWCTATTGGAAACKATMGCTAATACCGCATAAKARTAKATGTTGCRTGACWTTTGCTTAAARGGTGCWWTTGCMTCWCTACCAKATGGACCTGCKTTGTATTAKCTAKTTGGWGAGGTAACGGCTCACCARGGMSAMKATACATASCMSACCTGAGAGGGWGATCGSCCACWSTGRGACTGASACACGGCCCASACTCCTACGGGAGGCAGCARTRGGGAATCTTCGGCWRTGGACRGAASTCTGACMGAGCAACSCCGCGWGAGTGAAGARKGTTTTCRGATCRTAAAKCTCTGTTGTAAGAGAAGAACGAGTGWGAGAGTGGAAAGTTCACWST…	27f
713	Streptococcus	sp. (the Salivarius group)	Bacilli	O	TGCAGTAGAACGCTGAAGAGAGGAGCTTGCTCTTCTTGGAAGAGTTGCGAACGGGTGAGTAACGCGTAGGTAACCTGCCTTGTAGCGGGGGATAACTATTGGAAACGATAGCTAATACCGCATAACAATGGGTGACCCATGTCATTCATTTGAAAGGGGCAACTGCTCCACTACAAGATGGACCTGCGTTGTATTAGCTAGTAGGTGAGGTAACGGCTCACCTAGGCGACGATACATAGCCGACCTGAGAGGGTGATCGGCCACACTGGGACTGAGACACGGCCCAGACTCCTACGGGAGGCAGCAGTAGGGAATCTTCGGCAATGGGGGCAACCCTGACCGAGCAACGCCGCGTGAGTGAAGAAGGTTTTCGGATCGTAAAGCTCTGTTGTAAGTCAA…	27f
810	Streptococcus	sp. HMT 064	Bacilli	A	GNNGAGTTGCGAACGGGTGAGTAACGCGTAGGTAACCTGCCTGGTAGYGGGGGATAACTATTGGAAACGATAGCTAATACCGCATAATAGTAGATGTTGCATGACATTTGCTTAAAAGGTGCAATTGCATCACTACCAGATGGACCTGCGTTGTATTAGCTAGTTGGTGAGGTAACGGCTCACCAAGGCGACGATACATAGCCGACCTGAGAGGGTGATCGGCCACACTGGGACTGAGACACGGCCCAGACTCCTACGGGAGGCAGCAGTAGGGAATCTTCGGCAATGGACGGAAGTCTGACCGAGCAACGCCGCGTGAGTGAAGAAGGTTTTCGGATCGTAAAGCTCTGTTGTAAGAGAAGAACGAGTGTGAGAGTGGAAAGTTCACACTGTGACGGT…	27f
495	Streptococcus	thermophilus	Bacilli	M	ACATGCAGTAGAACGCTGAAGAGAGGAGCTTGCTCTTCTTGGATGAGTTGCGAACGGGTGAGTAACGCGTAGGTAACCTGCCTTGTAGCGGGGGATAACTATTGGAAACGATAGCTAATACCGCATAACAATGGATGACACATGTCATTTATTTGAAAGGGGCAATTGCTCCACTACAAGATGGACCTGCGTTGTATTAGCTAGTAGGTGAGGTAATGGCTCACCTAGGCGACGATACATAGCCGACCTGAGAGGGTGATCGGCCACACTGGGACTGAGACACGGCCCAGACTCCTACGGGAGGCAGCAGTAGGGAATCTTCGGCAATGGGGGCAACCCTGACCGAGCAACGCCGCGTGAGTGAAGAAGGTTTTCGGATCGTAAAGCTCTGTTGTAAGT…	27f
496	Streptococcus	thermophilus	Bacilli	M	AGTAGAACGCTGAAGAGAGGAGCTTGCTCTTCTTGGATGAGTTGCGAACGGGTGAGTAACGCGTAGGTAACCTGCCTTGTAGCGGGGGATAACTATTGGAAACGATAGCTAATACCGCATAACAATGGATGACACATGTCATTTATTTGAAAGGGGCAATTGCTCCACTACAAGATGGACCTGCGTTGTATTAGCTAGTAGGTGAGGTAATGGCTCACCTAGGCGACGATACATAGCCGACCTGAGAGGGTGATCGGCCACACTGGGACTGAGACACGGCCCAGACTCCTACGGGAGGCAGCAGTAGGGAATCTTCGGCAATGGGGGCAACCCTGACCGAGCAACGCCGCGTGAGTGAAGAAGGTTTTCGGATCGTAAAGCTCTGTTGTAAGTCAAGAA…	27f
775	Streptococcus	vestibularis	Bacilli	A	AATGCAGTMGACGCTGAAGAGAGGAGCTTGCTCTTCTTGRATGAGTTGCGAACGGGTGAGTAACGCGTAKSTRACCTGCCTTGTAGCGGGGGATAACTATWGGAAACSATAGCTAATACCGCATAACAATAGGWGACACATGTCATTTATTTGAAAGGGGYAATTGCTCCACTACAAGAKGGACCTGCGTTGTATTAGCTAGTAGGTGAGGTAACGGMTCACCTAGGCSACGATACATAGCCKACCTGAGAGGGTGATCGGYCACACTGGGACTGARACACGRCCCAGACTCCTACGGGAGGCAGCAGTAGGGAATCTTCGGCAATGGGGGCAACCCTGACCGAGCAACGCCGCGTGAGTGAAGAAGGTTTTCGGATCGTAAAGCTCTGTTGTAAGTCA…	27f
46	Alloprevotella	rava	Bacteroidia	M	CATGCAGTCGAGGGGAAACGACATTGAAAGCTTGCTTTTGATGGGCGTCGACCGGCGCACGGGTGCGTAACGCGTATCGAACCTGCCCTTTACTCAGGGATAGCCTTGCGAAAGTAAGATTAATACCTGATAGTGTTGCGATGAGGCATCTTGTTGCAACTAAAGATTTATTGGTAAAGGATGGCGATGCGTCTGATTAGGTAGTAGGCGGGGTAATGGCCCACCTAGCCTTCGATCAGTAGGGGTTCTGAGAGGAAGGTCCCCCACATTGGAACTGAGACACGGTCCAAACTCCTACGGGAGGCAGCAGTGAGGAATATTGGTCAATGGACGAGAGTCTGAACCAGCCAAGTAGCGTGCAGGACGACGGCCCTCTGGGTTGTAAACTGCTTTTAGTTG…	27f
779	Alloprevotella	rava	Bacteroidia	A	NATGCAGTCGAGGGGAACGACATTGAAAGCTTGCTTTTAATGGGCGTCGACCGGCGCACGGGTGCGTAACGCGTATCGAACCTGCCCTTTACTCAGGGATAGCCTTGCGAAAGTAAGATTAATACCTGATAGTGTTGYGATGAGGCATCTTGTTGCAACTAAAGATTTATTGGTAAAGGATGGCGATGCGTCTGATTAGGTAGTAGGCGGGGTAATGGCCCACCTAGCCTWCGATCAGTAGGGGTTCTGAGAGGAAGGTCCCCCACATTGGAACTGAGACACGGTCCAAACTCCTACGGGAGGCAGCAGTGAGGAATATTGGTCAATGGACGAGAGTCTGAACCAGCCAAGTAGCGTGCAGGAYGACGGCCCTCTGGGTTGTAAACTGCTTTTAGTTGG…	27f
969	Alloprevotella	rava	Bacteroidia	M		MALDI
970	Alloprevotella	tannerae	Bacteroidia	O	GTAATACTCGACTCTASAGCGAGGGTTYGATKMTGGCTCAGTCGTAACAGGGTAACCTCACACTCTMSAGCGAAGGGKTKGATTATGGCTCACKCGTAAGMMGGTAACCTCACACTCTGSTTGGAARGGTTYGATTATGGCTGATGGKCTCAGTTGTATGCATGTATRATTGAGTAAAGGCTTCGGGCGGTGATGGATGGCGGKGCGTCCCMTTASGAASTTGGSGGGGKAACGGCCCACCAATCCTTCSATGGGTAGGGGTTCTGAGAGGAAGGTCCCCCACATTGGAACTGAGATACGGTCCAAACTCCTACGGGAGGMAGCAGKGAGGAATATTGGTCAATGGGCGAGAGCCTGAACCAGCCAAGTAGCGTGCGGGATGAARGCCCTTGTGGTCGT…	27f
41	Alloprevotella	tannerae	Bacteroidia	M	TAMMMMTGCAGTCGTGGGGCAGCGGATGCTTAGCTTGCTAAGTATGCCGGCGACCGGCGCACGGGTGAGTAACGCGTACCGAACCTGCCCATCACACAGGGATAGGCTTGCGAAAGCAAGATTAATACCTGATGGTCTCAGTTGTATGCATGTATGATTGAGTAAAGCCTTCGGGCGGTGATGGATGGCGGTGCGTCCCATTAGGAAGTTGGCGGGGTAACGGCCCACCAATCCTTCGATGGGTAGGGGTTCTGAGAGGAAGGTCCCCCACATTGGAACTGAGATACGGTCCAAACTCCTACGGGAGGCAGCAGTGAGGAATATTGGTCAATGGGCGAGAGCCTGAACCAGCCAAGTAGCGTGCGGGATGAAGGCCCTTGTGGTCGTAAACCGCTTTTA…	27f
692	Bacteroides	heparinolyticus	Bacteroidia	O	MCATGCAGTCGAGGGGCAGCATGGGCTTAGCTTGCTAAGCCCGATGGCGACCGGCGCACGGGTGAGTAACACGTATCCAACCTTCCGGTAACTCCGGTATAGCCTTTCGAAAGAAAGATTAATCCCGGATAGTATGGTGATTCCGCATGGTTTCTCCATTAAAGGATTCCGGTTACCGATGGGGATGCGTTCCATTAGGCAGTTGGCGGGGTAACGGCCCACCAAACCTACGATGGATAGGGGTTCTGAGAGGAAGGTCCCCCACATTGGAACTGAGACACGGTCCAAACTCCTACGGGAGGCAGCAGTGAGGAATATTGGTCAATGGGCGGAAGCCTGAACCAGCCAAGTAGCGTGAAGGATGACTGCCCTATGGGTTGTAAACTTCTTTTATAAGGG…	27f
801	Porphyromonas	endodontalis	Bacteroidia	A	GNNNNNNGCAGGGCTAACATGCAGTCGAGCGGCANNGGNTCTTGNCTTGCTAAGNGGGNGGGNGACNGGCGCACGGGTGAGTAACGCGTTTCCACCTGCTTGNCACTCCGGTTTAACCCGGTGAAAGNNTCTTATTTTCGGATATTCTTGTTTCTTCGCATGGNGGNTGGNGGAAAGGTTTTTTGATGGCGGGGGGGGGGGTGNCCCNCTTTCAGATTGNTGGGGGGACNGGGGCCCCCAANGGCTTTGGGCGGGGGGGCTGAGAGGGGGGCGCCCGGACTCAATGANGGGACATACNCCCACCGAATNCTGCAGGGGGCAGTGTGGAANATTGGTCNATGAGGGAGANCCNGCACATGCCNCGTCNCGAGGAGGAGATTGGGNCTCTGGATTGCGTAC…	27f
982	Porphyromonas	gingivalis	Bacteroidia	O	AMCATGCAGTCGAGGGGCAGCATGATCTTAGCTTGCTAAGGTTGATGGCGACCGGCGCACGGGTGCGTAACGCGTATGCAACTTGCCTTACAGAGGGGGATAACCCGTTGAAAGACGGACTAAAACCGCATACACTTGTATTATTGCATGATATTACAAGGAAATATTTATAGCTGTAAGATAGGCATGCGTCCCATTAGCTAGTTGGTGAGGTAACGGCTCACCAAGGCGACGATGGGTAGGGGAACTGAGAGGTTTATCCCCCACACTGGTACTGAGACACGGACCAGACTCCTACGGGAGGCAGCAGTGAGGAATATTGGTCAATGGGCGAGAGCCTGAACCAGCCAAGTCGCGTGAAGGAAGACTGTCCTAAGGATTGTAAACTTCTTTTATACG…	27f
45	Prevotella	baroniae	Bacteroidia	M	CAACCCCGATGGCGACCGGCGCACGGGTGAGTAACGCGTATCCACCTTCCCGCGACTCGGGTATAACCTGCCGAAAGGCAGACTAATCCCCGATGTCCTCCACTTTGGACATCTTTTGTGGAGCAAAGGCTTCGGCCGGTTGCGGATGGGGATGCGTCCGATTAGCTTGTTGGCGGGGCAATGGCCCACCAAGGCTTCGATCGGTAGGGGTTCTGAGAGGAAGGCCCCCCACATTGGAACTGAGACACGGTCCAAACTCCTACGGGAGGCAGCAGTGAGGAATATTGGTCAATGGGCRGAAGCCTGAACCAGCCAAGTAGCGTGCAGGATGACGGCCCTATGGGTTGTAAACTGCTTTTATGCGGGGATAACCGGGGCCACGCGTGGCCCCCTGCAGGT…	27f
521	Prevotella	buccae	Bacteroidia	M	CATGCAGTCGAGGGGCAGCATGCCGGTTGCTTGCAACCGGTGATGGCGACCGGCGCACGGGTGAGTAACGCGTATCCACCTTCCCGCGACCAAGGGATAACCTGCCGAAAGGCAGACTAATACCTTATGTCCTCCTTTGAAGGCATCTGACGAGGAGCAAAGATCCGTCGGTCACGGATGGGGATGCGTCCGATTAGCTTGTTGGCGGGGCAACGGCCCACCAAGGCWTCGATCGGTAGGGGTTCTGAGAGGAAGGCCCCCCACACTGGAACTGAGACACGGTCCAGACTCCTACGGGAGGCAGCAGTGAGGAATATTGGTCAATGGGCGGAAGCCTGAACCAGCCAAGTAGCGTGCAGGACGACGGCCCTACGGGTTGTAAACTGCTTTTATGCGGGG…	27f
703	Prevotella	buccae	Bacteroidia	O	MCATGCAGTCGAGGGGCAGCATGCCGGTTGCTTGCAACCGGTGATGGCGACCGGCGCACGGGTGAGTAACGCGTATCCACCTTCCCGCGACCAAGGGATAACCTGCCGAAAGGCAGACTAATACCTTATGTCCTCCTTTGAAGGCATCTGACGAGGAGCAAAGATCCGTCGGTCACGGATGGGGATGCGTCCGATTAGCTTGTTGGCGGGGCAACGGCCCACCAAGGCTTCGATCGGTAGGGGTTCTGAGAGGAAGGCCCCCCACACTGGAACTGAGACACGGTCCAGACTCCTACGGGAGGCAGCAGTGAGGAATATTGGTCAATGGGCGGAAGCCTGAACCAGCCAAGTAGCGTGCAGGACGACGGCCCTACGGGTTGTAAACTGCTTTTATGCGGG…	27f
576	Prevotella	buccae	Bacteroidia	O	NCATGCAGTCGAGGGGCAGCATGCCGGTTGCTTGCAACCGGTGATGGCGACCGGCGCACGGGTGAGTAACGCGTATCCAACCTTCCCGCGACCAAGGGATAACCTGCCGAAAGGCAGACTAATACCTTATGTCCTCCTTTGAAGGCATCTGACGAGGAGCAAAGATCCGTCGGTCACGGATGGGGATGCGTCCGATTAGCTTGTTGGCGGGGCAACGGCCCACCAAGGCTTCGATCGGTAGGGGTTCTGAGAGGAAGGCCCCCCACACTGGAACTGAGACACGGTCCAGACTCCTACGGGAGGCAGCAGTGAGGAATATTGGTCAATGGGCGGAAGCCTGAACCAGCCAAGTAGCGTGCAGGAYGACGGCCCTACGGGTTGTAAACTGCTTTTATGCGG…	27f
21	Prevotella	buccae	Bacteroidia	M	TGCAGTCGAGGGGCAGCATGCCGGTTGCTTGCAACCGGTGATGGCGACCGGCGCACGGGTGAGTAACGCGTATCCAACCTTCCCGCGACCAAGGGATAACCTGCCGAAAGGCAGACTAATACCTTATGTCCTCCTTTGAAGGCATCTGACGAGGAGCAAAGATCCGTCGGTCACGGATGGGGATGCGTCCGATTAGCTTGTTGGCGGGGCAACGGCCCACCAAGGCTTCGATCGGTAGGGGTTCTGAGAGGAAGGCCCCCCACACTGGAACTGAGACACGGTCCAGACTCCTACGGGAGGCAGCAGTGAGGAATATTGGTCAATGGGCGGAAGCCTGAACCAGCCAAGTAGCGTGCAGGACGACGGCCCTACGGGTTGTAAACTGCTTTTATGCGGGGA…	27f
49	Prevotella	denticola	Bacteroidia	M	AGTCGAGGGGAAACGGCATTGGGTGCTTGCACTGAATGGACGTCGACCGGCGCACGGGTGAGTAACGCGTATCCAACCTTCCCGTTACTGCGGGATAACCTGCCGAAAGGCAGACTAATACCGCATGTTCTTCGATGACGGCATCAGATTCGAAGCAAAGATCCGTCGGTAACGGAGGGGGATGCGTCTGATTAGCTAGTTGGCGGGGCGACGGCCCACCAAGGCGACGATCAGTAGGGGTTCTGAGAGGAAGGTCCCCCACATTGGAACTGAGACACGGTCCAAACTCCTACGGGAGGCAGCAGTGAGGAATATTGGTCAATGGGCGGAAGCCTGAACCAGCCAAGTAGCGTGCAGGATGACGGCCCTACGGGTTGTAAACTGCTTTTATGCGGGGAT…	27f
767	Prevotella	denticola	Bacteroidia	A	MCATGCAGTCGAGGGGAAACGGCATTGAGTGCTTGCACTGAATGGACGTCGACCGGCGCACGGGTGAGTAACGCGTATCCAACCTTCCCGTTACTGCGGGATAACCTGCCGAAAGGCAGACTAATACCGCATGTTCTTCGATGACGGCATCAGATTCGAAGCAAAGATCCGTCGGTAACGGAGGGGGATGCGTCTGATTAGCTAGTTGGCGGGGCGACGGCCCACCAAGGCGACGATCAGTAGGGGTTCTGAGAGGAAGGTCCCCCACATTGGAACTGAGACACGGTCCAAACTCCTACGGGAGGCAGCAGTGAGGAATATTGGTCAATGGGCGGAAGCCTGAACCAGCCAAGTAGCGTGCAGGATGACGGCCCTACGGGTTGTAAACTGCTTTTATGC…	27f
520	Prevotella	denticola	Bacteroidia	M	NCATGCAGTCGAGGGGAACGGCATTGNGTGCTTGCACYGAATGGACGTCGACCGGCGCACGGGTGAGTAACGCGTATCCACCTTCCCGTTACTGCGGGATAACCTGCCGAAAGGCAGACTAATACCGCATGTTCTTCGATGACGGCATCAGATTCGAAGCAAAGATCCGTCGGTAACGGAGGGGGATGCGTCTGATTAGCTTGTTGGCGGGGCGACGGCCCACCAAGGCGACGATCAGTAGGGGTTCTGAGAGGAAGGTCCCCCACATTGGAACTGAGACACGGTCCAAACTCCTACGGGAGGCAGCAGTGAGGAATATTGGTCAATGGGCGGAAGCCTGAACCAGCCAAGTAGCGTGCAGGATGACGGCCCTACGGGTTGTAAACTGCTTTTATGCGG…	27f
577	Prevotella	denticola	Bacteroidia	O	TTGAGTGCNTGCACTGAATGGACGTCGACCGGCGCACGGGTGAGTAACGCGTATCCAACCTTCCCGTTACTGCGGGATAACCTGCCGAAAGGCAGACTAATACCGCATGTTCTTCGATGACGGCATCAGATTCGAAGCAAAGAYTCKTCGGTAACGGAGGGGGATGCGTCTGATTAGCTAGTTGGCGGGGCGACGGCCCACCAAGGCGACGATCAGTAGGGGTTCTGAGAGGAAGGTCCCCCACATTGGAACTGAGACACGGTCCAAACTCCTACGGGAGGCAGCAGTGAGGAATATTGGTCAATGGGCGGAAGCCTGAACCAGCCAAGTAGCGTGCAGGAKGACGGCCCTACGGGTTGTAAACTGCTTTTATGCGGGGATAAAGTGAGGGACGYGTCC…	27f
983	Prevotella	intermedia	Bacteroidia	O	GCGTAMCTCMACTCTASAGCGAGGGTTYGATTMTGGCTCAGTCGTAACAAGGTAACCWCACACTCTAGAGCGAAGGGTTTGATTMTGGCTCARTCGTAACAAGGTAACCWCACACTCTAGAGCGAAGGGTTTGATTMTGGMTCARTCGTAACAAGGTAACCTCACACTCTARTTCGAAGGGTTTGATTMTGGCTCASACCTAACAAGGTAACCTCACCCTCTTGAGGGAAGGGTTTGATCATCACTCMGACTATAAAAGGGGGCTCTGAGATGAAGGTCCCCCACATTGAATCTGASACACGGTCCAAACTCCTACGGGAAGCTGCAGTGAGGAATATTGGYCTATGGACGTAAKGCTGAACCAGSCAAGTAGGSTGCAGGATTGACGGCTCTATGKGT…	27f
50	Prevotella	maculosa	Bacteroidia	M	TGCAGTCGAGGGGAAACGACATTGAAGCTTGCTTCGATGGTCGTCGACCGGCGCACGGGTGAGTAACGCGTATCCAACCTGCCTCTGACCAAGGGATAACCCGTCGAAAGTCGGACTAATACCTTATGCAGTCGTCGGAAGTCATCTGATGACGACGAAAGATTTCATCGGTGAGAGATGGGGATGCGTCTGATTAGCTTGTTGGCGGGGTAACGGCCCACCAAGGCGACGATCAGTAGGGGTTCTGAGAGGAAGGTCCCCCACATTGGAACTGAGACACGGTCCAAACTCCTACGGGAGGCAGCAGTGAGGAATATTGGTCAATGGGCGWRAGCCTGAACCAGCCAAGTAGCGTGCAGGATGACGGCCCTATGGGTTGTAAACTGCTTTTATGCGGGG…	27f
820	Prevotella	melaninogenica	Bacteroidia	A	CTGTGGGATAACCTGCCGAAAGGCAGACTAATACCGCATAGTCTTCGATGACRGCATCAGATTTGAAGTAAAGATTTATCGGTAATGGATGGGGATGCGTCTGATTAGCTTGTTGGCGGGGTAACGGCCCACCAAGGCTACGATCAGTAGGGGTTCTGAGAGGAAGGTCCCCCACATTGGAACTGAGACACGGTCCAAACTCCTACGGGAGGCAGCAGTGAGGAATATTGGTCAATGGACGGAAGTCTGAACCAGCCAAGTAGCGTGCAGGATGACGGCCCTATGGGTTGTAAACTGCTTTTGTATGGGGATAAAGTTAGGGACGTGTCCCTATTTGCAGGTACCATACGAATAAGGACCGGCTAATTCCGTGCCAGCAGCCGCGGTAATACGGAAGGT…	27f
514	Prevotella	multiformis	Bacteroidia	M	CATGCAGTCGAGGGGAACGGCGTTGAGTGCTCGCACTCTTCGGACGTCGACCGGCGCACGGGTGAGTAACGCGTATCCACCTTCCCGTCACTGCGGGATAACCTGCCGAAAGGCAGACTAATACCGCATGGCCTTCACTGACGGCATCAGAGGTGAAGTAAAGCTTTTTAGCGGTGACGGACGGGGATGCGTCTGATTAGCTGGTTGGCGGGGCGACGGCCCACCAAGGCWACGATCAGTAGGGGTTCTGAGAGGAAGGTCCCCCACATTGGAACTGAGACACGGTCCAAACTCCTACGGGAGGCAGCAGTGAGGAATATTGGTCAATGGGCGGAAGCCTGAACCAGCCAAGTAGCGTGCAGGATGACGGCCCTACGGGTTGTAAACTGCTTTTATGCG…	27f
42	Prevotella	multiformis	Bacteroidia	M	NCATGCAGTCGAGGGGAACGGCGTTGAGTGCTCGCACTCTTCGGACGTCGACCGGCGCACGGGTGAGTAACGCGTATCCAACCTTCCCGTCACTGCGGGATAACCTGCCGAAAGGCAGACTAATACCGCATGGCCTTCACTGACGGCATCAGAGGTGAAGTAAAGCTTTTTAGCGGTGACGGACGGGGATGCGTCTGATTAGCTKGTTGGCGGGGCGACGGCCCACCAAGGCTACGATCAGTAGGGGTTCTGAGAGGAAGGTCCCCCACATTGGAACTGAGACACGGTCCAAACTCCTACGGGAGGCAGCAGTGAGGAATATTGGTCAATGGGCGGAAGCCTGAACCAGCCAAGTAGCGTGCAGGATGACGGCCCTACGGGTTGTAAACTGCTTTTATG…	27f
22	Prevotella	nigrescens	Bacteroidia	M	ATGCAGTCGTGGGGAACGGCATTATGTGCTTGCACATTCTGGACGTCGACCGGCGCACGGGTGAGTATCGCGTATCCAACCTGCCCCTTACTTGGGGATACCCCGTTGAAAGACGGCCTAATACCCGATGTGTTTCATTGACGGCATCCGATATGAAACAAAGGTTTTNCNGG	27f
503	Prevotella	nigrescens	Bacteroidia	M	ATGCAGTCGTGGGGAACGGCATTATGTGCTTGCACATTCTGGACGTCGACCGGCGCACGGGTGAGTATCGCGTATCCACCTGCCCCTTACTTGGGGATACCCCGTTGAAAGACGGCCTAATACCCGATGTGTTTCATTGACGGCATCCGATATGAAACAAAGGTTTTNCGGNAAGGGATGGGGATGCNTCTGANTANCTTGNTGGCGGGGCAACGGCCCACCNAGGNNACNATNANTANGGGTTCTGANANGAAGGTCCCCCACATTGGAACTGANACACGGTCCAAACTCCTACGGGAGGCAGCANTGANGAATATTGGTCAATGGACGNAAGTCTGAACCANCCNAGTANCGTGNANGANGACNGCCCTATGGGTTGNAAACTGNTTTTATGTGGGA…	27f
984	Prevotella	nigrescens	Bacteroidia	O	MTYMMTTGGGGATACCCCGTTGAAAGACGGCCTAATACCCGATGTGTTTCATTGACGGCATCCGATATGAAACAAAGGTTTTTCCGGTAAGGGATGGGGATGCGTCTGATTASYTRGTTGGSGGGGCAACGGCCCACCAAGGCRACRATCAGWAGGGGTTCTGARAGGAAGGYCCCCCACWTTGRAACTGARACACGGYCCAAAYTCCTACGGRAGGCAGCAGKGAGGAATATTGGYCAAKGGACGCAAGTCTGAACCASCCAAGTASCGKGCAGGATGACGGCCCTATGGGTKGTAAACTGYTTTTATGKGGRAATAAAGTGGBGCACGKGTGCGCCWTTGCWTGTACCTCATGAWTAAGGACCGGYTAATTCCGTGCCAGCAGCCGCGGWAWTACGG…	27f
686	Prevotella	nigrescens	Bacteroidia	O	TGCAGTCGTGGGGAACGGCATTATGTGCTTGCACATTCTGGACGTCGACCGGCGCACGGGTGAGTATCGCGTATCCAACCTGCCCCTTACTTGGGGATACCCCGTTGAAAGACGGCCTAATACCCGATGTGTTTCATTGACGGCATCCGATATGAAACAAAGGTTTTTCCGGTAAGGGATGGGGATGCNTCTGATTANCTNGTTGGCGGGGCAACGGCCCACCAAGGCNACNATCANTAGGGGTTCTGANAGGAAGGTCCCCCACNTTGNAACTGANACACGGNCCAAACTCCTACGGGAGGCANCANTGAGGAATATTGGTCAATGGACNCAAGTCTGAACCANCCAANTANCGNGCAGGATGACGGCCCTATGGGTTGTA	27f
985	Prevotella	oris	Bacteroidia	O		MALDI
769	Prevotella	pallens	Bacteroidia	A	TTATGTGCTTGCACATTTTGGACGTCGACCGGCGCACGGGTGAGTATCGCGTATCCAACCTGCCCTTTACTTGGGGATACCCCGTTGAAAGACGGCCTAATACCCGATGTAATTCATTGATGGCATCAGATATGAATAAAAGATTTATCGGTAAAGGATGGGGATGCGTCTGATTAGCTTGTTGGTGAGGTAAAGGCTCACCAAGGCAACGATCAGTAGGGGTTCTGAGAGGAAGGTCCCCCACATTGGAACTGAGACACGGTCCAAACTCCTACGGGAGGCAGCAGTGAGGAATATTGGTCAATGGGCGCAAGCCTGAACCAGCCAAGTAGCGTGCAGGAAGACGGCCCTATGGGTTGTAAACTGCTTTTATACGAGAATAATTTGATGCACGTGTGC…	27f
986	Prevotella	sp. (loescheii/HMT-472-related)	Bacteroidia	O	GCATACCATCGACTCTASAGCGAGGGTTYGATKMTGGYKSAGKSGTRMYWGGGTAMCCWCACRCTCTMSAGCGAAGGGGTGGATTATGGCTCACCCSCTGMCCGTCACCTGGGATAACCCGGSAARGGTTYGATTAATACCTCATGTTGTCCATTGACGGWTCCSATTTGGACGAAAGGYTTGGCGGTGAAGGATGGGGATGCGTSCGATTASCTGGACGGCGGGGWAACGGCCCACCGTGGCTACGATCGGTAGGGGTTCTGAGAGGAAGGTCCCCCACACTGGAACTGAKACMCGGTCCAGACTCCTACGGGAGGCAGCAGTGAGGAATATTGGTCAATGGGCGTAAGCCTGAACCAGCCAAGTAGCGTGCAGGATGACGGCCCTATGGGTTGTAAA…	27f
843	Prevotella	sp. HMT 313	Bacteroidia	A	NCATGCAGTCGAGGGGAACGGCATTTAGTGCTTGCACTGAATGGACGTCGACCGGCGCACGGGTGAGTAACGCGTATCCAACCTWCCCATTACTGTGGGATAACCTGCCGAAAGGCAGACTAATACCGCATRGTCTTCGATGACGGCATCAGATTTGAAGTAAAGATTTATCGGTAATGGATGGGGATGCGTCTGATTAGCTTGTTGGCGGGGTAACGGCCCACCAAGGCAACGATCAGTAGGGGTTCTGAGAGGAAGGTCCCCCACATTGGAACTGAGACACGGTCCAAACTCCTACGGGAGGCAGCAGTGAGGAATATTGGTCAATGGGCGMGAGCCTGAACCAGCCAAGTAGCGTGCAGGATGACGGCCCTATGGGTTGTAAACTGCTTTTGTATG…	27f
502	Prevotella	sp. HMT 314	Bacteroidia	M	ATGCAGTCGAGGGGAACGGCATTGAGTGCTTGCACTCTTTGGACGTCGACCGGCGCACGGGTGAGTAACGCGTATCCACCTTCCCATTACTGTGGGATAACCTGCCGAAAGGCAGACTAATACCGCATGGTCTTCGATGACGGCATCAGATATGAAGTAAAGATTTATCGGTAATGGATGGGGATGCGTCTGATTAGCTTGTTGGCGGGGTAACGGCCCACCAAGGCGACGATCAGTAGGGGTTCTGAGAGGAAGGTCCCCCACATTGGAACTGAGACACGGTCCAAACTCCTACGGGAGGCAGCAGTGAGGAATATTGGTCAATGGACGTAAGTCTGAACCAGCCAAGTAGCGTGCAGGATGACGGCCCTATGGGTTGTAAACTGCTTTTGTATGGGG…	27f
854	Prevotella	veroralis	Bacteroidia	A	AGTCGAGGGGAACGGCGTTGAGTGCTTGCACTGAATGGACGTCGACCGGCGCACGGGTGAGTAACGCGTATCCAACCTTCCCATAACTAAGGGATAACCTACCGAAAGGCAGACTAATACCTTATGTAATTCTTGGATGACATCAGAAGAGAATGAAAGATTTATCGGTTATGGATGGGGATGCGTCTGATTAGCTTGTTGGCGGGGTAACGGCCCACCAAGGCAACGATCAGTAGGGGTTCTGAGAGGAAGGTCCCCCACATTGGAACTGAGACACGGTCCAAACTCCTACGGGAGGCAGCAGTGAGGAATATTGGTCAATGGGCGAGAGCCTGAACCAGCCAAGTAGCGTGCAGGATGACGGCCCTATGGGTTGTAAACTGCTTTTGTATGGGGATA…	27f
770	Prevotella	veroralis	Bacteroidia	A	ATGCAGTCGAGGGGAACGGCGTTGAGTGCTTGCACTGAATGGACGTCGACCGGCGCACGGGTGAGTAACGCGTATCCAACCTTCCCATAACTAAGGGATAACCTACCGAAAGGCAGACTAATACCTTATGTAATTCTTGGATGACATCAGAAGAGAATGAAAGATTTATCGGTTATGGATGGGGATGCGTCTGATTAGCTTGTTGGCGGGGTAACGGCCCACCAAGGCAACGATCAGTAGGGGTTCTGAGAGGAAGGTCCCCCACATTGGAACTGAGACACGGTCCAAACTCCTACGGGAGGCAGCAGTGAGGAATATTGGTCAATGGGCGAGAGCCTGAACCAGCCAAGTAGCGTGCAGGATGACGGCCCTATGGGTTGTAAACTGCTTTTGTATGGG…	27f
24	Prevotella	veroralis	Bacteroidia	M	CAGTCGAGGGGAAACGGCGTTGAGTGCTTGCACTCTTCGGACGTCGACCGGCGCACGGGTGAGTAACGCGTATCCAACTTTCCCATAACTAAGGGATAACCTGCCGAAAGGCAGACTAATACCTTATGTAATCCTTTGACGGCATCAGATTAGGATTAAAGATTTATCGGTTATGGATGGGGATGCGTCTGATTAGCTTGTTGGCGGGGTAACAGCCCACCAAGGCAACGATCAGTAGGGGTTCTGAGAGGAAGGTCCCCCACATTGGAACTGAGACACGGTCCAAACTCCTACGGGAGGCAGCAGTGAGGAATATTGGTCAATGGGCGAGAGCCTGAACCAGCCAAGTAGCGTGCAGGACGACGGCCCTATGGGTTGTAAACTGCTTTTGTATGGGGA…	27f
827	Prevotella	veroralis	Bacteroidia	A	GGNNNNCTGGNGTCCTGNTTANCATNCAGTCGAGGGGAACGGCGTTGAGTGCTTGCACTGANTGGACGTCGACCGGCGCACGGGTGAGTAACGCGTATCCAACCTTCCCATAACTAAGGGATAACCTACCGAAAGGCAGACTAATACCTTATGTAATTCTTGGATGACATCAGAAGAGAATGAAAGATTTATCGGTTATGGATGGGGATGCGTCTGATTAGCTTGTTGGCGGGGTAACGGCCCACCAAGGCAACGATCAGTAGGGGTTCTGAGAGGAAGGTCCCCCACATTGGAACTGAGACACGGTCCAAACTCCTACGGGAGGCAGCAGTGAGGAATATTGGTCAATGGGCGAGAGCCTGAACCAGCCAAGTAGCGTGCAGGATGACGGCCCTATGG…	27f
10	Eikenella	corrodens	Betaproteobacteria	M	ANCATGCAGTCGAACGGCAGCGGGGTAGTGCTTGCACTACTGTCCGGCGAGTGGCGAACGGGTGAGTAATATATCGGAACGTACCGAGTAATGGGGGATAACCAATCGAAAGATTGGCTAATACCGCATACGTCCTAAGGGAGAAAGCGGGGGATCGCAAGACCTCGCGTTATTCGAGCGGCCGATAACTGATTAGCTAGTTGGTGGGGTAAAGGCCTACCAAGGCGACGATCAGTAGCGGGTCTGAGAGGACGATCCGCCACACTGGGACTGAGACACGGCCCAGACTCCTACGGGAGGCAGCAGTGGGGAATTTTGGACAATGGGGGCAACCCTGATCCAGCCATGCCGCGTGTATGAAGAAGGCCTTCGGGTTGTAAAGTACTTTTGTTAGGGAAG…	27f
852	Eikenella	corrodens	Betaproteobacteria	A	NTGCAGTCGAAMGGCAGCGGGGTAGTGCTTGCACTACTGTCCGGCGAGTGGCGAACGGGTGAGTAATATATCGGAACGTACCGAGTAATGGGGGATAACCAATCGAAAGATTGGCTAATACCGCATACGTCCTAAGGGAGAAAGCGGGGGATCGCAAGACCTCGCGTTATTCGAGCGGCCGATAACTGATTAGCTAGTTGGTGGGGTAAAGGCCTACCAAGGCGACGATCAGTAGCGGGTCTGAGAGGACGATCCGCCACACTGGGACTGAGACACGGCCCAGACTCCTACGGGAGGCAGCAGTGGGGAATTTTGGACAATGGGGGCAACCCTGATCCAGCCATGCCGCGTGTATGAAGAAGGCCTTCGGGTTGTAAAGTACTTTTGTTAGGGAAGAAA…	27f
752	Kingella	oralis	Betaproteobacteria	A	ATGCAGTCGAACGGCAGCACGAAAGAGCTTGCTCTTTTGGTGGCGAGTGGCGAACGGGTGAGTAATGCATCGGAACGTACCGAGTAATGGGGGATAACTATCCGAAAGGATAGCTAATACCGCATACGCTTTGAGAAGGAAAGTGGGGGCTCTTCGGACCTCACGTTATTCGAGCGGCCGATGTCTGATTAGCTAGTTGGTGGGGTAAAGGCCTACCAAGGCGACGATCAGTAGCGGGTCTGAGAGGATGATCCGCCACACTGGGACTGAGACACGGCCCAGACTCCTACGGGAGGCAGCAGTGGGGAATTTTGGACAATGGGCGCAAGCCTGATCCAGCCATGCCGCGTGTCTGAAGAAGGCCTTCGGGTTGTAAAGGACTTTTGTTAGGGAAGAAAA…	27f
848	Kingella	oralis	Betaproteobacteria	A	CGGNTCCTTGCGGTTAGCCTACCTACTTCTGGTATCCCCCACTCCCATGGTGTGACGGGCGGTGTGTACAAGACCCGGGAACGTATTCACCGCAGTATGCTGACCTGCGATTACTAGCGATTCCGACTTCATGCACTCGAGTTGCAGAGTGCAATCCGGACTACGATCGGTTTTCTGAGATTGGCTCCACCTCGCGGCTTGGCTACCCTCTGTACCGACCATTGTATGACGTGTGAAGCCCTGGTCATAAGGGCCATGAGGACTTGACGTCATCCCCACCTTCCTCCGGTTTGTCACCGGCAGTCTCATTAGAGTGCCCAACTAAATGGTGGCAACTAATGACAAGGGTTGCGCTCGTTGCGGGACTTAACCCAACATCTCACGACACGAGCTGACGAC…	1492r
980	Neisseria	bacilliformis	Betaproteobacteria	N	CATGCAGTCGGACGGCAGCACAGAGGAGCTTGCTTCTTGGGTGGCGAGTGGCGAACGGGTGAGTAACGCATCGGAACGTACCGAGTAATGGGGGATAACTGTCCGAAAGGACAGCTAATACCGCATACGCCCTGAGGGGGAAAGCGGGGGATCTTAGGACCTCGCGTTATTCGAGCGGCCGATGTCTGATTAGCTGGTTGGCGGGGTAAAGGCCCACCAAGGCGACGATCAGTAGCGGGTCTGAGAGGATGATCCGCCACACTGGGACTGAGACACGGCCCAGACTCCTACGGGAGGCAGCAGTGGGGAATTTTGGACAATGGGCGCAAGCCTGATCCAGCCATGCCGCGTGTCTGAAGAAGGCCTTCGGGTTGTAAAGGACTTTTGTCAGGGAAGAAA…	27f
825	Neisseria	elongata	Betaproteobacteria	A	MNNGGGACCTTCGGGCCTTGYGTTATTCKAGCGGCCDATATCTGATTAGCTAGTTGGTGGGGTAAAGGCCTACCAAGGCGACGATCAGTAGYGGGTCTGAGAGGATGATCCGCCACACTGGGACTGAGACACGGCCCAGACTCCTACGGGAGGCAGCAGTGGGGAATTTTGGACAATGGGCGCAAGCCTGATCCAGCCMTGCCGCGTGTCTGAAGAAGGCCTTCGGGTTGTAAAGGACTTTTGTCAGGGAAGAAAAGGATAGGGTTAATACCCCTGTCTGATGACGGTACCTGAAGAATAAGCACCGGCTAACTACGTGCCAGCAGCCGCGGTAATACGTAGGGTGCGAGCGTTAATCGGAATTACTGGGCGTAAAGCGAGCGCAGACGGTTACTTAAG…	27f
1	Neisseria	mucosa	Betaproteobacteria	M	AGTCGGACGGCAGCACAGAGAAGCTTGCTTCTTGGGTGGCGAGTGGCGAACGGGTGAGTAACATATCGGAACGTACCGAGCAGTGGGGGATAACTAATCGAAAGATTAGCTAATACCGCATATCTTCTGAGGAAGAAAGCAGGGGACCATTTGGCCTTGCGCTGTTTGAGCGGCCGATATCTGATTAGCTAGTTGGTGGGGTAAAGGCCTACCAAGGCGACGATCAGTAGCGGGTCTGAGAGGATGATCCGCCACACTGGGACTGAGACACGGCCCAGACTCCTACGGGAGGCAGCAGTGGGGAATTTTGGACAATGGGCGCAAGCCTGATCCAGCCATGCCGCGTGTCTGAAGAAGGCCTTCGGGTTGTAAAGGACTTTTGTCAGGGAAGAAAAGGGC…	27f
762	Neisseria	mucosa	Betaproteobacteria	A	CATGCAGTCGGAMGGCAGCACAGAGAAGCTTGCTTCTTGGGTGGCGAGTGGCGAACGGGTGAGTAACATATCGGAACGTACCGAGCAGTGGGGGATAACTAATCGAAAGATTAGCTAATACCGCATATATTCTGAGGAAGAAAGCAGGGGACCATTTGGCCTTGCGCTGTTTGAGCGGCCGATATCTGATTAGCTAGTTGGTGGGGTAAAGGCCTACCAAGGCGACGATCAGTAGCGGGTCTGAGAGGATGATCCGCCACACTGGGACTGAGACACGGCCCAGACTCCTACGGGAGGCAGCAGTGGGGAATTTTGGACAATGGGCGCAAGCCTGATCCAGCCATGCCGCGTGTCTGAAGAAGGCCTTCGGGTTGTAAAGGACTTTTGTCAGGGAAGAAA…	27f
813	Neisseria	mucosa	Betaproteobacteria	A	CTTGGRTGGCGAGTGGCGAACGGGTGAGTAACATATCGGAACGTACCGAGCAGTGGGGGATAACTAATCGAAAGATTAGCTAATACCGCATATCTTCTGAGGAAGAAAGCAGGGGACCATTTGGCCTTGCGCTGTTTGAGCGGCCGATATCTGATTAGCTAGTTGGTGGGGTAAAGGCCTACCAAGGCGACGATCAGTAGCGGGTCTGAGAGGATGATCCGCCACACTGGGACTGAGACACGGCCCAGACTCCTACGGGAGGCAGCAGTGGGGAATTTTGGACAATGGGCGCAAGCCTGATCCAGCCATGCCGCGTGTCTGAAGAAGGCCTTCGGGTTGTAAAGGACTTTTGTCAGGGAAGAAAAGGGCGGGGTTAATACCCCTGTCTGATGACGGTAC…	27f
812	Neisseria	mucosa	Betaproteobacteria	A	NCATGCAGTCGGACGGCAGCACAGAGAAGCTTGCTTCTTGGGTGGCGAGTGGCGAACGGGTGAGTAACATATCGGAACGTACCGAGCAGTGGGGGATAACTAATCGAAAGATTAGCTAATACCGCATATCTTCTGAGGAAGAAAGCAGGGGACCATTTGGCCTTGCGCTGTTTGAGCGGCCGATATCTGATTAGCTAGTTGGTGGGGTAAAGGCCTACCAAGGCGACGATCAGTAGCGGGTCTGAGAGGATGATCCGCCACACTGGGACTGAGACACGGCCCAGACTCCTACGGGAGGCAGCAGTGGGGAATTTTGGACAATGGGCGCAAGCCTGATCCAGCCATGCCGCGTGTCTGAAGAAGGCCTTCGGGTTGTAAAGGACTTTTGTCAGGGAAGAA…	27f
826	Neisseria	mucosa	Betaproteobacteria	A	NGANGGGACCATTTGGCCTTGCGCTGTTTGAGCGGCCGATATCTGATTAGCTGGTTGGTGGGGTAAAGGCCTACCAAGGCGACGATCAGTAGCGGGTCTGAGAGGATGATCCGCCACACTGGGACTGAGACACGGCCCAGACTCCTACGGGAGGCAGCAGTGGGGAATTTTGGACAATGGGCGCAAGCCTGATCCAGCCATGCCGCGTGTCTGAAGAAGGCCTTCGGGTTGTAAAGGACTTTTGTCAGGGAAGAAAAGGGCGGGGTTAATACCCCTGTCTGATGACGGTACCTGAAGAATAAGCACCGGCTAACTACGTGCCAGCAGCCGCGGTAATACGTAGGGTGCGAGCGTTAATCGGAATTACTGGGCGTAAAGCGGGCGCAGACGGTTACTTAA…	27f
849	Neisseria	sp.	Betaproteobacteria	A	TAGCGGGCTCNTGCGGTTACCCTACCTACTTCTGGTATCCCCCACTCCCATGGTGTGACGGGCGGTGTGTACAAGACCCGGGAACGTATTCACCGCAGTATGCTGACCTGCGATTACTAGCGATTCCGACTTCATGCACTCGAGTTGCAGAGTGCAATCCGGACTACGATCGGTTTTGTGAGATTGGCTCCACCTCGCGGCTTGGCTACCCTCTGTACCGACCATTGTATGACGTGTGAAGCCCTGGTCATAAGGGCCATGAGGACTTGACGTCATCCCCACCTTCCTCCGGCTTGTCACCGGCAGTCTCATTAGAGTGCCCAACTTAATGATGGCAACTAATGACAAGGGTTGCGCTCGTTGCGGGACTTAACCCAACATCTCACGACACGAGCTGAC…	1492r
821	Neisseria	subflava	Betaproteobacteria	A	TGNRRTGGCGAGTGGCGAACGGGTGAGTAACATATCGGAACGTACCGAGTAATGGGGGATAACTAATCGAAAGATTAGCTAATACCGCATATTCTCTGAGGAGGAAAGCAGGGGACCTTCGGGCCTTGCGTTATTCGAGCGGCCGATATCTGATTAGCTAGTTGGTGGGGTAAAGGCCTACCAAGGCGACGATCAGTAGCGGGTCTGAGAGGATGATCCGCCACACTGGGACTGAGACACGGCCCAGACTCCTACGGGAGGCAGCAGTGGGGAATTTTGGACAATGGGCGCAAGCCTGATCCAGCCATGCCGCGTGTCTGAAGAAGGCCTTCGGGTTGTAAAGGACTTTTGTCAGGGAAGAAAAGGCTGTTGCTAATACCGACAGCTGATGACGGTACC…	27f
753	Lachnoanaerobaculum	sp. (umeaense-relaed)	Clostridia	A	ATGCAGTCGAACGAAGCTGCCTGGAGGAAGTTTTCGGATGGAATTTAGGTAGACTTAGTGGCGGACGGGTGAGTAACGCGTGGATAACCTGCCTTATACAGGGGGATAACGGAGAGAAATTTCCGCTAAGACCGCATAAGACCACAGCACCGCATGGTGCAGGGGTAAAATATTTATAGGTATAAGATGGATCCGCGTCCGATTAGCTAGTTGGTGAGGTAAAGGCCCACCAAGGCGACGATCGGTAGCCGGCCTGAGAGGGTGAACGGCCACATTGGGACTGAGACACGGCCCAAACTCCTACGGGAGGCAGCAGTGGGGAATATTGGACAATGGGGGAAACCCTGATCCAGCGACGCCGCGTGAGTGAAGAAGTATTTCGGTATGTAAAGCTCTATC…	27f
850	Oribacterium	parvum	Clostridia	A	ATGCAGTCGACGAGATGCGTATTGGAAGCTTCGGCCGGAAGATGCGTTATCTAGTGGCGGACGGGTGAGTAACACGTGGGTAACCTGCCTTATGGAGGGGGATAACAGAGAGAAATCACTGCTAATACCGCATAAGCACACATTGCCGCATGGCAGAGTGTGAAAAGATTTATCGCCATAAGATGGACCCGCGTCTGATTAGCCAGTTGGCAGGGTAAAAGCCTACCAAAGCAACGATCAGTAGCCGATCTGAGAGGATGACCGGCCACATTGGGACTGAGACACGGCCCAAACTCCTACGGGAGGCAGCAGTGGGGAATATTGCACAATGGGGGAAACCCTGATGCAGCGACGCCGCGTGAGTGAAGAAGTATTTCGGTATGTAAAGCTCTATCAGCA…	27f
702	Parvimonas	micra	Clostridia	O	AGTCGACGTGATTTTTGTGGAAATTCTTTCGGGAATGGAAATGAAATGAAAGTGGCGAACGGGTGAGTAACACGTGAGCAACCTACCTTACACAGGGGGATAGCCGTTGGAAACGACGATTAATACCGCATGAGACCACAGAATCGCATGATATAGGGGTCAAAGATTTATCGGTGTAAGAAGGGCTCGCGTCTGATTAGCTAGTTGGAAGGGTAAAGGCCTACCAAGGCRACGATCAGTAGCCGGTCTGAGAGGATGAACGGCCACATTGGAACTGAGACACGGTCCAAACTCCTACGGGAGGCAGCAGTGGGGAATATTGCACAATGGGGGGAACCCTGATGCAGCGACGCCGCGTGAGCGAAGAAGGTTTTCGAATCGTAAAGCTCTGTCCTATGA…	27f
667	Parvimonas	sp (micra-like)	Clostridia	M	CAGTCGAACGYGATTTTTGTGGATTTCTTTCKGGAATGGAAATGAAATGAAAGTGGCGAACGGGTGAGTAACACGTGAGCAACCTACCTTACACWGGGGGATAGCCGTTGGAAACGACGATWAATACCGCATGAGACCACAGAATCGCATGATATAGGGGTCAAAGATTTATCGGTGTAMGAAGGGCTCGCGTCTGATTAGCTAGTTGGAAGGGTAAAGGCCTACCAAGGCGACRATCAGTAGCCGGTCTGAGAGGATGAACGGTCCACATTGRAACTGAGACACGGTCCAAACTCCTACGGGAGGCAGCARTGGGGAATATTGCACAATGGGGGGAACCCTGATGCAGCGACGCCGCGTGAGCGAAGAAGGTTTTCGAATCGTAWAGCTCTGTCCTAT…	27f
511	Peptostreptococcaceae [XI][G-1] [Eubacterium]	infirmum	Clostridia	M	ANCATGCAGTCGAGCGAGAAGTAAAGAAATGAAGCTTCGGTAGATTTTCATTATGGAAAGCGGCGGACGGGTGAGTAACGCGTAGGCAACCTGCCCTGTACAGGGGGATAGCCACCCGAAAAGGTGATTAATACCCCATGATGCAAGAGATACACATGTATCACTTGTCAAAGATTTATCGGTATGGGATGGGCCTGCGTCTGATTAGCTAGTTGGTAGGGTAACGGCTTACCAAGGCAACGATCAGTAGCCGACCTGAGAGGGTGATCGGCCACATTGGAACTGAGACACGGTCCAAACTCCTACGGGAGGCAGCAGTGGGGAATATTGCACAATGGGGGAAACCCTGATGCAGCAACGCCGCGTGAAGGAAGAAGGCCTTCGGGTTGTAAACTTCTG…	27f
838	Peptostreptococcaceae [XI][G-1] [Eubacterium]	infirmum	Clostridia	A	ANCATGCAGTCGAGCGAGAAGTAAAGAAATGAAGCTTCGGTAGATTTTCATTATGGAAAGCGGCGGACGGGTGAGTAACGCGTAGGCAACCTGCCCTGTACAGGGGGATAGCCACCCGAAAAGGTGATTAATACCCCATGATGCAAGAGATACACATGTATCACTTGTCAAAGATTTATCGGTATGGGATGGGCCTGCGTCTGATTAGCTAGTTGGTAGGGTAACGGCTTACCAAGGCAACGATCAGTAGCCGACCTGAGAGGGTGATCGGCCACATTGGAACTGAGACACGGTCCAAACTCCTACGGGAGGCAGCAGTGGGGAATATTGCACAATGGGGGAAACCCTGATGCAGCAACGCCGCGTGAAGGAAGAAGGCCTTCGGGTTGTAAACTTCTG…	27f
705	Shuttleworthia	sp. (satelles-related)	Clostridia	O	CGGACGGGTGAGTAACGCGNGAGCAACCNGCCCNATACCGGGGGATACCANTTGGAAACNACNGTTAATACCGCANAANCGCACGATAANACNTCTNGTTGNGTGAAAAACTCCGGNGGTATAGGANGGGCTCGCGTATGATTAGCCAGTTGGNGGGGTAAAGGCCCACCAAAGCGACNATCATTANCCGACCTGANAGGGCGACCGGCCACNTTGGGACTGANACACGGCCCAAACTCCTACGGGAGGCAGCANNGGGGAATATTGCACAANGGGCNAAAGCCTGATGCANCGACNCCNCGNGAGTGAGGAAGTATTTCGGTATGTAAAGCTCTATCANCAGGGAANAAANAAATGACGGTACCTGANTAANAAGCTCCGGCTAANTACNTGCCANCA…	27f
504	Shuttleworthia	sp. (satelles-related)	Clostridia	M	GGTTTTATTTCNAGTGGCGGANGGGTGANTAACGCGTGAGCNACCTGNCCTATACCGGGGGATACCAGTTGGAAACGACNGTTAATACCGCANAAGCGCACGATAAGACNTCTTGNTGTGTGAAAAACTCCNGTGGTATAGGANGGGCTCGCGTATGATTANCCNGTTGGCGGGGTAAAGGNCCNCCNAAGCGACNATNATTANCCGACCTGANAGGGCGACCGGNCNCNTTGGGACTGANACNCGGNCCAAACTCCTACNGGAGGNAGCAGTGGGGAATATTGNACAATGGGCGAAAGCCTGATGCNNCGACNCCNCGTGAGTGANGAANTATTTCGGTATGTAAAGCTCTNTCANCAGGGAANAAAGAAATGACGGTACCTGANTAAGAAGCTCCGG…	27f
680	Lancefieldella	parvula	Coriobacteriia	O	CCATGCAGTCGACGATTAAAGCACCTTCGGGTGTGTATAAAGTGGCGAACGGCTGAGTAACACGTGGGCAACCTGCCCCTTTCATTGGGATAGCCACGGGAAACCGTGGATAATACCGAATACTTCGAGACTTCCGCATGGAAGACTCGAGAAAGCTCCGGCGGAGAGGGATGGGCCCGCGGCCTGTTAGCTTGTTGGTGGGGTAACGGCCTACCAAGGCAATGATGGGTAGCTGGGTTGAGAGACCGACCAGCCAGATTGGGACTGAGACACGGCCCAGACTCCTACGGGAGGCAGCAGTGGGGAATCTTGCACAATGGGCGAAAGCCTGATGCAGCGACGCCGCGTGCGGGATGAAGGCCTTCGGGTTGTAAACCGCTTTCAGCAGGGACGAGGCGA…	27f
691	Lancefieldella	parvula	Coriobacteriia	O	GANGATTAAAGCACCTTCGGGTGTGTATAAAGTGGCGAACGGCTGAGTAACACGTGGGCAACCTGCCCCTTTCATTGGGATAGCCACGGGAAACCGTGGATAATACCGAATACTTCGAGACTTCCGCATGGAAGACTCGAGAAAGCTCCGGCGGAGAGGGATGGGCCCGCGGCCTGTTAGCTTGTTGGTGGGGTAACGGCCTACCAAGGCAATGATGGGTAGCTGGGTTGAGAGACCGACCAGCCAGATTGGGACTGAGACACGGCCCAGACTCCTACGGGAGGCAGCAGTGGGGAATCTTGCACAATGGGCGAAAGCCTGATGCAGCGACGCCGCGTGCGGGATGAAGGCCTTCGGGTTGTAAACCGCTTTCAGCAGGGACGAGGCGAAAGTGACGGT…	27f
862	Lancefieldella	parvula	Coriobacteriia	A	NGTCTCCTCCTAAAGGTTAGGCCGACGACTTCGGGTGCAATCGACTCGGGTGGTGTGACGGGCGGTGTGTACAAGGCCCGGGAACGCATTCACCGCGGCGTGCTGATCCGCGATTACTAGCAACTCCGACTTCATGGAGGCGGGTTGCAGCCTCCAATCCGAACTGGGACCGGCTTTAGGGATTCGCTCACCCTCGCGGGTTGGCAGCCCATTGTGCCGGCCATTGTAGCACGTGTGTAGCCCAGGACATAAGGGGCATGATGACTTGACGTCGTCCCCACCTTCCTCCGGCTTGACGCCGGCGGTCTCGTATGGGTGCCCGGCCTAACCGCTGGCAACATACGACGAGGGTTGCGCTCGTTGCAGGACTTAACCTAACATCTCACGACACGAGCTGAC…	1492r
510	Lancefieldella	parvula	Coriobacteriia	M	NNTGCAGTCGACGATTAAAGCACCTTCGGGTGTGTATAAAGTGGCGAACGGCTGAGTAACACGTGGGCAACCTGCCCCTTTCATTGGGATAGCCACGGGAAACCGTGGATAATACCGAATACTTCGAGACTTCCGCATGGAAGACTCGAGAAAGCTCCGGCGGAGAGGGATGGGCCCGCGGCCTGTTAGCTTGTTGGTGGGGTAACGGCCTACCAAGGCAATGATGGGTAGCTGGGTTGAGAGACCGACCAGCCAGATTGGGACTGAGACACGGCCCAGACTCCTACGGGAGGCAGCAGTGGGGAATCTTGCACAATGGGCGAAAGCCTGATGCAGCGACGCCGCGTGCGGGATGAAGGCCTTCGGGTTGTAAACCGCTTTCAGCAGGGACGAGGCGAA…	27f
507	Lancefieldella	rimae	Coriobacteriia	M	GANGGTTAAAGCACCTTTTAGGTGTGTATAAAGTGGCGAACGGCTGAGTAACACGTGGGCAACCTGCCCTCCTCTTGGGGATAGCCTCGGGAAACCGAGGATAATACCCGATACTTCAATGTGGCCGCATGACGACATTGAGAAAGCTTTTGCGGAGAAGGATGGGCCCGCGGCCTGTTAGCTTGTTGGTGGGGTAGAGGCCTACCAAGGCAATGATGGGTAGCTGGGTTGAGAGACCGACCAGCCAGATTGGGACTGAGACACGGCCCAGACTCCTACGGGAGGCAGCAGTGGGGAATCTTGCACAATGGGCGAAAGCCTGATGCAGCGACGCCGCGTGCGGGACGAAGGCCTTCGGGTTGTAAACCGCTTTCAGCAGGGACGAGGCGAAAGTGACGG…	27f
48	Olsenella	uli	Coriobacteriia	M	AAGTCGAACGGTTAAAGCCCCTTCGGGGGTGCATAAAGTGGCGAACGGCTGAGTAACACGTGGGCAACCTGCCCCTCGCACCGGGACAGCCTCGGGAAACCGTGGTTAATACCGGATACTCCCGCACCCCCGCATGGGGGCGCGGGGAAAGCCCAGACGGCGAGGGATGGGCCCGCGGCCTGTTAGCTCGTTGGCGGGGTAACGGCCCACCAAGGCGATGATGGGTAGCCGGGTTGAGAGACCGACCGGCCAGATTGGGACTGAGACACGGCCCAGACTCCTACGGGAGGCAGCAGTGGGGAATCTTGCGCAATGGGCGGAAGCCTGACGCAGCGACGCCGCGTGCGGGAAGGAGGCCTTCGGGTCGTAAACCGCTTTCAGCAGGGACGAGGCCGCGAG…	27f
701	Olsenella	uli	Coriobacteriia	O	ATGCAGTCGACGGTTAAGCCCCTTCGGGGGTGCATAAAGTGGCGAACGGCTGAGTAACACGTGGGCAACCTGCCCCTCGCACCGGGACAGCCTCGGGAAACCGTGGTTAATACCGGATACTCCCGCACCCCCGCATGGGGGCGCGGGGAAAGCCCAGACGGCGAGGGATGGGCCCGCGGCCTGTTAGCTCGTTGGCGGGGTAACGGCCCACCAAGGCGATGATGGGTAGCCGGGTTGAGAGACCGACCGGCCAGATTGGGACTGAGACACGGCCCAGACTCCTACGGGAGGCAGCAGTGGGGAATCTTGCGCAATGGGCGGAAGCCTGACGCAGCGACGCCGCGTGCGGGAAGGAGGCCTTCGGGTCGTAAACCGCTTTCAGCAGGGACGAGGCCGCGA…	27f
981	Olsenella	uli	Coriobacteriia	O	GCAGTCGAGCGGTTAAGCCCCTTCGGGGGTGCATAAAGTGGCGAACGGCTGAKTAACACGTGGGCAACCTGCCCCTCGCACCGGGACAGCCTCGGGAAACCGTGGTTAWTACCGRATACTCCCGCACCCCCRCATGGGGGCGCGGGGAAAGCCCASACKGYGAGGGATGGGCCCGCKGCCTGTTAGCTCGTTGGCGGGKTAACKGCCCACCAAGGCRATGATGGGTAGCCGGGTTGAGAGACCGACCGGCCAGATTGGGACTGAGACACGGCCCAGACTCCTACGGGAGGCAGCAGTGGGGAATCTTGCGCAATGGGCGGAAGCCTGACGCASCGACGCCGCGTGCGGGAAGGAGGCCTTCRGGTCGTAAACCGCTTTCARCAGGGACGAGGCCKCGAK…	27f
992	Slackia	exigua	Coriobacteriia	O	GCGGTTACTCACTCTCCAKCGCAGGTTYGATTMTGGGTCASYCKYRACRGGTRACCTCACWGTCTARAGGGAARGGTTTGATTMTGGMTCCGTCCCCCCCAGGGAACCTCCCTCTCTAAASCGARGGGWTTAATGGTGGCTCCGGGGCCCCCGCATGGGGGCTCCGGGAAAGCCTTGGCGGGAGGGGACGGGGTCGCGGCCCATCRGGTASACGGCGGGGCGAAGGCCCGCCGTGCCGACSACGGGTAGCCGGGCTGAGAGGCCGATCGGCCACATTGGGACTGAGACACGGCCCAGACTCCTACGGGAGGCAGCAGTGGGGAATATTGCGCAATGGGCGAAAGCCTGACSCASCGACSCCGCGTGCGGGAAGGAGGCCTTCGGGTCGTAAACCGCTTT…	27f
706	Slackia	exigua	Coriobacteriia	O	CATGCAGTCGAACGGTTAAGGCCCCCTTTAGGGGGCGCATAGAGTGGCGAACGGGTGAGTAACACGTGACCAACCCGCCCCCCCCACCGGGACAACCTCGGGAAACCGAGGCTAATACCGGATACGCCGGGGCCCCCGCATGGGGGCTCCGGGAAAGCCTTGGCGGGAGGGGACGGGGTCGCGGCCCATCAGGTAGACGGCGGGGCGAAGGCCCGCCGTGCCGACGACGGGTAGCCGGGCTGAGAGGCCGATCGGCCACATTGGGACTGAGACACGGCCCAGACTCCTACGGGAGGCAGCAGTGGGGAATATTGCGCAATGGGGGGAACCCTGACGCAGCGACGCCGCGTGCGGGAAGGAGGCCTTCGGGTCGTAAACCGCTTTCAGCAGGGAAGAAGC…	27f
768	Campylobacter	concisus	Epsilonproteobacteria	A	ANATGCAGTCGAACGGACAAGTAAGAGCTTGCTCTTATGAGTTAGTGGCGCACGGGTGAGTAATGTATAGCTAATCTGCCCTACACTAGAGGACAACAGTTGGAAACGACTGCTAATACTCTATACTCCTGTCTTACATAAGTTAGATAGGGAAAGTTTTTCGGTGTAGGATGAGGCTATATTGTATCAGCTAGTTGGTGAGGTAATGGCTCACCAAGGCTATGACGCATAACTGGTCTGAGAGGATGATCAGTCACACTGGAACTGAGACACGGTCCAGACTCCTACGGGAGGCAGCAGTAGGGAATATTGCTCAATGGGGGAAACCCTGAAGCAGCAACGCCGCGTGGAGGATGACACTTTTCGGAGCGTAAACTCCTTTTGTTAGGGAAGAATAAT…	27f
971	Campylobacter	gracilis	Epsilonproteobacteria	O	GCATTACRTCASTCTAGAGCGCAGGTTMGATGATGGCTCAGAGGTTGCTCTGTTACCTCTCRCGCTGCAGGGGTGGGTTYGATWTTGGTTCTCTGCCCCTTGGTGGAGGACAACAGTTAGAAATGACTGCTAATACTCCRTACTCCTTTTTACCATAAGATAAATCGGGAAAGAATTTCGGCAAGGGATGAGACTATATCGTATCAGCTAGTCGGTGGGGTAACGGCCTACCGAGGCTATGACGCGTAACTGGTCTGAGAGGATGATCAGTCACATTGGAACTGAGACACGGTCCAAACTCCTACGGGAGGCAGCAGTAGGGAATATTGCGCAATGGGGGAAACCCTGACGCAGCAACGCCGCGTGGAGGATGACACTTTTCGGAGCGTAAACTCCTTT…	27f
760	Campylobacter	showae	Epsilonproteobacteria	A	ACATGCAGTCGAACGGAGATTAAGTAGCTTGCTATTTAATCTTAGTGGCGCACGGGTGAGTAATATATAGCTAACTTGCCCATTACTAAGGGACAACAGTTGGAAACGACTGCTAATACCTTATACTCCGTATCTATATAAGTAGGTAYGGGAAAGTTTTTCGGTAATGGATAGGGCTATATCGTATCAGCTAGTTGGTAAGGTAAYGGCTTACCAAGGCTATGACGCGTAACTGGTCTGAGAGGATGATCAGTCACACTGGAACTGAGACACGGTCCAGACTCCTACGGGAGGCAGCAGTAGGGAATATTGCTCAATGGGGGAAACCCTGAAGCAGCAACGCCGCGTGGAGGATGACACTTTTCGGAGCGTAAACTCCTTTTCTTGGGAAAGAATTAT…	27f
972	Campylobacter	sp. (showae/rectus)	Epsilonproteobacteria	O	GCATACTCACTCTAGAGCGCAGGTTYGATTATGGMTCARKCKTGCWAGGTAACCTCCAGTCTMGAGCGAAAGGWTTGATTMTGGCTTTGCGWTTAAGGTAACACAACACTCGGAAACGACTGGTTYTACCTTATACTCCGTATCTCTATGKTCCATACGGGAAAGTTTTTCGGKWATGGATAKGGCTATMTCGTATCARCTAGWYSGYAAGGTMATGGCTTACCRAGGCTATKACGCGTAACTGGTCTGAGAGGATGATCAGTCACACTGGAACTGAGACACGGTCCAGACTCCTACGGGAGGCAGCAGTAGGGAATATTGCTCAATGGGGGAAACCCTGAAGCAGCAACGCCGCGTGGAGGATGACACTTTTCGGAGCGTAAACTCCTTTTCTTGGGA…	27f
665	Bulleidia	sp. (extructa-like)	Erysipelotrichia	M	TCATGCAGTCGACGCCGGACACCTAGCTTGCTASGGAGAAGGAGTGGCGAACGGGTGAGTAATACATAAGCAATCTGCCCACAAAGACTGGGATAACCTCTGGAAACGGGGACTAATACCGGATAGGTAGAAGAGAGGCATCTTTCTTCTATTAAAGATGAGAAGCASTAGTGGATGAGCTTATGGCGCATTAGTTAGTTGGTGAGGTAACGGCTCACCAASACGATGATGCGTAGCCGGCCTGAGAGGGTGAACGGCCACATTGGGACTGAGACACGGCCCAGACTCCTACGGGAGGCAGCAGTAGGGAATTTTCKGCAATGGGGGGAACCCTGACCGAGCAACGCCGCGTGAGTGAAGACGGCCTTCGGGTTGTAAAGCTCTGTTGTAAGAAAAGAT…	27f
59	Solobacterium	moorei	Erysipelotrichia	M	ACATGCAGTCGAACGCTGGAGATCTAGCTTGCTAGATCGAAGGAGTGGCGAACGGGTGAGTAATACATAAGCAACCTACCCACGAAGACTGGGATAATCTCTGGAAACGGGGACTAATACCGGATAGGTAATCGGAAGGCATCTTCTGGTTATTAAAGGTTAAAAACACTGGTGGATGGGCTTATGGCGCATTAGTTAGTTGGTGAGGTAACGGCCCACCAAGACGATGATGCGTAGCCGGCCTGAGAGGGTGAACGGCCACATTGGGACTGAGACACGGCCCAGACTCCTACGGGAGGCAGCAGTAGGGAATTTTCGGCAATGGGGGCAACCCTGACCGAGCAACGCCGCGTGAGTGAAGACGGCCTTCGGGTTGTAAAGCTCTGTTGTAAGGGAAGA…	27f
522	Solobacterium	moorei	Erysipelotrichia	M	NTGCAGTCGACGCTGGAGATCTAGCTTGCTAGATCGAAGGAGTGGCGAACGGGTGAGTAATACATAAGCAACCTACCCACGAAGACTGGGATAATCTCTGGAAACGGGGACTAATACCGGATAGGTAATCGGAAGGCATCTTCTGGTTATTAAAGGTTAAAAACACTGGTGGATGGGCTTATGGCGCATTAGTTAGTTGGTGAGGTAACGGCCCACCAAGACGATGATGCGTAGCCGGCCTGAGAGGGTGAACGGCCACATTGGGACTGAGACACGGCCCAGACTCCTACGGGAGGCAGCAGTAGGGAATTTTCGGCAATGGGGGCAACCCTGACCGAGCAACGCCGCGTGAGTGAAGACGGCCTTCGGGTTGTAAAGCTCTGTTGTAAGGGAAGAACG…	27f
15	Capnocytophaga	leadbetteri	Flavobacteriia	M	CNNGTCGAGGGAGGAGCTTTCGGGCTTCGACCGGCGTACGGGTGCGTAACGCGTATACAATCTGCCTTTCACATAGGGATAGCCCGAAGAAATTTGGATTAATACCTAATGGTATATAGGGATGGCATCATTTTTATATTAAAGCTGAGGCGGTGAAAGATGAGTATGCGTTCTATTAGCTAGTTGGAGAGGTAACGGCTCCCCAAGGCGACGATAGATAGGGGTTCTGAGAGGGATATCCCCCACACTGGTACTGAGATACGGACCAGACTCCTACGGGAGGCAGCAGTGAGGAATATTGGACAATGGTCGGAAGACTGATCCAGCCATGCCGCGTGCAGGAAGACGGCCTTATGGGTTGTAAACTGCTTTTGCAGGGGAAGAATAAGGACTACGAGT…	27f
836	Capnocytophaga	leadbetteri	Flavobacteriia	A	GTCGAGGGAGGAGCTTTCGGGCTTCGACYGGCGTACGGGTGCGTAACGCGTATACAATCTGCCTTTCWCATAGGGATAKCCCGAAGAAATTTGGATTARTACCTAATGGCATATASGGGTGGCATCATTTTTATATTAAAGCTGAGGCGGTGAAAGATGAGTATGCGTTCTATTAGCTAGTTGGAGAGGTAACGGCTCCCCAAGGCTACGATRGATAGGGGTTCTGASAGGGATRTCCCCCACACTGGTACTGAGATAMGGACCAGACTCCTACGGGAGGCAGCRRTGAGGAATATTGGACAATGGTCGGAAGACTGATCCAGCCATGCCGCGTGCAGGAAGACGGCCTTATGGGTTGTAAACTGCTTTTGCAGGGGAAKAATAAKGACTACGTGTAST…	27f
516	Capnocytophaga	sp. (HMT 864-related)	Flavobacteriia	M	ATGCAGTCGAGGGGGAGGTTACTTTCGGGTGACTGAGACCGGCGTACGGGTGCGTAACGCGTATACATCTGCCTTTCACTGGGGGATAGCCCGAAGAAATTTGGATTAATACCCCATAGTATAGTAATACGGCATCGTGATACTATTAAAGCTTAGGTGGTGAAAGATGAGTATGCGTTCTATTAGCTAGTTGGAGAGGTAACGGCTCCCCAAGGCGATGATAGATAGGGGTTCTGAGAGGGATGTCCCCCACACTGGTACTGAGATACGGACCAGACTCCTACGGGAGGCAGCAGTGAGGAATATTGGACAATGGTCGGAAGACTGATCCAGCCATGCCGCGTGCAGGATGAMGGTCTTATGGATTGTAAACTGCTTTTGTAAGGGAAGAATAAGGAC…	27f
973	Capnocytophaga	sp. (HMT 864-related)	Flavobacteriia	O	GCATTMGCTCAMCTCTMSAGCGAGGGTTYGATKMTGGCTCAKTCGTAACAAGGTAACCWCACACTCTRGAGCGAAGGGTTYGATTMTGGCTCAKTCGTAACRRGGWAACCTCACACTCTAGAGCGAAGGGTTTGATTCTGGATCAATCGKAACAAGGTAACCACTYAAAGCTTAGGTGGGGATYGATGATTATGCGYTCTATTAGTTAGTTGGARAGGYAACGGMTCCCCAAGGYKATKATAGATWGGGGYTCTGARAGGGATGYCCCCCACACTGGTACTGARATACGGACCARACTCCTACGGGAGGCAGCAGKGAGGAATATTGGACAATGGTCGGAAGACTGATCCAGCCATGCCGCGTGCAGGATGAAGGYCTTATGGATTGTAAACTGCTTTT…	27f
835	Capnocytophaga	sp. HMT 324/326	Flavobacteriia	A	TNCAGTCGAGGGGGAGGTTACTTTCGGGTAACTGAGACCGGCGTACGGGTGCGTAACGCGTATACAATCTGCCTTTCACTGGGGGATAGCCCGAAGAAATTTGGATTAATACCCCATAGTATATRAGGACGGCATCGTTTTTATATTAAAGCTACGGTGGTGAAAGATGAGTATGCGTTCTATTAGCTAGTTGGAGAGGTAACGGCTCCCCAAGGCGATGATAGATAGGGGTTCTGAGAGGGATGTCCCCCACACTGGTACTGAGATACGGACCAGACTCCTACGGGAGGCAGCAGTGAGGAATATTGGACAATGGTCGGAAGACTGATCCAGCCATGCCGCGTGCAGGATGAAGGTCTTATGGATTGTAAACTGCTTTTGTAAGGGAAGAATAAGAGC…	27f
47	Capnocytophaga	sp. HMT 336	Flavobacteriia	M	ATGCAAGTCGAGGGGGAGGTTACTTTCGGGTGACTGAGACCGGCGTACGGGTGCGTAACGCGTATACAATCTGCCTTTCACTGGGGGATAGCCCGAAGAAATTTGGATTAATACCCCATAGTATATAGGGACGGCATCGTTTTTATATTAAAGCTACGGTGGTGAAAGATGAGTATGCGTTCTATTAGCTAGTTGGAGAGGTAACGGCTCCCCAAGGCGATGATAGATAGGGGTTCTGAGAGGGATGTCCCCCACACTGGTACTGAGATACGGACCAGACTCCTACGGGAGGCAGCAGTGAGGAATATTGGACAATGGTCGGAAGACTGATCCAGCCATGCCGCGTGCAGGATGAAGGTCTTATGGATTGTAAACTGCTTTTGTAAGGGAAGAATAAGG…	27f
493	Capnocytophaga	sp. HMT 864	Flavobacteriia	M	NCATGCAGTCGAGGGGGAGGTTACTTTCGGGTGACTGAGACCGGCGTACGGGTGCGTAACGCGTATACATCTGCCTTTCACTGGGGGATAGCCCGAAGAAATTTGGATTAATACCCCATAGTATAGTAATACGGCATCGTGATACTATTAAAGCTTAGGTGGTGAAAGATGAGTATGCGTTCTATTAGCTAGTTGGAGAGGTAACGGCTCCCCAAGGCGATGATAGATAGGGGTTCTGAGAGGGATGTCCCCCACACTGGTACTGAGATACGGACCAGACTCCTACGGGAGGCAGCAGTGAGGAATATTGGACAATGGTCGGAAGACTGATCCAGCCATGCCGCGTGCAGGATGAMGGYCTTATGGRTTGTAAACTGCTTTTGTAAGGGAAGAATAAGG…	27f
977	Fusobacterium	nucleatum	Fusobacteriia	O		MALDI
63	Fusobacterium	nucleatum subsp. animalis	Fusobacteriia	M	AAGTCAACTTGAATTTGGGTTTTTAACTTAGATTTGGGTGGCGGACGGGTGAGTAACGCGTAAAGAACTTGCCTCACAGCTAGGGACAACATTTAGAAATGAATGCTAATACCTGATATTATGATTWTARGGCATCYTATAATTATGAAAGCTATAWGCACTGTGAGAGAGCTTTGCGTCCCATTAGCTAGTTGGAGAGGTAACAGCTCACCAAGGCGATGATGGGTAGCCGGCCTGAGAGGGTGAACGGCCACAAGGGGACTGAGACACGGCCCTTACTCCTACGGGAGGCAGCAGTGGGGAATATTGGACAATGGACCGAGAGTCTGATCCAGCAATTCTGTGTGCACGATGAAGTTTTTCGGAATGTAAAGTGCTTTCAGTTGGGAAGAAAAAAAT…	27f
694	Fusobacterium	nucleatum subsp. animalis	Fusobacteriia	O	NGCAGTCACTTGAATTTGGGTTTTTAACTTAGATTTGGGTGGCGGACGGGTGAGTAACGCGTAAAGAACTTGCCTCACAGCTWGGGACAACATTTAGAAATGAATGCTAATACCTGATATTATGATTTTAAGGCATCTTAGAATTATGAAAGCTATAWGCACTGTGAGAGAGCTTTGCGTCCCATTAGCTAGTTGGAGAGGTAACAGCTCACCAAGGCGATGATGGGTAGCCGGCCTGAGAGGGTGAACGGCCACAAGGGGACTGAGACACGGCCCTTACTCCTACGGGAGGCAGCAGTGGGGAATATTGGACAATGGACCGAGAGTCTGATCCAGCAATTCTGTGTGCACGATGAAGTTTTTCGGAATGTAAAGTGCTTTCAGTTGGGAAGAAAAAAA…	27f
683	Fusobacterium	nucleatum subsp. animalis	Fusobacteriia	O	NNNGCAGTCACTTGAATTTGGGTTTTTAACTTAGATTTGGGTGGCGGACGGGTGAGTAACGCGTAAAGAACTTGCCTCACAGCTAGGGACAACATTTAGAAATGAATGCTAATACCTGATATTATGATTTTAAGGCATCTTAGAATTATGAAAGCTATAAGCACTGTGAGAGAGCTTTGCGTCCCATTAGCTAGTTGGAGAGGTAACAGCTCACCAAGGCGATGATGGGTAGCCGGCCTGAGAGGGTGAACGGCCACAAGGGGACTGAGACACGGCCCTTACTCCTACGGGAGGCAGCAGTGGGGAATATTGGACAATGGACCGAGAGTCTGATCCAGCAATTCTGTGTGCACGATGAAGTTTTTCGGAATGTAAAGTGCTTTCAGTTGGGAAGAAAWA…	27f
717	Fusobacterium	nucleatum subsp. animalis	Fusobacteriia	N	TGCAGTCACTTGATTTGGGTTTTTAACTTAGATTTGGGTGGCGGACGGGTGAGTAACGCGTAAAGAACTTGCCTCACAGCTAGGGACAACATTTAGAAATGAATGCTAATACCTGATATTATGRTTWTARGGCATCYTAKAATTATGAAAGCTATAAGCACTGTGAGAGAGCTTTGCGTCCCATTAGCTAGTTGGAGAGGTAACAGCTCACCAAGGCGATGATGGGTAGCCGGCCTGAGAGGGTGAACGGCCACAAGGGGACTGAGACACGGCCCTTACTCCTACGGGAGGCAGCAGTGGGGAATATTGGACAATGGACCGAGAGTCTGATCCAGCAATTCTGTGTGCACGATGAAGTTTTTCGGAATGTAAAGTGCTTTCAGTTGGGAAGAAAGAAAT…	27f
23	Fusobacterium	nucleatum subsp. vincentii	Fusobacteriia	M	ATGCAGTCTACTTGAATTTGGGTTTTTAACTTAGGTTTGGGTGGCGGACGGGTGAGTAACGCGTAAAGAACTTGCCTCACAGCTAGGGACAACATTTAGAAATGAATGCTAATACCTAATATTATGATAATAGGGCATCCTATAATTATGAAAGCTATATGCGCTGTGAGAGAGCTTTGCGTCCCATTAGCTAGTTGGAGAGGTAACGGCTCACCAAGGCGATGATGGGTAGCCGGCCTGAGAGGGTGATCGGCCACAAGGGGACTGAGACACGGCCCTTACTCCTACGGGAGGCAGCAGTGGGGAATATTGGACAATGGACCGAGAGTCTGATCCAGCAATTCTGTGTGCACGATGAAGTTTTTCGGAATGTAAAGTGCTTTCAGTTGGGAAGAAAGA…	27f
60	Fusobacterium	nucleatum subsp. vincentii	Fusobacteriia	M	NATGCAGTCTACTTGAATTTGGGTTTTTAACTTAGGTTTGGGTGGCGGACGGGTGAGTAACGCGTAAAGAACTTGCCTCACAGCTAGGGACAACATTTAGAAATGAATGCTAATACCTAATATTATGATAATAGGGCATCCTATAATTATGAAAGCTATATGCGCTGTGAGAGAGCTTTGCGTCCCATTAGCTAGTTGGAGAGGTAACGGCTCACCAAGGCGATGATGGGTAGCCGGCCTGAGAGGGTGATCGGCCACAAGGGGACTGAGACACGGCCCTTACTCCTACGGGAGGCAGCAGTGGGGAATATTGGACAATGGACCGAGAGTCTGATCCAGCAATTCTGTGTGCACGATGAAGTTTTTCGGAATGTAAAGTGCTTTCAGTTGGGAAGAAAG…	27f
847	Fusobacterium	sp.	Fusobacteriia	A	ATCCTCCTTRCGGTTAGGCCTGCTACTTCAGGTGCAACCAACTCTCGTGGTGTGACGGGCGGTGTGTACAAGACCCGAGAACGTATTCACCGCGACATTGCTGATTCGCGATTACTAGCGATTCCAACTTCATGTACTCGAGTTGCAGAGTACAATCCGAACTAAGAATAGTTTTCTGAGATTAGCTCCACCTCACGGCTTTGCGACTCTCTGTACTACCCATTGTAGCACGTGTGTAGCCCAGCGTATAAGGGGCATGATGACTTGACGTCATCCCCACCTTCCTCCTGCTCATCGCAGGCAGTATCGCATGAGTCCCCAACTTAATGATGGTAACATACGAAAGGGGTTGCGCTCGTTGCGGGACTTAACCCAACATCTCACGACACGAGCTGACGA…	1492r
64	Fusobacterium	sp.	Fusobacteriia	M	ATGCAGTCTACTTGAATTTGGGTTTTTTAACTTCGATTTGGGTGGCGGACGGGTGAGTAACGCGTAMAGAACTTGCCTCASAGCTAGGGACRACATTTGSAAACGAATGCTAATRCCTGATATTATGATTATAGGGCATCCTAGARTTATGARAGCTATATGCKCTGTGMGAGAGCTTTGCGTCCCAYTARCTAGTTGGAKAGGTMACRGCTCAYCRAKGCRATGATRGGTAGCCGGCCTGAGAGGGTGAACGGCCACRASGGGACTGAGACACGGCCCTTACTCCTACGGGAGGCAGCAGTGRGGAATATTGGACRATGSACCGAGAGTCTGATCCAGCAGTTCTRTGTGCACGATGACSTTYTTCGSAATGTARAGTGCTTTCAGTTGGGAAGAAAA…	27f
3	Leptotrichia	hofstadii	Fusobacteriia	M	TCTGTGCTTGCSCAGGCTAGCCAAGGCGGACGGGTGAGTAACGCGTAAAGAACTTGCCCTGCAGACAGGGATAACAGACGGAAACGACTGACAACACCTGATACAGTTGCCGGCACGCATGTGCCTGGCAATGAAAAGAGATGCTGCGGGAGAGCTTTGCGTCCTATTAGCTTGTTGGCGGGGTAACGGCCCACCAAGGCGATGATAGGTAGCCGGCCTGAGAGGGTGAACGGCCACAAGGGGACTGAGATACGGCCCTTACTCCTACGGGAGGCAGCAGTGGGGAATATTGGACAATGGGGGCAACCCTGATCCAGCAATTCTGTGTGCACGATGAAGGTTTTCGGACTGTAAAGTGCTTTCAGCAGGGAAGAAGGAAGTGACGGTACCTGCAGAAGA…	27f
56	Leptotrichia	sp. (HOT225/buccalis-related)	Fusobacteriia	M	TACACATGCAGTCTTTGGCAAAGCTGTGCTTGCACAGCCAAGCCAAGGCGGACGGGTGAGTAACGCGTAAAGAACTTGCCCCGCAGACAGGRATAACAGACGGAAACGACTGATAAAACCTGATATAATTGCCGGTACGCATGTGCCTGGCAATGAAAAGAGATGCTGCGGGAGAGCTTTGCGTCCTATTAGCTGGTTGGCGGGGTAACGGCCCACCAAGGCGATGATAGGTAGCCGGCCTGAGAGGGTGAACGGCCACAAGGGGACTGAGATACGGCCCTTACTCCTACGGGAGGCAGCAGTGGGGAATATTGGACAATGGGGGCAACCCTGATCCAGCAATTCTGTGTGCACGAAGAAGGTTTTCGGATTGTAAAGTGCTTTCAGCAGGGAAGAAGA…	27f
2	Leptotrichia	sp. (wadei-related)	Fusobacteriia	M	NNATGCAGTCTTTGGCGAAGCTGTGCTTGCAMAGCCTAGCCAAGGCGGACGGGTGAGTAACGCGTAAGGGACTTGCCCTGCAGTCAGGGATAACAGACGGAAACGACTGATAAAACCTGATAAAGTCAGGCGGACTCATGTCCAGCCTGATGAAAAGAGATGCTGCAGGAGAGCCTTGCGTCCTATTAGCTTGTTGGTGGGGTAACGGCCCACCAAGGCGATGATAGGTAGCCGGCCTGAGAGGGTGGACGGCCACAAGGGGACTGAGATACGGCCCTTACTCCTACGGGAGGCAGCAGTGGGGAATATTGGACAATGGGGGCAACCCTGATCCAGCAATTCTGTGTGCACGATGAAGGTCTTCGGATTGTAAAGTGCTTTCAGCAGGGAAGAAAAAAA…	27f
979	Leptotrichia	sp. HMT 223	Fusobacteriia	O	GCGTACAWACMCTCTAGAGCGAGGGTTYGATTMTGGCTCAGTCGTAACAAGGTAACCWCRCACTCTAGAGCRAAGGGTTTGATTMTGGCTCACCTCGTAACAAGGTAACCTCACACTCTAGAGCGAAGGGTTTGATTCTGGMTCACTCGTAACAAGGTAACCTCGCCTCTAMAGATACTGGTTGAATTCTTGGTCWCCTATTACCTTGTTACCACGGCTCGGCTCACAAGGGCRACRATCMGTATCCGGCCTGAGAGGMTGAACGGCCACAAGGGGACTGAAATACGGCCCTTACTCCTACGGGAGGSMRCASYGGGGAATATTGGACAATGGGGGAAACCCTGATCCAGCAATTCTGTGTGCRCGAAGAAAGCTTTCAGGCTGTAAAGKGCTTTCAAC…	27f
846	Leptotrichia	sp. HMT-417	Fusobacteriia	A	NNTGCTTTCCTCCTTGCGGTTGGACCGGCAGCTTCAGGTGCAGACAACTCTCGTGGTGTGACGGGCGGTGTGTACAAGACCCGAGAACGTATTCACCGCAGCATTGCTGATCTGCGATTACTAGCGATTCCAGCTTCATGAAGTCGAGTTGCAGACTTCAATCCGAACTTGGACCGGCTTTAAAGATTGGCTTGGCGTTGCCGCCTTGCGGCTCTCTGTACCGGCCATTGTAGCACGTGTGTAGCCCAGATCATAAGGGGCATGATGACTTGACGTCATCCCCACCTTCCTCCTGCTCTTCGCAGGCAGTCTTGCTAGAGTTCCCAACCTAATGATGGCAACTAGCAATAGGGGTTGCGCTCGTTGCGGGACTTAACCCAACATCTCACGACACGAGCT…	1492r
29	Leptotrichia	sp. HMT-498	Fusobacteriia	M	ACATGCAGTCGATGGGGAAGCGGCGCTTGCGCCGTGGCAACCATGGCGGACGGGTGAGTAACGCGTAAAGAACTTGCCGGATGGACCGGGATAACAGCTGGAAACGGCTGGCAAGACCGGATGCTATGGGCTGGCCGCATGGCTGGCCCATGAAAAGGGATGCCGTCCGAGAGCTTTGCGTCCTATTAGCTGGTTGGTAAGGTGACGGCTTACCAAGGCGATGATAGGTAGCCGGCCCGAGAGGGTGGACGGCCACAAGGGGACTGAGATACGGCCCTTACTCCTACGGGAGGCAGCAGTGGGGAATATTGGACAATGGGGGCAACCCTGATCCAGCAATTCTGTGTGCACGAAGAAGGTTTTCGGATCGTAAAGTGCTTTCAGCAGGGAGGAAGGAAG…	27f
28	Leptotrichia	wadei	Fusobacteriia	M	NCATGCAGTCTTTGGCGAAGCTGTGCTTGCACAGCCTAGCCAAGGCGGACGGGTGAGTAACGCGTAAGGGACTTGCCCTGCAGTCAGGGATAACAGACGGAAACGACTGATAAGACCTGATAAAGTCAGGCGGACTCATGTCCAGYCTGATGAAAAGGAATGCTGCAGGAGAGCCTTGCGTCCTATTAGCTTGTTGGTGGGGTAACGGCCCACCAAGGCGATGATAGGTAGCCGGCCTGAGAGGGTGGACGGCCACAAGGGGACTGAGATACGGCCCTTACTCCTACGGGAGGCAGCAGTGGGGAATATTGGACAATGGGGGCAACCCTGATCCAGCAATTCTGTGTGCACGATGAAGGTCTTCGGATTGTAAAGTGCTTTCAGCAGGGAAGAAAAAAA…	27f
761	Aggregatibacter	aphrophilus	Gammaproteobacteria	A	CATGCAGTCGAACGGTAACAGGTAAGTACTTGTACTTATGCTGACGAGTGGCGGACGGGTGAGTAATGCTTGGGGATCTGGCTTATGGAGGGGGATAACGACGGGAAACTGTCGCTAATACCGCGTAGAATCGGGAGATGAAAGTGTGGGACCTTCGGGCCACATGCCATAGGATGAACCCAAGTGGGATTAGGTAGTTGGTGGGGTAATGGCCTACCAAGCCGACGATCTCTAGCTGGTCTGAGAGGATGACCAGCCACACCGGGACTGAGACACGGCCCGGACTCCTACGGGAGGCAGCAGTGGGGAATATTGCGCAATGGGGGCAACCCTGACGCAGCCATGCCGCGTGAATGAAGAAGGCCTTCGGGTTGTAAAGTTCTTTCGGTGACGAGGAAG…	27f
532	Enterobacter	hormaechei	Gammaproteobacteria	N	CATGCAGTCGACGGTAACAGGAAGCAGCTTGCTGCTTYGCTGACGAGTGGCGGACGGGTGAGTAATGTCTGGGAAACTGCCTGATGGAGGGGGATAACTACTGGAAACGGTAGCTAATACCGCATAACGTCGCAAGACCAAAGAGGGGGACCTTCGGGCCTCTTGCCATCGGATGTGCCCAGATGGGATTAGCTAGTAGGTGGGGTAACGGCTCACCTAGGCGACGATCCCTAGCTGGTCTGAGAGGATGACCAGCCACACTGGAACTGAGACACGGTCCAGACTCCTACGGGAGGCAGCAGTGGGGAATATTGCACAATGGGCGCAAGCCTGATGCAGCCATGCCGCGTGTATGAAGAAGGCMTTCGGGTTGTAAAGTACTTTCAGCGGGGAGGAAGG…	27f
756	Haemophilus	parainfluenzae	Gammaproteobacteria	A	GCAGTCGACGGTAACATAAAGAAGCTTGCTTCTTTGATGACGAGTGGCGGACGGGTGAGTAATGCTTGGGAATCTAGCTTATGGAGGGGGATAACTACGGGAAACTGTAGCTAATACCGCGTAGAATCGGGAGATGAAAGTGTGGGACCTTCGGGCCACATGCCATAGGATGAGCCCAAGTGGGATTAGGTAGTTGGTGAGGTAAAGGCTCACCAAGCCGACGATCTCTAGCTGGTCTGAGAGGATGACCAGCCACACTGGGACTGAGACACGGCCCAGACTCCTACGGGAGGCAGCAGTGGGGAATATTGCGCAATGGGGGCAACCCTGACGCAGCCATGCCGCGTGAATGAAGAAGGCCTTCGGGTTGTAAAGTTCTTTCGGTAGCGAGGAAGGCAT…	27f
817	Klebsiella	sp.	Gammaproteobacteria	A	GNNNNCNNGNCTGNCTAGANATGCGCGTCGAGCGGTAGCACAGANAGCTTGCTCTCNGGTGACNANCGNCGGANGGNTGAGTNATGTCTGGGAAACTGCCTGATGGAGGGGGATAACTACTGGAAACGGTNGCTAATACCGCANAATGTCNNAAGACCAAAGTGGGGGACCTTCGGGCCTCATGCCATCANATGTGCCCAGATGGGATTANCTANNANGTGGGGTAACGGCTCNNCTANGCNACGATCCCTNGNTGGTCTGANAGGATGACCANCCNCACTGGAACTGANACNCGGTCCANACTCCTACNGGAGGCAGCAGTGGGGAATATTGCACAATGGGCGCAAGCCTGATGCAGNCATGCCGCGTGTGTGAAGAAGGCCTTCGGNTTGTAAAGCA…	27f
833	Pseudomonas	fluorescens	Gammaproteobacteria	A	NNNNNNCNNGGCTACCATGCAGTCGAGCGGTNANNGAGCTNGTTTCTCNTGNGAGGNNGGAGGGTGAGGNTGACTANGAATCTGCCTGGTGTGGGGGATAANGTCCGGAAACGGAAACTTATGCCNAATACGTCCTACTCGANAAAGCANGGGACCTTCAGGCCTTGCNCTTTCNCATGAGCCTAAGNCGGATTAGCTNTTTGGNGGGGTAATGGCTCACCANCGCGACGATGCGNANCTGGNCTGAGANGATGATGANNCNCACTGGAACTGANACNCNGNCCNGACTCCTACNGNAGGCGGCAGTGGGGAATATTGNACNAGGGGCGAAAGCGTGATCCAGCCCTGCCNGGTGTGTGAAGAAGGNCATCGGATTGNNGTGCACTTTNNCTTGNGAGG…	27f
501	Anaeroglobus	geminatus	Negativicutes	M	GANGAGAGAGTGAGAGAAGCTTGCTTTTCTTACGATCGAGTGGCAAACGGGTGAGTAACGCGTAAACAACCTGCCCCGCAGATGGGGACAACAGCTGGAAACGGCTGCTAATACCGAATACGGTCCTCTTAGCGCATGGTAAGAGGAAGAAAGGGTGGCCTCTGGAACAAGCTACCGCTGCGGGAGGGGTTTGCGTCTGATTAGCTGGTTGGAGGGGTAACGGCCCACCAAGGCGACGATCAGTAGCCGGTCTGAGAGGATGAACGGCCACATTGGAACTGAGACACGGTCCAGACTCCTACGGGAGGCAGCAGTGGGGAATCTTCCGCAATGGGCGAAAGCCTGACGGAGCAACGCCGCGTGAGTGAAGACGGCCTTCGGGTTGTAAAGCTCTGTTAT…	27f
974	Colibacter	massiliensis	Negativicutes	O	ACTTTCRTGGTGTGACGGGCGGTGTGTACAAGGCCCGGGAACGTATTCACCGCRGTATGCTGACCYGCGATTACTAGCGATTCCTMCTTCATGCAGGCGAGTTGCAGCCTGCAATCCGAACTGGGACTSCGTTTTTGGGGTTKGCTCCGGATCGCTCCYTTGCTTCCCTCTRTTAAGASCCATTGTAGTACGTGTGTAGCCCAAGCCATTAGGGGCATGATGACTTGACGTCATCCCCGCCTTCCTCCGCATTGTCTGCGGCRGTCTCTCCTGAGTCCCCACCTCTACGTGCTGGYAACTGAAGATAAGGGTTGCGCTCGTTGCGGGACTTAACCCAACATCTCACGACACGAGCTGACGACAGCCGTGCACCACCTGTTTTCKYGTCTTCCGAAGAAG…	1492r
975	Dialister	invisus	Negativicutes	O	GCATTACTAACTCTACCATGCAGGTTYGATTATGACTGARWGAGCTCGCTGTTTCCGGATTGAGTGASMGACGGGTGAGAAACWCGTWMACAACCTGCCTTSARGATGGGGACAACAGACGGAAACGACTGCTAATACCGAATAAGTTCCAAGAGCCGCATGGCCCATGGAAGAAAAGGTGGCCTCTACCTGTAAGCTATCGCCTGAAGAGGGGTTTGCGTCTGATTAGCTGGTTGGAGGGGTAACGGCCCACCAAGGCGACGATCAGTAGCCGGTCTGAGAGGATGAACGGCCACACTGGAACTGAGACACGGTCCAGACTCCTACGGGAGGCAGCAGTGGGGAATCTTCCGCAATGGGCGAAAGCCTGACGGAGCAACGCCGCGTGAGTGATGACGG…	27f
682	Dialister	micraerophilus	Negativicutes	O	CATGCAGTCGACGAGAGGACATGAAAAGCTTGCTTTTTATGAAATCTAGTGGCAAACGGGTGAGTAACACGTAAACAACCTGCCTTCAAGATGGGGACAACAGACGGAAACGACTGCTAATACCGAATACGATCCGAAAGTCGCATGACATTTGGATGAAAGGGTGGCCTATCGAAGAAGCTATCGCTTGAAGAGGGGTTTGCGTCCGATTAGGTAGTTGGTGAGGTAACGGCCCACCAAGCCGACGATCGGTAGCCGGTCTGAGAGGATGAACGGCCACACTGGAACTGAGACACGGTCCAGACTCCTACGGGAGGCAGCAGTGGGGAATCTTCCGCAATGGACGAAAGTCTGACGGAGCAACGCCGCGTGAGTGAAGACGGCCTTCGGGTTGTAAAG…	27f
515	Dialister	pneumosintes	Negativicutes	M	AGTCGACGGAAGAGATGAAAGAGCTTGCTCTTTTATTAATTTCAGTGGCAAACGGGTGAGTAACACGTAAACAACCTGCCTTAAGGATGGGGATAACAGACGGAAACGACTGCTAATACCGAATACGTTCTAAGCATCGCATGGTGCATAGAAGAAAGGGTGGCCTCTACAAGAAAGCTATCGCCTTAAGAGGGGTTTGCGACTGATTAGGTAGTTGGTGAGGTAACGGCTCACCAAGCCGACGATCAGTAGCCGGTCTGAGAGGATGAACGGCCACACTGGAACTGAGACACGGTCCAGACTCCTACGGGAGGCAGCAGTGGGGAATCTTCCGCAATGGACGAAAGTCTGACGGAGCAACGCCGCGTGAACGAAGAAGGTCTTCGGATTGTAAAGTTC…	27f
12	Dialister	pneumosintes	Negativicutes	M	ATGCAGTCGAACGGAAAGAGATGAAAGAGCTTGCTCTTTTATTAATTTCAGTGGCAAACGGGTGAGTAACACGTAAACAACCTGCCTTAAGGATGGGGATAACAGACGGAAACGACTGCTAATACCGAATACGTTCTAAGCATCGCATGGTGCATAGAAGAAAGGGTGGCCTCTACAAGAAAGCTATCGCCTTAAGAGGGGTTTGCGACTGATTAGGTAGTTGGTGAGGTAACGGCTCACCAAGCCSAACGATCAGTAGCCGGTCTGAGAGGATGAACGGCCACACTGGAACTGAGACACGGTCCAGACTCCTACGGGAGGCAGCAGTGGGGAATCTTCCGCAATGGACGAAAGTCTGACGGAGCAACGCCGCGTGAACGAAGAAGGTCTTCGGATTGT…	27f
976	Dialister/Mitsuokella	sp.	Negativicutes	O	TGACTTGACGTCGTCCCCGCCTTCCTCCGSSTTGKCCG	1492r
25	Selenomonas	sp.	Negativicutes	M	CTCTCTTCCNTGAAAGATGGCCTCTGANTAT	27f
668	Selenomonas	sp. (HMT 136-related)	Negativicutes	M	TTTTMKAGAATCTAGTGGCAAACGGGTGAGTAASACGTAGACACCTGCCGACAGGATGGGGACAACATTCCGAAAGGAATGCTAATACCGAATGAAGCGGAGGAGAGGCATCTCTCCTCCGTGAAAGATGGCCTCTATATRTMARCTATCASCTGWTGATGGGTCTGCGTCTGATTAGCTAGTTGGTGAGGTAACGGCTCACCAAGGCGACGATCAGTAGCCGGTCTGARAGGATGAACGGCCACMTTGGGACTGAKACACGGCCCAKACTCCTACKGGAGGCRKCASTGGGGAATCTTCCGCAATGGGCGCAMGCCTGACGGAGCAACRCCGCGTGAGTGAAGAAGGTCTTCGGATCGTAAAGCTCTGTTGACGGGGACGAACGTGCGGAGTGCGAAT…	27f
722	Selenomonas	sp. (HMT-149 and 136-related)	Negativicutes	N	ATCARTAGCCGGTCWGAGARGAWGAACGGCCACATTGGSASTGASACACGGCCCASACTCCYACGGGAGGCMRCWGTGGGRAMTCYTCCRCWRTGGGCGCAMGCCTGACRGARCMACGCCGCGWGAGTGAAGARSGTCTTCRKATCRTAAAKCTCTGTTGACGGGSAMGAACGTGCGGAGTGCGAATAGCKCTTTGTWRTGACGGYACSTGTCGAGGAMGCCACGGCTAWCTACGTGCCMRCMGCCGCGGTWATACRTAKGTGGMGAGCGTTSTCCGGAMTCATTGSGCGTAAAGGGAGCRCACGCGGGCCGGTAWSTCTTACTTAAAAGTGCGGGKCTCAACCCCGTGATGRGAGAGAAACTATCKSTCTTGAGTACAGGAGARGAGAGCRGAATTCC…	27f
832	Selenomonas	sp. HMT 136	Negativicutes	A	GGCNNGNNNNNTTNNTGCTTACCATGCAGTCGACGGGATGATTNAGANNNTNGNTTTTAGAGANTCTNGTGGCANNCGGGTGAGTAACNCGTANACNACCTGCCGACGGGATGGGGACNACNTTCCNAANGGAATGCTNATACCNAANGANNTCAGGGGAGGGCNTCCTCCTCTGATGAAAGATGGNCTCTGAATATGCTATCNCCTGNNGATGGGTCTGCNTCTGATTANNTGGNTGGNGAGGTAACGGCTCNCCNGGGNNACNATCANTANCCGGTCTGAGANGATGAACGGCCACNTTGNGACTGANACNCNGCCCANACTCCTACGGGAGGCNNCNGTGGGGAATCTTCCNCNGTGGGCGCANNCCTGACNGANCNNCNCCGCGNGAGTGAANAA…	27f
837	Selenomonas	sp. HMT 149/136	Negativicutes	A	CNNANTGCACTGCTACCTGCAGTCGAACGNATTGANNNATTATCTTTGTTTTCTANNATGAGTGGGAGCCNGCGTCNTGACCGCGNANCGGGCACCACGCGTTGGNNANTGTNTNCCAAGTCGNGGGATGAATGGTGTTTTTTGTTTANGGGCTNCCTGTGAGAANCGTNCTTTTCTGCCNTCNCGATGGGGACNGNTTCCNATGGAATGCTNNTACCGGAGGAANTCNGACGANGGCNTCCTTCTCTGATGANNGATGGNCTCTTTTTATGCTNTCACCTGTTGATGGGTCTGCGTCTGATTCNCTGGNTGGNGAGGTAAGGGNTCACTNNNGCGACGAGCNCTAGCCNGTCTGAGAGGATGANCGGGCGCGTTGAGACTGANACNCGGCCCANACTC…	27f
58	Selenomonas	sp. HMT 501	Negativicutes	M	ATGCAGTCGAACGGACGACCTTATTTCGGTAGGGAAGTTAGTGGCAAACGGGTGAGTAACACGTAGGCAACCTGCCGACAGGATGGGGACAACATTCCGAAAGGGATGCTAATACCGAATGGAGTAGAGAGAAGGCATCTTCTCTYTACGAAAGATGGCCTCTTTATATGCTATCRCCTGTCGATGGGCCTGCGTCTGATTAGCTGGTTGGTGAGGTAAAGGCTCACCAAGGCGACGATCAGTAGCCGGTCTGAGAGGATGAACGGCCACATTGGGACTGAGACACGGCCCAGACTCCTACGGGAGGCAGCAGTGGGGAATCTTCCGCAATGGGCGAAAGCCTGACGGAGCAACGCCGCGTGAGTGAAGAAGGTCTTCGGATCGTAAAGCTCTGTTGTC…	27f
991	Selenomonas	sp. HMT-149	Negativicutes	N	TCTGCSTCWGATTAKCTAKTTGGWGAGGTAACGGCTCACCARSGMSACKATCARTASCCGGTCWGAGARGATGAACGGCCACATTGRSACTGASACACGGCCCASACTCCTACGGGAGGCARCAGTGGRGAATCTTCCGCARTGGGCGCAMGCCTGACAGAGCMACGCCGCGWGAGTGAAGARSGTCTTCAGATCRTAAAKCTCTGTTGACGGRSACGAACGTGCRGAGTGCGAATAGCKCTTTGTARTGACGGYACCTGTCGAGGAAGCCACGGCTAWCTACGTGCCMRCAGCCGCGGTAATACRTATGTGGMGAGCGTTGTCCRGAMTCATTGGGCGTAAAGGGAGCRCRSGCGGGCCGGTRASTCTTACTTAAAAGTGCGGGGCTCAACCCCGTGA…	27f
509	Veillonella	atypica	Negativicutes	M	ATGCAGTCGACGAAGAGCGATGGAAGCTTGCTTCTATCAATCTTAGTGGCGAACGGGTGAGTAACGCGTAATCAACCTGCCCTTCAGAGGGGGACAACAGTTGGAAACGACTGCTAATACCGCATACGATTCAATMTCGGCATCGAGACTGGATGAAAGGTGGCCTCTATTTATAAGCTATCACTGAAGGAGGGGATTGCGTCTGATTAGCTAGTTGGAGGGGTAACGGCCCACCAAGGCGATGATCAGTAGCCGGTCTGAGAGGATGAACGGCCACATTGGGACTGAGACACGGCCCAGACTCCTACGGGAGGCAGCAGTGGGGAATCTTCCGCAATGGACGAAAGTCTGACGGAGCAACGCCGCGTGAGTGATGACGGCCTTCGGGTTGTAAAGCTC…	27f
776	Veillonella	atypica	Negativicutes	A	NCATGCAGTCGACGAAGAGCGATGGAAGCTTGCTTCTATCAATCTTAGTGGCGAACGGGTGAGTAACGCGTAATCAACCTGCCCTTCAGAGGGGGACAACAGTTGGAAACGACTGCTAATACCGCATACRATCCAATCTCGGCATCGAGACTGGATGAAAGGTGGCCTCTATTTATAAGCTATCACTGAAGGAGGGGATTGCGTCTGATTAGCTAGTTGGAGGGGTAACGGCCCACCAAGGCGATGATCAGTAGCCGGTCTGAGAGGATGAACGGCCACATTGGGACTGAGACACGGCCCAGACTCCTACGGGAGGCAGCAGTGGGGAATCTTCCGCAATGGACGAAAGTCTGACGGAGCAACGCCGCGTGAGTGATGACGGCCTTCGGGTTGTAAAGC…	27f
777	Veillonella	dispar	Negativicutes	A	ANGAAGAGCGATGGAAGCTTGCTTCTATCAATCTTAGTGGCGAACGGGTGAGTAACGCGTAATCAACCTGCCCTTCAGAGGGGGACAACAGTTGGAAACGACTGCTAATACCGCATACGATCTAATCTCGGCATCGAGGATRGATGAAAGGTGGCCTCTACATGTAAGCTATCACTGAAGGAGGGGATTGCGTCTGATTAGCTAGTTGGAGGGGTAACGGCCCACCAAGGCGATGATCAGTAGCCGGTCTGAGAGGATGAACGGCCACATTGGGACTGAGACACGGCCCAGACTCCTACGGGAGGCAGCAGTGGGGAATCTTCCGCAATGGACGAAAGTCTGACGGAGCAACGCCGCGTGAGTGATGACGGCCTTCGGGTTGTAAAGCTCTGTTAATCG…	27f
724	Veillonella	dispar	Negativicutes	N	CATGCAGTCGACGAAGAGCGATGGAAGCTTGCTTCTATCAATCTTAGTGGCGAACGGGTGAGTAACGCGTAATCAACCTGCCCTTCAGAGGGGGACAACAGTTGGAAACGACTGCTAATACCGCATACGATCTAATCTCGGCATCGAGGATAGATGAAAGGTGGCCTCTACATGTAAGCTATCACTGAAGGAGGGGATTGCGTCTGATTAGCTAGTTGGAGGGGTAACGGCCCACCAAGGCGATGATCAGTAGCCGGTCTGAGAGGATGAACGGCCACATTGGGACTGAGACACGGCCCAGACTCCTACGGGAGGCAGCAGTGGGGAATCTTCCGCAATGGACGAAAGTCTGACGGAGCAACGCCGCGTGAGTGATGACGGCCTTCGGGTTGTAAAGCT…	27f
518	Veillonella	dispar	Negativicutes	M	GCAGTCGACGAAGAGCGATGGAAGCTTGCTTCTATCAATCTTAGTGGCGAACGGGTGAGTAACGCGTAATCRACCTGCCCTTCAGAGGGGGACAACAGTTGGAAACGACTGCTAATACCGCAYACKATCTAAWCTCGGCATCGAGGATAGATGAAAGGTGGCCTCTACATGTAAGCTATCACTGAAGGAGGGGATTGCGTCTGATTAGCTAGTTGGAGGGGTAACGGCCCACCAAGGCGATGATCAGTAGCCGGTCTGAGAGGATGAACGGCCACATTGGGACTGAGACACGGCCCAGACTCCTACGGGAGGCAGCAGTGGGGAATCTTCCGCAATGGACGAAAGTCTGACGGAGCAACGCCGCGTGAGTGATGACGGCCTTCGGGTTGTAAAGCTCTG…	27f
13	Veillonella	dispar	Negativicutes	M	NCATGCAGTCGAACGAAGAGCGATGGAAGCTTGCTTCTATCAATCTTAGTGGCGAACGGGTGAGTAACGCGTAATCAACCTGCCCTTCAGAGGGGGACAACAGTTGGAAACGACTGCTAATACCGCATACGATCTAATCTCGGCATCGAGGATAGATGAAAGGTGGCCTCTACATGTAAGCTATCACTGAAGGAGGGGATTGCGTCTGATTAGCTAGTTGGAGGGGTAACGGCCCACCAAGGCGATGATCAGTAGCCGGTCTGAGAGGATGAACGGCCACATTGGGACTGAGACACGGCCCAGACTCCTACGGGAGGCAGCAGTGGGGAATCTTCCGCAATGGACGAAAGTCTGACGGAGCAACGCCGCGTGAGTGATGACGGCCTTCGGGTTGTAAAG…	27f
778	Veillonella	parvula	Negativicutes	A	ACCATGCAGTCGACGAGAGCGATGGAAGCTTGCTTCTATCAATCTTAGTGGCGAACGGGTGAGTAACGCGTAATCAACCTGCCCTTCAGAGGGGGACAACAGTTGGAAACGACTGCTAATACCGCATACGATCTAATCTCGGCATCGAGGAAGGATGAAAGGTGGCCTCTATTTATAAGCTATCACTGAAGGAGGGGATTGCGTCTGATTAGCTAGTTGGAGGGGTAACGGCCCACCAAGGCGATGATCAGTAGCCGGTCTGAGAGGATGAACGGCCACATTGGGACTGAGACACGGCCCAGACTCCTACGGGAGGCAGCAGTGGGGAATCTTCCGCAATGGACGAAAGTCTGACGGAGCAACGCCGCGTGAGTGATGACGGCCTTCGGGTTGTAAAGC…	27f
855	Veillonella	parvula	Negativicutes	A	CATGCAGTCGAACGAAGAGCGATGGAAGCTTGCTTCTATCAATCTTAGTGGCGAACGGGTGAGTAACGCGTAATCAACCTGCCCTTCAGAGGGGGACAACAGTTGGAAACGACTGCTAATACCGCATACGATCTAATCTCGGCATCGAGGATRGATGAAAGGTGGCCTCTATTTATAAGCTATCACTGAAGGAGGGGATTGCGTCTGATTAGCTAGTTGGAGGGGTAACGGCCCACCAAGGCGATGATCAGTAGCCGGTCTGAGAGGATGAACGGCCACATTGGGACTGAGACACGGCCCAGACTCCTACGGGAGGCAGCAGTGGGGAATCTTCCGCAATGGACGAAAGTCTGACGGAGCAACGCCGCGTGAGTGATGACGGCCTTCGGGTTGTAAAGC…	27f
824	Veillonella	parvula	Negativicutes	A	GRGGACMACAGTTGGAAACGACTGCTAATACCGCAYACKATCTAATCTCGGCMTCGAGGAWRGATGAAAGGTGGCCTCTATTTATAAGCTATCACTGAAGGAGGGGATTGCGTCTGATTAGCTAGTTGGAGGGGTAACGGCCCACCAAGGCGATGATCAGTAGCCGGTCTGAGAGGATGAACGGCCACATTGGGACTGAGACACGGCCCAGACTCCTACGGGAGGCAGCAGTGGGGAATCTTCCGCAATGGACGAAAGTCTGACGGAGCAACGCCGCGTGAGTGATGACGGCCTTCGGGTTGTAAAGCTCTGTTAATCGGGACGAAAGGCCTTCTTGCGAACAGTTAGAAGGATTGACGGTACCGGAATAGAAAGCCACGGCTAACTACGTGCCAGCAG…	27f
513	Veillonella	parvula	Negativicutes	M	NCATGCAGTCGACGAAGAGCGATGGAAGCTTGCTTCTATCAATCTTAGTGGCGAACGGGTGAGTAACGCGTAATCAACCTGCCCTTCAGAGGGGGACAACAGTTGGAAACGACTGCTAATACCGCATACGATCTAAYCTCGGCATCGAGGATRGATGAAAGGTGGCCTCTACATGTAAGCTATCACTGAAGGAGGGGATTGCGTCTGATTAGCTAGTTGGAGGGGTAACGGCCCACCAAGGCGATGATCAGTAGCCGGTCTGAGAGGATGAACGGCCACATTGGGACTGAGACACGGCCCAGACTCCTACGGGAGGCAGCAGTGGGGAATCTTCCGCAATGGACGAAAGTCTGACGGAGCAACGCCGCGTGAGTGATGACGGCCTTCGGGTTGTAAAGC…	27f
689	Veillonella	sp.	Negativicutes	O	ANCATGCAGTCGAACGAAGAGCGATGGAAGCTTGCTTCTATCAATCTTAGTGGCGAACGGGTGAGTAACGCGTAATCAACCTGCCCTTCAGAGGGGGACAACAGTTGGAAACGACTGCTAATACCGCATACGATCTAACCTCGGCATCGAGGATRGATGAAAGGTGGCCTCTATTTRTAAGCTATCACTGAAGGAGGGGATTGCGTCTGATTAGCTAGTTGGAGGGGTAACGGCCCACCAAGGCGATGATCAGTAGCCGGTCTGAGAGGATGAACGGCCACATTGGGACTGAGACACGGCCCAGACTCCTACGGGAGGCAGCAGTGGGGAATCTTCCGCAATGGACGAAAGTCTGACGGAGCAACGCCGCGTGAGTGATGACGGCCTTCGGGTTGTAAA…	27f
822	Veillonella	sp.	Negativicutes	A	GACNATGAAAGGTGGCCTCTACATGTMWSCTAYCWCTGAAGGAGGGRATTGCKTCTGATTAGCTAGTTGGAGGGGTAACGGCCCACCAAGGCGATGATMARTASCCGGTCTGAGAGGATGAACGGCCACATTGGGACTGAGACACGGCCCAGACTCCTACGGGAGGCAGCAGTGGGGAATCTTCCGCAATGGACGAAAGTCTGACGGAGCAACGCCGCGTGAGTGATGACGGCCTTCGGGTTGTAAAGCTCTGTTAATCGGGACGAAAGGCCTTCTTGCGAATAGTGAGAAGGATTGACGGTACCGGAATAGAAAGCCACGGCTAACTACGTGCCAGCAGCCGCGGTAATACGTAGGTGGCAAGCGTTGTCCGGAATTATTGGGCGTAAAGCGCGCGCA…	27f
815	Veillonella	sp.	Negativicutes	A	NNNNNNNTCTGCGTAACATGCAGTCGCACNANNAGCGATGGANGCTTGCTTCTATCATCTTANTGGCGAACGGGTGANTANCGCGTANTCNACCTGCCCTTCANAGGGGGACAACNGTTGGAAACGACTGCTAATACCGCATACGATCTAATCTCGGCATCGAGGANGGATGANAGGTGGCCTCTATTTATAANCTATCNGTGANNGANGGGATTGCNTCTGATTANCTAGTTGGAGGGGTAACGGCCCACCANGGCGATGATCNNTANCCGGTCTGAGAGGATGAACGGCCNNATTGGGACTGANACCGGCCCNNACTCCTACNGGAGGCAGCAGTGGGGAATCTTCCGCAATGGACGAAAGTCTGACGGANCCCCNCCNCGTGAGTGATGACGGCCT…	27f
714	Veillonella	sp. (dispar/parvula-related)	Negativicutes	O	CCATGCAGTCGAAMGAAGAGCGATGGAAGCTTGCTTCTATCAATCTTAGTGGCGAACGGGTGAGTAACGCGTAATCAACCTGCCCTTCAGAGGGGGACAACAGTTGGAAACGACTGCTAATACCGCATACGATCTAACCTCGGCATCGAGGATRGATGAAAGGTGGCCTCTATTTRTAAGCTATCACTGAAGGAGGGGATTGCGTCTGATTAGCTAGTTGGAGGGGTAACGGCCCACCAAGGCGATGATCASTAGCCGGTCTGAGAGGATGAACGGCCACATTGGGACTGAGACACGGCCCASACTCCTACGGGAGGCARCAGTGGGGAATCTTCCGCAATGGACSAAAGTCTGACGGAGCAACGCCGCGTGAGTGATGACGGCCTTCGGGTTGTAAAG…	27f
508	Veillonella	sp. (dispar/parvula-related)	Negativicutes	M	NCATGCAGTCGACGAAGAGCGATGGAAGCTTGCTTCTATCAATCTTAGTGGCGAACGGGTGAGTAACGCGTAATCAACCTGCCCTTCAGAGGGGGACAACAGTTGGAAACGACTGCTAATACCGCATACGATCTAAYCTCGGCATCGAGGATRGATGAAAGGTGGCCTCTACATGTAAGCTATCACTGAAGGAGGGGATTGCGTCTGATTAGCTAGTTGGAGGGGTAACGGCCCACCAAGGCGATGATCAGTAGCCGGTCTGAGAGGATGAACGGCCACATTGGGACTGAGACACGGCCCAGACTCCTACGGGAGGCAGCAGTGGGGAATCTTCCGCAATGGACGAAAGTCTGACGGAGCAACGCCGCGTGAGTGATGACGGCCTTCGGGTTGTAAAGC…	27f
524	[Candida]	glabrata	Saccharomycetes	M	AGACATCTCTGGGGAGGACCAGTGTAGACACTCAGGAGGCTCCTAAAATATTTTCTCTGCTGTGAATGCCATTTCTCCTGCCTGCGCTTAAGTGCGCGGTTGGTGGGTGTTCTGCAGTGGGGGGAGGGAGCCGACAAAGACCTGGGAGTGTGCGTGGATCTCTCTATTCCAAAGGAGGTGTTTTATCACACGACTCGACACTTTCTAATTACTACACACAGTGGAGTTTACTTTACTACTATTCTTTTGTTCGTTGGGGGAACGCTCTCTTTCGGGGGGGAGTTCTCCCAGTGGATGCAAACACAAACAAWTATTTTTTTAAAATAATTCAGTCAACACWAGATTTCTTTTAGTAKAAAACAACTTCAAAACTTTCAACARTGGATCTCTTGGTTCTCG…	Fungi
887	Candida	sp.	Saccharomycetes	N		Morphology, antibiotic resistance
