# Supplementary material for: Laser-assisted microbial culturomics
Source: Nat Commun. 2025 Nov 26;16:10614. doi: 10.1038/s41467-025-66804-7 (PMC12661035; doi:10.1038/s41467-025-66804-7)
Supplement: Supplementary file 9 — Supplementary Data 7 [file 41467_2025_66804_MOESM9_ESM.xlsx]

## Sheet: Supplementary_Data_07
Rank	Genus	Average relative abundance in PI	Class	Reference species or subspecies no.	Reference species names	Reference strain no.	Isolate species or subspecies no.	Isolate species names	Isolate strain no.	Culturome A	Culturome N	Culturome O	Culturome P
1	Prevotella sensu lato	21.8729	Bacteroidia	9	Prevotella/Segatella buccae, P. denticola, P. intermedia, P. melaninogenica, P. nigrescens, Prevotella/Hoylesella oralis, Prevotella/Segatella oris, Prevotella/Segatella salivae, P. veroralis	10	15	Prevotella/Segatella baroniae, Prevotella/Segatella buccae, P. denticola, P. heparinolytica (previously Bacteroides heparinolyticus), P. intermedia, P. maculosa, P. multiformis, P. nigrescens, Prevotella/Segatella oris, P. pallens, Prevotella sp. (loescheii/HMT-472-related), Prevotella sp. HMT-314, Prevotella sp. HMT-314, P. veroralis	28	Yes	Yes	No	Yes
2	Fusobacterium	18.1098	Fusobacteriia	7	F. nucleatum subsp. animalis, F. nucleatum subsp. fusiforme, F. nucleatum subsp. nucleatum, F. nucleatum subsp. polymorphum, F. nucleatum subsp. vincentii, F. periodonticum, F. simiae	7	4	F. nucleatum, F. nucleatum subsp. animalis, F. nucleatum subsp. vincentii, Fusobacterium sp.	9	Yes	Yes	Yes	Yes
3	Porphyromonas	10.8778	Bacteroidia	6	P. asaccharolyticus, P. catoniae, P. endodontalis, P. gingivalis, P. pasteri, Porphyromonas sp.	20	2	P. endodontalis, P. gingivalis	2	Yes	No	No	Yes
4	Streptococcus	8.20882	Bacilli	16	S. anginosus, S. anginosus subsp. anginosus, S. equi subsp. zooepidemicus, S. gordonii, S. intermedius, S. mitis, S. mutans, S. oralis, S. oralis subsp. oralis , S. parasanguinis, S. pyogenes, S. salivarius. S. sanguinis, S. sobrinus, S. sp., S. vestibularis	26	21	S. anginosus, S. australis, S. constellatus, S. cristatus, S. gordonii, S. infantis, S. intermedius, S. lactarius, S. mutans, S. oralis subsp. tigurinus HMT-070, S. oralis subsp. tigurinus HMT-071, S. parasanguinis HMT-411, S. parasanguinis HMT-721, S. salivarius, S. sanguinis, Streptococcus sp. from the Anginosus group, Streptococcus sp. from the Mitis group, Streptococcus sp. from the Salivariu…	53	Yes	Yes	Yes	Yes
5	Tannerella	5.01034	Bacteroidia	1	T. forsythia	2	0		0	No	No	No	No
6	Alloprevotella	3.06378	Bacteroidia	1	A. tannerae	1	2	A. rava, A. tannerae	5	Yes	Yes	No	Yes
7	Treponema	2.98331	Spirochaetia	1	T. denticola	1	0		0	No	No	No	No
8	Veillonella	2.40481	Negativicutes	9	V. atypica, V. criceti, V. denticariosi, V. dispar, V. nakazawae, V. parvula, V. ratti, V. rodentium, V. rogosae	11	4	V. atypica, V. dispar, V. parvula, Veillonella sp.	15	Yes	Yes	Yes	Yes
9	Leptotrichia	2.10963	Fusobacteriia	1	Leptotrichia sp. HMT-225	1	7	Leptotrichia sp. HMT 225/L. buccalis, L. hofstadii, Leptotrichia sp., Leptotrichia sp. HMT 223, Leptotrichia sp. HMT-417, Leptotrichia sp. HMT-498, L. wadei	7	Yes	Yes	No	Yes
10	Selenomonas	2.09166	Negativicutes	3	S. artemidis, Selenomonas sp., S. sputigena	6	4	Selenomonas sp., Selenomonas sp. HMT-136 related, Selenomonas sp. HMT-149, Selenomonas sp. HMT-501	7	Yes	Yes	Yes	No
11	Capnocytophaga	1.93116	Flavobacteriia	3	C. ginigvalis, C. ochracea, C. sputigena	3	4	C. leadbetteri, Capnocytophaga sp. HMT-324, Capnocytophaga sp. HMT-336, Capnocytophaga sp. HMT-864	7	Yes	Yes	No	Yes
12	Lactobacillus	1.92502	Bacilli	3	L. acidophilus, L. gasseri, Lactocaseibacillus (formerly Lactobacillus) paracasei subsp. paracasei	3	3	L. casei, L. gasseri, L. paracasei, L. salivarius	10	No	Yes	Yes	Yes
13	Neisseria	1.77382	Betaproteobacteria	5	N. mucosa, N. oralis, N. sicca, Neisseria sp., N. subflava	8	4	N. bacilliformis, N. elongata, N. mucosa, Neisseria sp.	9	Yes	Yes	Yes	No
14	Rothia	1.45235	Actinobacteria	1	R. denticariosa	1	1	R. dentocariosa	4	Yes	No	Yes	No
15	Gemella	1.41643	Bacilli	2	G. haemolysans, G. morbillorum	2	2	G. haemolysans, G. morbillorum	5	Yes	Yes	No	Yes
16	Anaeroglobus	1.09504	Negativicutes	1	A. germinatus	1	1	A. geminatus	1	No	Yes	No	No
17	Campylobacter	1.05296	Epsilonproteobacteria	1	C. rectus	1	3	C. concisus, C. gracilis, Campylobacter sp. (showae/rectus)	4	Yes	No	No	Yes
18	Parvimonas	0.953376	Clostridia	1	P. micra	1	1	P. micra	2	No	Yes	No	Yes
19	Haemophilus	0.883032	Gammaproteobacteria	4	H. influenzae, H. parahaemolyticus, H. parainfluenzae, H. pittmaniae	22	1	H. parainfluenzae	1	Yes	No	No	No
20	Lancefieldella	0.833786	Coriobacteriia	2	L. parvula (formerly Atopobium parvulum), L. (formerly Atopobium) rimiae	2	2	L. parvula, L. rimae	5	Yes	Yes	No	Yes
21	Actinomyces sensu lato	0.755952	Actinobacteria	5	A. johnsonii, A. naeslundii, A. oris, Actinomyces sp., A. viscosus, Schaalia odontolytica	10	8	A. oris, Actinomyces sp., Actinomyces sp. HMT-169, Actinomyces sp. HMT-171, Actinomyces sp. HMT-180, Schaalia odontolytica, Schaalia sp., Schaalia sp. HMT-180	22	Yes	Yes	Yes	Yes
22	Dialister	0.648983	Negativicutes	1	D. invisus	1	3	D. invisus., D. micraerophilus, D. pneumosintes	4	No	Yes	No	Yes
23	Mitsuokella	0.617212	Negativicutes	0		0	1	Mitsuokella sp.	1	No	No	No	Yes
24	Bacteroidales [G-2]	0.508916	Bacteroidia	0		0	0		0	No	No	No	No
25	TM7 [G-1]	0.457275	TM7 [C-1]	0		0	0		0	No	No	No	No
26	Mogibacterium	0.450355	Clostridia	0		0	0		0	No	No	No	No
27	Abiotrophia	0.379847	Bacilli	1	A. defectiva	1	0		0	No	No	No	No
28	Cardiobacterium	0.352095	Gammaproteobacteria	2	C. hominis, C. valvarum	11	0		0	No	No	No	No
29	Peptostreptococcus and related	0.35107	Clostridia	1	Peptostreptococcaceae [XI][G-6] [Eubacterium] nodatum	1	1	Peptostreptococcaceae [XI][G-6] [Eubacterium] infurmum	2	Yes	Yes	No	No
30	Pyramidobacter	0.350335	Synergistia	1	P. piscolens	1	0		0	No	No	No	No
31	Alloscardovia/Scardovia	0.32878	Actinobacteria	1	A.omnicolens	1	1	S. wiggsiae	4	Yes	No	Yes	No
32	Oribacterium	0.325276	Clostridia	0		0	1	O. parvum	1	Yes	No	No	No
33	Actinobaculum	0.311354	Actinobacteria	0		0	0		0	No	No	No	No
34	Catonella	0.276976	Clostridia	1	C. morbi	1	0		0	No	No	No	No
35	Kingella	0.272903	Betaproteobacteria	1	K. kingae	1	1	K. oralis	2	Yes	No	No	No
36	Granulicatella	0.264761	Bacilli	1	G. adiacens	1	1	G. adiacens	4	Yes	No	Yes	Yes
37	Mycoplasma	0.233316	Mollicutes	0		0	0		0	No	No	No	No
38	Bifidobacterium	0.227016	Actinobacteria	2	B. dentium, B. longum subsp. longum	2	1	B. dentium	3	No	Yes	No	Yes
39	Aggregatibacter	0.211212	Gammaproteobacteria	3	A. actinomycetemcomitans, A. aphrophilus, A. segnis	195	1	A. aphrophilus	1	Yes	No	No	No
40	Solobacterium	0.209203	Erysipelotrichia	1	S. moorei	1	1	S. moorei	2	No	Yes	No	No
41	Centipeda	0.208945	Negativicutes	0		0	0		0	No	No	No	No
42	Lachnoanaerobaculum	0.191026	Clostridia	0		0	1		1	Yes	No	No	No
43	Stomatobaculum	0.185293	Clostridia	0		0	0		0	No	No	No	No
44	Pseudoramibacter	0.182294	Clostridia	1	P. alactolyticum	1	0		0	No	No	No	No
45	Corynebacterium	0.17716	Actinobacteria	1	C. matruchotii	2	2	C. durum, C. matruchotii	2	Yes	Yes	No	No
46	Megasphaera	0.160511	Negativicutes	1	M. micronuciformis	1	1	Colibacter massiliensis (previously Megasphera sp. HMT-123)	1	No	No	No	Yes
47	Peptoniphilaceae [G-1]	0.151317	Clostridia	0		0	0		0	No	No	No	No
48	Desulfobulbus	0.148947	Deltaproteobacteria	0		0	0		0	No	No	No	No
49	Peptoniphilus	0.148505	Clostridia	0		0	0		0	No	No	No	No
50	Lautropia	0.10526	Betaproteobacteria	1	L. mirabilis	1	0		0	No	No	No	No
51-	Other	0.758117	Various	41	Acinetobacter baumannii, Arcanobacterium haemolyticum, Bacillu cereus, Bacteroides fragilis, Candida albicans, Citrobacter freundii, Corynebacterium matruchotii, Cutibacterium acnes, Eikenella corrodens, Eikenella sp., Enterobacter cloacae, Enterobacter hormaechei, Enterobacter hormachei subsp. hoffmannii, Enterobacter kobei, Enterococcus faecalis, Escherichia coli, Fretibacterium fastidiosum, Ha…	72	12	[Candida] glabrata, Bulleidia sp., Candida sp., Cutibacterium acnes, Eikenella corrodens, Enterobacter sp., Klebsiella sp., Lactococcus lactis, Olsenella uli, Pseudomonas fluorescens, Shuttleworthia satelles, Slackia exigua, Staphylococcus capitis, Staphylococcus epidermidis	23	Yes	Yes	Yes	Yes
