# Supplementary material for: Laser-assisted microbial culturomics
Source: Nat Commun. 2025 Nov 26;16:10614. doi: 10.1038/s41467-025-66804-7 (PMC12661035; doi:10.1038/s41467-025-66804-7)
Supplement: Supplementary file 10 — Supplementary Data 8 [file 41467_2025_66804_MOESM10_ESM.xlsx]

## Sheet: Supplementary_Data_08
Species	Class	Source	Isolation condition	Detection method	Category	Clinical and/or ecological significance
Actinomyces sp. (HMT-169-, HMT-171-, HMT-172- , HMT-175- and HMT-180-related), Schaalia sp. HMT-180	Actinomycetia	H, P	22 ae, 23 ae, 29 an, 30 an, 34 an, 35 ae, 39 an, 40 an, 74 an, 96 ae, 101 an, 102 ae	colony morphology, enzyme assays (proteinase, gelatinase, lipase)	unnamed; understudied; ecologically relevant; clinically relevant	important for biofilm development, co-aggregate with other species, may contribute to early dysbiosis
Arachnia rubra	Actinomycetia	H	29 an	colony morphology	understudied; ecologically relevant	potential model hosts for species of the phylum Saccharibacteria, which are ultrasmall parasitic epibionts
Scardovia wiggsiae	Actinomycetia	H, P	29 an, 30 an, 34 an, 42 an	colony morphology, Sanger	understudied; clinically relevant	associated with childhood dental caries
Schaalia lingnae	Actinomycetia	H	34 an	colony morphology	understudied; fastidious; clinically relevant	associated with respiratory infections, isolation and identification can be difficult, this species is not validly published
Granulicatella adiacens	Bacilli	H, P	28 an, 29 an, 30 an, 74 an	colony morphology	fastidious; clinically relevant	cause of infective endocarditis, isolation and identification can be difficult
Alloprevotella rava, Alloprevotella tannerae, Prevotella heparinolytica,Prevotella sp. HMT-313, Prevotella sp. HMT-314, Prevotella veroralis, Porphyromonas endodontalis, Porphyromonas gingivalis	Bacteroidia	H, P	4 an, 29 an, 29A an, 74 an, helpers	colony morphology, UV-CLSM	unnamed; understudied; fastidious; clinically relevant	associated with different clinical forms of periodontitis and endodontic infections, isolation and identification can be difficult
Aggregatibacter aphrophilus, Eikenella corodens, Kingella oralis	Betaproteobacteria and Gammaproteobacteria	H, P	3 an,10 an, 29 an, 74 an, 99 an	colony morphology, enzyme assays (chondrotin sulfate sulfatase)	fastidious; clinically relevant	cause of infective endocarditis, memeber of the HACEK group, isolation and identification can be difficult
Lachnoanaerobaculum sp. (umeaense-relaed), Oribacterium parvum, Parvimonas micra, Peptostreptococcaceae [XI][G-1] [Eubacterium] infirmum, Shuttleworthia sp. (satelles-related), Lancefieldella parvula, Lancefieldella rimae, Olsenella uli, Slackia exigua	Clostridia, Coriobacteriia	H, P	28 an, 29 an, 30 an, 39 an, 40 an, 74 an, helpers	colony morphology, UV-CLSM	understudied; fastidious, clinically relevant	causes GPAC (Gram-positive, anaerobic cocci) bacteremia, associated with different clinical forms of periodontitis, isolation and identification can be difficult
Campylobacter concisus, Campylobacter showae	Epsilonproteobacteria	H	41 an, 74 an	colony morphology	fastidious; clinically relevant	plays a role in the development of inflammatory bowel disease, isolation and identification can be difficult
Bulleidia sp. (extructa-related), Solobacterium moorei	Erysipelotrichi	P	10 an, 29 an, 30 an	colony morphology	fastidious; clinically relevant	cause bacteremia or prosthetic joint hip infections, isolation and identification can be difficult
Capnocytophaga sp. (HMT-324-, HMT-326- and HMT-864-related)	Flavobacteriia	H, P	4 an, 21 ae, 22 ae, 28 an, 29 an	colony morphology	unnamed; understudied
Leptotrichia sp. sp. HMT-223, Leptotrichia sp. HMT-225, Leptotrichia sp. HMT-417, Leptotrichia sp. HMT-498	Fusobacteriia	H, P	10 an, 2 ae, 29 an	colony morphology	unnamed; understudied
Anaeroglobus geminatus, Colibacter massiliensis, Dialister micraerophilus, Dialister pneumosintes	Negativicutes	P	10 an, 28 an, 29 an, 151 an	colony morphology	fastidious; clinically relevant	putative periodontal pathogen, recovery in mixed anaerobic cultures relatively difficult
Selenomonas sp. (HMT-136-related)	Negativicutes	P	30 an, 39 an, 41 an	colony morphology	unnamed; understudied
