# Supplementary material for: Laser-assisted microbial culturomics
Source: Nat Commun. 2025 Nov 26;16:10614. doi: 10.1038/s41467-025-66804-7 (PMC12661035; doi:10.1038/s41467-025-66804-7)
Supplement: Supplementary file 11 — Supplementary Data 9 [file 41467_2025_66804_MOESM11_ESM.xlsx]

## Sheet: Supplementary_Data_09
Kingdom	Major missing class	Examples	Reason for not being recovered	Potential solution	References (PMID)
Archea	Methanobacteria	Methanobrevibacter oralis	Appropriate culture medium was not included.	Addition of modified SAB medium. Enrichment by co-culture with Bacteroides thetaiotaomicron. Incubation in special chamber that provide hydrogen source. Printing reference strain.	23613876, 27010812
Bacteria	Anaerolineae	Anaerolineae sp. HOT-439	Low abundance/prevalence	Printing reference strain with helper. Addition of media on the basis of MSPS_029 supplemented with additional growth factors.	26764907
Bacteria	Bacteroidia	Porphyromonas, Tannerella and related species	Appropriate culture medium was not included.	Addition of media on the basis of MSPS_087 and MSPS_088 supplemented with additional growth factors (e.g., DHNA, N-acetyl muramic acid, pyoverdines-Fe complex or desferricoprogen). Co-culture with addtional helper strains or dental plaque. Printing on a cellulose mambrane.	27193146, 32519941, 26764907, this study
Bacteria	Betaproteobacteria	Lautropia mirabilis	Appropriate culture medium was not included.	Addition of Regan-Lowe charcoal agar (Becton Dickinson) medium. Printing reference strain. Aerobic cultivation.	9620414
Bacteria	Desulfobulbia	Desulfobulbus oralis	Appropriate culture medium was not included.	Addition of media for SRB. Co-culture with helper strains. Printing reference strain.	29535201
Bacteria	Fusobacteriia	Leptotrichia	Appropriate culture medium was not included.	Addition of media on the basis of MSPS_002 supplemented with other cabohydrates	This study
Bacteria	Sacharibacteria	Candidatus 'Nanosynbacter' sp. HMT-352	Unclear, colonies of prey strain seems not appropriate for co-culture on solid medium. Diffusive environment potentailly needed.	Enrichment with ultracentrifugation. Application of semi-solid or liquid media with cells of prey strain	33209205
Bacteria	Spirochaetia	Treponema species	Inhibitory effect of agar, missing growth factors	Application of semi-solid or liquid media supplemented with growth factors. Enrichment with passive filtration or selection with antibiotics.	1400984, 8514113, 8782684, 9226916, 10555310, 11411720, 11797052, 15280279, 17229060, 31340994
Eukaryota	Amoebozoa (phylum)	Entamoeba gingivalis	Appropriate culture medium was not included.	Addition of ATCC 1171 medium. Printing reference strain.	ATCC
Eukaryota	Malasseziomycetes	Malassezia species	Appropriate culture medium was not included.	Addition of FastFung medium. Printing reference strain.	33316902
Viruses	Caudoviricetes	Haemophilus phages, Streptococcus phages, Fusobacterium phages, Veillonella phages	No host cells in medium	Addition of semi-solid layer with cells of host strain. Printing reference strain.	31201356
