# Supplementary material for: Laser-assisted microbial culturomics
Source: Nat Commun. 2025 Nov 26;16:10614. doi: 10.1038/s41467-025-66804-7 (PMC12661035; doi:10.1038/s41467-025-66804-7)
Supplement: Supplementary file 12 — Supplementary Data 10 [file 41467_2025_66804_MOESM12_ESM.xlsx]

## Sheet: Supplementary_Data_10
Patient	Health status	Collection site	Collection procedure	Multiple sites	Sample pooling	Repeated sampling	Full 16S rRNA gene amplicons sequencing	Isolations from culturomics
A	Healthy	Supragingival plaque	Cotton swab	Yes	Yes	Yes	Yes	Yes
B	Healthy	Supragingival plaque	Cotton swab	Yes	Yes	No	Yes	No
C	Healthy	Supragingival plaque	Cotton swab	Yes	Yes	No	Yes	No
D	Healthy	Supragingival plaque	Cotton swab	Yes	Yes	No	Yes	No
E	Healthy	Supragingival plaque	Cotton swab	Yes	Yes	No	Yes	No
F	Healthy	Supragingival plaque	Cotton swab	Yes	Yes	No	Yes	No
G	Healthy	Supragingival plaque	Cotton swab	Yes	Yes	No	Yes	No
H	Healthy	Supragingival plaque	Cotton swab	Yes	Yes	No	Yes	No
I	Healthy	Supragingival plaque	Cotton swab	Yes	Yes	No	Yes	No
G	Healthy	Supragingival plaque	Cotton swab	Yes	Yes	No	Yes	No
K	Healthy	Supragingival plaque	Cotton swab	Yes	Yes	No	Yes	No
L	Healthy	Supragingival plaque	Cotton swab	Yes	Yes	No	Yes	No
M	Peri-implantitis	Submucosal plaque	Titanium curette	Yes	No	No	No	Yes
N	Peri-implantitis	Submucosal plaque	Titanium curette	Yes	No	No	No	Yes
O	Peri-implantitis	Submucosal plaque	Titanium curette	Yes	No	No	Yes	Yes
