# Supplementary material for: Laser-assisted microbial culturomics
Source: Nat Commun. 2025 Nov 26;16:10614. doi: 10.1038/s41467-025-66804-7 (PMC12661035; doi:10.1038/s41467-025-66804-7)
Supplement: Supplementary file 15 — Source Data [file 41467_2025_66804_MOESM15_ESM.xlsx]

## Sheet: F01c
IMAGE
RELATIONSHIPS	Helper_genus	Helper_class	Relationship	Recipient_genus	Recipient_class
	Actinomyces	Actinomycetia	SUPPORTS	Tannerella	Bacteroidia
	Actinomyces	Actinomycetia	SUPPORTS	TM7	TM7
	Arachnia	Actinomycetia	SUPPORTS	TM7	TM7
	Cutibacterium	Actinomycetia	SUPPORTS	Bacteroidaceae	Bacteroidia
	Cutibacterium	Actinomycetia	SUPPORTS	Bacteroidetes	Bacteroidetes unassigned
	Cutibacterium	Actinomycetia	SUPPORTS	Fusobacterium	Fusobacteriia
	Cutibacterium	Actinomycetia	SUPPORTS	Lachnospiraceae	Clostridia
	Cutibacterium	Actinomycetia	SUPPORTS	Porphyromonas	Bacteroidia
	Cutibacterium	Actinomycetia	SUPPORTS	Tannerella	Bacteroidia
	Enterobacteriaceae	Gammaproteobacteria	SUPPORTS	Abiotrophia	Bacilli
	Enterobacteriaceae	Gammaproteobacteria	SUPPORTS	Granulicatella	Bacilli
	Enterobacteriaceae	Gammaproteobacteria	SUPPORTS	Porphyromonas	Bacteroidia
	Fusobacterium	Fusobacteriia	SUPPORTS	Anaerolineae	Chloroflexi
	Fusobacterium	Fusobacteriia	SUPPORTS	Bacteroidetes	Bacteroidetes unassigned
	Fusobacterium	Fusobacteriia	SUPPORTS	Desulfobulbus	Deltaproteobacteria
	Fusobacterium	Fusobacteriia	SUPPORTS	Fretibacterium	Synergistia
	Fusobacterium	Fusobacteriia	SUPPORTS	Lachnospiraceae	Clostridia
	Fusobacterium	Fusobacteriia	SUPPORTS	Prevotella	Bacteroidia
	Fusobacterium	Fusobacteriia	SUPPORTS	SR1	SR1
	Fusobacterium	Fusobacteriia	SUPPORTS	Tannerella	Bacteroidia
	Lachnospiraceae	Clostridia	SUPPORTS	Bacteroidaceae	Bacteroidia
	Parvimonas	Clostridia	SUPPORTS	Fretibacterium	Synergistia
	Parvimonas	Clostridia	SUPPORTS	Lachnospiraceae	Clostridia
	Parvimonas	Clostridia	SUPPORTS	SR1	SR1
	Porphyromonas	Bacteroidia	SUPPORTS	Tannerella	Bacteroidia
	Prevotella	Bacteroidia	SUPPORTS	Tannerella	Bacteroidia
	Schaalia	Actinomycetia	SUPPORTS	Anaerolineae	Chloroflexi
	Schaalia	Actinomycetia	SUPPORTS	Bacteroidaceae	Bacteroidia
	Schaalia	Actinomycetia	SUPPORTS	TM7	TM7
	Staphylococcus	Bacilli	SUPPORTS	Abiotrophia	Bacilli
	Staphylococcus	Bacilli	SUPPORTS	Aggregatibacter	Gammaproteobacteria
	Staphylococcus	Bacilli	SUPPORTS	Fretibacterium	Synergistia
	Staphylococcus	Bacilli	SUPPORTS	Granulicatella	Bacilli
	Staphylococcus	Bacilli	SUPPORTS	Haemophilus	Gammaproteobacteria
	Staphylococcus	Bacilli	SUPPORTS	Lachnospiraceae	Clostridia
	Staphylococcus	Bacilli	SUPPORTS	Porphyromonas	Bacteroidia
	Staphylococcus	Bacilli	SUPPORTS	Tannerella	Bacteroidia
	Streptococcus	Bacilli	SUPPORTS	Abiotrophia	Bacilli
	Streptococcus	Bacilli	SUPPORTS	Granulicatella	Bacilli
	Tannerella	Bacteroidia	SUPPORTS	Fretibacterium	Synergistia
	Veillonella	Negativicutes	SUPPORTS	Lachnospiraceae	Clostridia
	Veillonella	Negativicutes	SUPPORTS	Tannerella	Bacteroidia
HELPER_NODE_SIZE	Node	Size
	Staphylococcus	8
	Fusobacterium	8
	Cutibacterium	6
	Enterobacteriaceae	3
	Schaalia	3
	Parvimonas	3
	Streptococcus	2
	Veillonella	2
	Actinomyces	2
	Lachnospiraceae	1
	Tannerella	1
	Porphyromonas	1
	Prevotella	1
	Arachnia	1
NODE_COLOR	Node_class	Color
	Actinomycetia	7B5328
	Bacilli	00B04F
	Bacteroidetes unassigned	720F12
	Bacteroidia	EA2627
	Chloroflexi	59595C
	Clostridia	D6DF27
	Deltaproteobacteria	2F368F
	Fusobacteriia	F69220
	Gammaproteobacteria	1D72B8
	Negativicutes	7B57A2
	SR1	F16623
	Synergistia	9D2063
	TM7	231F20
NODE_LOCATION	Node positions are arranged according to their phylogenetic relationships based on 16S rRNA gene sequences.Refer to Figures 5e for more information.
MORE_INFORMATION	See Special isolation technique: inclusion of ‘helper’ or ‘host’ strains subsection of Methods section and Supplementary Data 1.

## Sheet: F02
IMAGE
Phylogenetic tree	Original file	HOMD_16S_rRNA_RefSeq_V15.22.fullinfo.svg
	Current url	https://www.homd.org//ftp/16S_rRNA_refseq/HOMD_16S_rRNA_RefSeq/V15.22/
	Last checked	25.07.2025
Taxonomy/metadata	Original file	seqid_info.txt
	Current url	https://www.homd.org//ftp/16S_rRNA_refseq/HOMD_16S_rRNA_RefSeq/V15.22/
	Last checked	25.07.2025
Species/strains	HMT-ID	Species	Strain	Class
	HMT-815	Methanobrevibacter oralis	Strain: DSM 7256	Methanobacteria
	HMT-815	Methanobrevibacter oralis	Strain: JMR01	Methanobacteria
	HMT-815	Methanobrevibacter oralis	Strain: M2 CSUR P5920	Methanobacteria
	HMT-875	Absconditabacteria (SR1) [G-1] (SR1) [G-1] bacterium HMT 875	Clone: CN01	Absconditabacteria_(SR1)_[C-1]
	HMT-345	Absconditabacteria (SR1) [G-1] (SR1) [G-1] bacterium HMT 345	Clone: _X112	Absconditabacteria_(SR1)_[C-1]
	HMT-874	Absconditabacteria (SR1) [G-1] (SR1) [G-1] bacterium HMT 874	Clone: 4Y03	Absconditabacteria_(SR1)_[C-1]
	HMT-873	Gracilibacteria (GN02) [G-2] (GN02) [G-2] bacterium HMT 873	Clone: 4Q04	Gracilibacteria_(GN02)_[C-2]
	HMT-996	Gracilibacteria (GN02) [G-3] (GN02) [G-3] bacterium HMT 996	Strain: JGI 0000069-P22	Gracilibacteria_(GN02)_[C-1]
	HMT-871	Gracilibacteria (GN02) [G-1] (GN02) [G-1] bacterium HMT 871	Clone: 4L02	Gracilibacteria_(GN02)_[C-1]
	HMT-872	Gracilibacteria (GN02) [G-1] (GN02) [G-1] bacterium HMT 872	Clone: CN02	Gracilibacteria_(GN02)_[C-1]
	HMT-812	Helicobacter pylori	Strain: ATCC 43504	Epsilonproteobacteria
	HMT-842	Campylobacter ureolyticus	Strain: ATCC 33387	Epsilonproteobacteria
	HMT-776	Campylobacter sputorum	Strain: BU-112B	Epsilonproteobacteria
	HMT-044	Campylobacter sp. HMT 044	Clone: BB120	Epsilonproteobacteria
	HMT-623	Campylobacter gracilis	Strain: ATCC 33236	Epsilonproteobacteria
	HMT-575	Campylobacter concisus	Strain: FDC 288	Epsilonproteobacteria
	HMT-580	Campylobacter curvus	Strain: Goto C10	Epsilonproteobacteria
	HMT-580	Campylobacter curvus	Strain: ATCC 35224	Epsilonproteobacteria
	HMT-763	Campylobacter showae	Strain: CCUG 3054	Epsilonproteobacteria
	HMT-748	Campylobacter rectus	Strain: ATCC 33238	Epsilonproteobacteria
	HMT-748	Campylobacter rectus	Strain: CCUG 19168	Epsilonproteobacteria
	HMT-356	Saccharibacteria (TM7) [G-5] (TM7) [G-5] bacterium HMT 356	Clone: P4PB_40	Saccharibacteria_(TM7)_[C-1]
	HMT-356	Saccharibacteria (TM7) [G-5] (TM7) [G-5] bacterium HMT 356	Clone: _I025	Saccharibacteria_(TM7)_[C-1]
	HMT-870	Saccharibacteria (TM7) [G-6] (TM7) [G-6] bacterium HMT 870	Clone: 4W45	Saccharibacteria_(TM7)_[C-1]
	HMT-355	Saccharibacteria (TM7) [G-4] (TM7) [G-4] bacterium HMT 355	Clone: _F061	Saccharibacteria_(TM7)_[C-1]
	HMT-351	Saccharibacteria (TM7) [G-3] (TM7) [G-3] bacterium HMT 351	Clone: CW040	Saccharibacteria_(TM7)_[C-1]
	HMT-350	Saccharibacteria (TM7) [G-2] (TM7) [G-2] bacterium HMT 350	Clone: BU080	Saccharibacteria_(TM7)_[C-1]
	HMT-347	Saccharibacteria (TM7) [G-1] (TM7) [G-1] bacterium HMT 347	Clone: BE109	Saccharibacteria_(TM7)_[C-1]
	HMT-987	Saccharibacteria (TM7) [G-7] (TM7) [G-7] bacterium HMT 987	Strain: GTL1	Saccharibacteria_(TM7)_[C-1]
	HMT-954	Saccharibacteria (TM7) [G-7] (TM7) [G-7] bacterium HMT 954	Clone: ncd263e08c1	Saccharibacteria_(TM7)_[C-1]
	HMT-986	Saccharibacteria (TM7) [G-7] (TM7) [G-7] bacterium HMT 986	Strain: JGI 0001002-L20	Saccharibacteria_(TM7)_[C-1]
	HMT-989	Saccharibacteria (TM7) [G-7] (TM7) [G-7] bacterium HMT 989	Strain: RAAC3_TM7_1	Saccharibacteria_(TM7)_[C-1]
	HMT-955	Saccharibacteria (TM7) [G-8] (TM7) [G-8] bacterium HMT 955	Strain: PM004	Saccharibacteria_(TM7)_[C-1]
	HMT-988	Candidatus Saccharimonas Saccharimonas aalborgensis	Strain:	Saccharibacteria_(TM7)_[C-1]
	HMT-349	Saccharibacteria (TM7) [G-1] (TM7) [G-1] bacterium HMT 349	Clone: BS003	Saccharibacteria_(TM7)_[C-1]
	HMT-869	Saccharibacteria (TM7) [G-1] (TM7) [G-1] bacterium HMT 869	Clone: 4W02	Saccharibacteria_(TM7)_[C-1]
	HMT-346	Saccharibacteria (TM7) [G-1] (TM7) [G-1] bacterium HMT 346	Clone: AH040	Saccharibacteria_(TM7)_[C-1]
	HMT-348	Saccharibacteria (TM7) [G-1] (TM7) [G-1] bacterium HMT 348	Clone: BN036	Saccharibacteria_(TM7)_[C-1]
	HMT-352	Saccharibacteria (TM7) [G-1] (TM7) [G-1] bacterium HMT 352	Clone: DR034	Saccharibacteria_(TM7)_[C-1]
	HMT-957	Saccharibacteria (TM7) [G-1] (TM7) [G-1] bacterium HMT 957	Strain: BB001	Saccharibacteria_(TM7)_[C-1]
	HMT-952	Saccharibacteria (TM7) [G-1] (TM7) [G-1] bacterium HMT 952	Strain: TM7x	Saccharibacteria_(TM7)_[C-1]
	HMT-488	Saccharibacteria (TM7) [G-1] (TM7) [G-1] bacterium HMT 488	Clone: HD027	Saccharibacteria_(TM7)_[C-1]
	HMT-984	Chlorobium limicola	Strain: DSM 245	Chlorobia
	HMT-984	Chlorobium limicola	Strain: DSM 245	Chlorobia
	HMT-982	Ignavibacterium album	Strain: JCM 16511	Ignavibacteria
	HMT-983	Melioribacter roseus	Strain: P3M-2	Ignavibacteria
	HMT-320	Flavitalea sp. HMT 320	Clone: AZ105	Chitinophagia
	HMT-261	Segetibacter aerophilus	Strain: NBRC 106135	Chitinophagia
	HMT-261	Segetibacter aerophilus	Strain: ncd790f01c1	Chitinophagia
	HMT-318	Pedobacter sp. HMT 318	Clone: AV100	Sphingobacteriia
	HMT-321	Pedobacter sp. HMT 321	Clone: AZ123	Sphingobacteriia
	HMT-933	Pedobacter sp. HMT 933	Clone: nbu291f04c1	Sphingobacteriia
	HMT-422	Bergeyella sp. HMT 422	Clone: ncd369e02c1	Flavobacteriia
	HMT-422	Bergeyella sp. HMT 422	Clone: C4MKM119	Flavobacteriia
	HMT-319	Bergeyella sp. HMT 319	Clone: AY017	Flavobacteriia
	HMT-931	Bergeyella sp. HMT 931	Clone: 069063_075	Flavobacteriia
	HMT-206	Bergeyella sp. HMT 206	Clone: 3P2-77	Flavobacteriia
	HMT-322	Bergeyella sp. HMT 322	Clone: AK152	Flavobacteriia
	HMT-900	Bergeyella sp. HMT 900	Clone: HS1_1W_C3	Flavobacteriia
	HMT-907	Bergeyella sp. HMT 907	Clone: BL190	Flavobacteriia
	HMT-338	Capnocytophaga sp. HMT 338	Strain: FDC 8	Flavobacteriia
	HMT-863	Capnocytophaga sp. HMT 863	Strain: F0517	Flavobacteriia
	HMT-325	Capnocytophaga granulosa	Strain: LMG 16022	Flavobacteriia
	HMT-325	Capnocytophaga granulosa	Clone: AH015	Flavobacteriia
	HMT-337	Capnocytophaga gingivalis	Strain: S3	Flavobacteriia
	HMT-337	Capnocytophaga gingivalis	Strain: ATCC 33624	Flavobacteriia
	HMT-627	Capnocytophaga haemolytica	Clone: 069086_014	Flavobacteriia
	HMT-627	Capnocytophaga haemolytica	Strain: JCM 8565	Flavobacteriia
	HMT-332	Capnocytophaga sp. HMT 332	Clone: DS022	Flavobacteriia
	HMT-901	Capnocytophaga sp. HMT 901	Clone: BL218	Flavobacteriia
	HMT-775	Capnocytophaga sputigena	Clone: 071064_219	Flavobacteriia
	HMT-775	Capnocytophaga sputigena	Strain: ATCC 33612	Flavobacteriia
	HMT-329	Capnocytophaga leadbetteri	Clone: BM058	Flavobacteriia
	HMT-329	Capnocytophaga leadbetteri	Clone: BU084	Flavobacteriia
	HMT-329	Capnocytophaga leadbetteri	Clone: BR085	Flavobacteriia
	HMT-878	Capnocytophaga sp. HMT 878	Strain: F0545	Flavobacteriia
	HMT-326	Capnocytophaga sp. HMT 326	Strain: F0382	Flavobacteriia
	HMT-380	Capnocytophaga sp. HMT 380	Strain: F0488	Flavobacteriia
	HMT-903	Capnocytophaga sp. HMT 903	Clone: HS5_2W_I24	Flavobacteriia
	HMT-700	Capnocytophaga ochracea	Strain: ATCC 33596	Flavobacteriia
	HMT-324	Capnocytophaga sp. HMT 324	Clone: AA032	Flavobacteriia
	HMT-336	Capnocytophaga sp. HMT 336	Strain: F0502	Flavobacteriia
	HMT-336	Capnocytophaga sp. HMT 336	Clone: 070035_613	Flavobacteriia
	HMT-336	Capnocytophaga sp. HMT 336	Clone: _X089	Flavobacteriia
	HMT-902	Capnocytophaga sp. HMT 902	Clone: FL163	Flavobacteriia
	HMT-864	Capnocytophaga sp. HMT 864	Strain: F0512	Flavobacteriia
	HMT-864	Capnocytophaga sp. HMT 864	Clone: GEJ8	Flavobacteriia
	HMT-335	Capnocytophaga sp. HMT 335	Clone: 069096_232	Flavobacteriia
	HMT-335	Capnocytophaga sp. HMT 335	Clone: _X066	Flavobacteriia
	HMT-334	Capnocytophaga sp. HMT 334	Clone: EL043	Flavobacteriia
	HMT-412	Capnocytophaga sp. HMT 412	Strain: F0487	Flavobacteriia
	HMT-412	Capnocytophaga sp. HMT 412	Clone: C2MKM106	Flavobacteriia
	HMT-323	Capnocytophaga sp. HMT 323	Clone: 071057_454	Flavobacteriia
	HMT-516	Bacteroidetes [G-6] [G-6] bacterium HMT 516	Clone: MB3_P19	Bacteroidetes_[C-2]
	HMT-509	Bacteroidetes [G-4] [G-4] bacterium HMT 509	Clone: MB2_P04	Bacteroidetes_[C-1]
	HMT-507	Bacteroidetes [G-5] [G-5] bacterium HMT 507	Clone: MB2_G17	Bacteroidetes_[C-1]
	HMT-505	Bacteroidetes [G-5] [G-5] bacterium HMT 505	Clone: MB1_G34	Bacteroidetes_[C-1]
	HMT-511	Bacteroidetes [G-5] [G-5] bacterium HMT 511	Clone: MB3_C19	Bacteroidetes_[C-1]
	HMT-503	Bacteroidetes [G-3] [G-3] bacterium HMT 503	Clone: MB1_G13	Bacteroidetes_[C-1]
	HMT-899	Bacteroidetes [G-3] [G-3] bacterium HMT 899	Clone: BL234	Bacteroidetes_[C-1]
	HMT-280	Bacteroidetes [G-3] [G-3] bacterium HMT 280	Clone: DA064	Bacteroidetes_[C-1]
	HMT-436	Bacteroidetes [G-3] [G-3] bacterium HMT 436	Clone: P4PB_6	Bacteroidetes_[C-1]
	HMT-365	Bacteroidetes [G-3] [G-3] bacterium HMT 365	Clone: 071074_079	Bacteroidetes_[C-1]
	HMT-365	Bacteroidetes [G-3] [G-3] bacterium HMT 365	Clone: MB4_G15	Bacteroidetes_[C-1]
	HMT-281	Bacteroidetes [G-3] [G-3] bacterium HMT 281	Clone: DA065	Bacteroidetes_[C-1]
	HMT-911	Bacteroidetes [G-7] [G-7] bacterium HMT 911	Clone: DL325	Bacteroidetes_[C-1]
	HMT-274	Bacteroidales [G-2] [G-2] bacterium HMT 274	Clone: 071040_120	Bacteroidia
	HMT-274	Bacteroidales [G-2] [G-2] bacterium HMT 274	Clone: AU126	Bacteroidia
	HMT-613	Tannerella forsythia	Strain: FDC 338	Bacteroidia
	HMT-286	Tannerella sp. HMT 286	Clone: BU063	Bacteroidia
	HMT-916	Tannerella sp. HMT 916	Clone: CP6_C2	Bacteroidia
	HMT-808	Tannerella sp. HMT 808	Clone: BU045	Bacteroidia
	HMT-619	Porphyromonas gingivalis	Strain: DSM 20709	Bacteroidia
	HMT-547	Porphyromonas asaccharolytica	Strain: ATCC 25260	Bacteroidia
	HMT-785	Porphyromonas uenonis	Strain: F0120	Bacteroidia
	HMT-785	Porphyromonas uenonis	Strain: JCM 13868	Bacteroidia
	HMT-285	Porphyromonas sp. HMT 285	Clone: _F016	Bacteroidia
	HMT-273	Porphyromonas endodontalis	Strain: ATCC 35406	Bacteroidia
	HMT-273	Porphyromonas endodontalis	Clone: AJ002	Bacteroidia
	HMT-273	Porphyromonas endodontalis	Clone: P2PB_52	Bacteroidia
	HMT-273	Porphyromonas endodontalis	Clone: BB134	Bacteroidia
	HMT-930	Porphyromonas sp. HMT 930	Clone: 071041_260	Bacteroidia
	HMT-279	Porphyromonas pasteri	Strain: F0450b	Bacteroidia
	HMT-279	Porphyromonas pasteri	Strain: F0450a	Bacteroidia
	HMT-279	Porphyromonas pasteri	Clone: DP023	Bacteroidia
	HMT-279	Porphyromonas pasteri	Clone: CW034	Bacteroidia
	HMT-279	Porphyromonas pasteri	Strain: F0450c	Bacteroidia
	HMT-279	Porphyromonas pasteri	Strain: F0450d	Bacteroidia
	HMT-278	Porphyromonas sp. HMT 278	Clone: BS045	Bacteroidia
	HMT-275	Porphyromonas sp. HMT 275	Clone: AW032	Bacteroidia
	HMT-277	Porphyromonas sp. HMT 277	Clone: BR037	Bacteroidia
	HMT-284	Porphyromonas sp. HMT 284	Clone: EP003	Bacteroidia
	HMT-283	Porphyromonas catoniae	Clone: DS033	Bacteroidia
	HMT-283	Porphyromonas catoniae	Strain: ATCC 51270	Bacteroidia
	HMT-272	Bacteroidaceae [G-1] [G-1] bacterium HMT 272	Clone: _X083	Bacteroidia
	HMT-787	Bacteroides pyogenes	Strain: F0041	Bacteroidia
	HMT-465	Bacteroides zoogleoformans	Strain: ATCC 33285	Bacteroidia
	HMT-630	Bacteroides heparinolyticus	Strain: ATCC 35895	Bacteroidia
	HMT-630	Bacteroides heparinolyticus	Strain: F0110	Bacteroidia
	HMT-466	Alloprevotella tannerae	Strain: 93-1-2	Bacteroidia
	HMT-466	Alloprevotella tannerae	Strain: ATCC 51259	Bacteroidia
	HMT-302	Alloprevotella rava	Strain: F0020	Bacteroidia
	HMT-302	Alloprevotella rava	Strain: W6968	Bacteroidia
	HMT-912	Alloprevotella sp. HMT 912	Clone: BL176	Bacteroidia
	HMT-912	Alloprevotella sp. HMT 912	Clone: HS3_1W_C6	Bacteroidia
	HMT-913	Alloprevotella sp. HMT 913	Clone: P3D1-597	Bacteroidia
	HMT-473	Alloprevotella sp. HMT 473	Clone: HF050	Bacteroidia
	HMT-473	Alloprevotella sp. HMT 473	Clone: IK062	Bacteroidia
	HMT-308	Alloprevotella sp. HMT 308	Clone: DO039	Bacteroidia
	HMT-914	Alloprevotella sp. HMT 914	Clone: ncd78e11c1	Bacteroidia
	HMT-304	Prevotella sp. HMT 304	Clone: DA058	Bacteroidia
	HMT-378	Prevotella micans	Strain: E7_56	Bacteroidia
	HMT-299	Prevotella nanceiensis	Clone: BI027	Bacteroidia
	HMT-942	Prevotella sp. HMT 942	Clone: 22B412	Bacteroidia
	HMT-562	Prevotella buccalis	Strain: ATCC 35310	Bacteroidia
	HMT-301	Prevotella sp. HMT 301	Clone: BS041	Bacteroidia
	HMT-705	Prevotella oralis	Strain: ATCC 33269	Bacteroidia
	HMT-705	Prevotella oralis	Clone: ELU0173-000438	Bacteroidia
	HMT-665	Prevotella marshii	Strain: E9_34	Bacteroidia
	HMT-781	Prevotella saccharolytica	Strain: JCM 17484	Bacteroidia
	HMT-781	Prevotella saccharolytica	Strain: F0055	Bacteroidia
	HMT-475	Prevotella sp. HMT 475	Clone: ncd2221f05c1	Bacteroidia
	HMT-475	Prevotella sp. HMT 475	Clone: IK053	Bacteroidia
	HMT-795	Prevotella shahii	Strain: JCM 12083	Bacteroidia
	HMT-317	Prevotella sp. HMT 317	Strain: B31FD	Bacteroidia
	HMT-317	Prevotella sp. HMT 317	Clone: C3MKM081	Bacteroidia
	HMT-472	Prevotella sp. HMT 472	Clone: 070034_820	Bacteroidia
	HMT-658	Prevotella loescheii	Strain: ATCC 15930	Bacteroidia
	HMT-472	Prevotella sp. HMT 472	Clone: GU027	Bacteroidia
	HMT-303	Prevotella pleuritidis	Clone: 102D01	Bacteroidia
	HMT-600	Prevotella enoeca	Strain: ATCC 51261	Bacteroidia
	HMT-443	Prevotella sp. HMT 443	Clone: P4PB_24	Bacteroidia
	HMT-820	Prevotella sp. HMT 820	Strain: P2A_FAAD4	Bacteroidia
	HMT-526	Prevotella sp. HMT 526	Clone: P4P_53	Bacteroidia
	HMT-526	Prevotella sp. HMT 526	Clone: MB7_G16	Bacteroidia
	HMT-560	Prevotella buccae	Strain: ATCC 33690	Bacteroidia
	HMT-553	Prevotella baroniae	Clone: PUS9.180	Bacteroidia
	HMT-583	Prevotella dentalis	Strain: DSM 3688	Bacteroidia
	HMT-315	Prevotella sp. HMT 315	Clone: 071040_151	Bacteroidia
	HMT-315	Prevotella sp. HMT 315	Clone: FW035	Bacteroidia
	HMT-376	Prevotella sp. HMT 376	Strain: E7_34	Bacteroidia
	HMT-515	Prevotella sp. HMT 515	Clone: MB3_P13	Bacteroidia
	HMT-556	Prevotella bivia	Strain: ATCC 29303	Bacteroidia
	HMT-794	Prevotella multisaccharivorax	Strain: JCM 12954	Bacteroidia
	HMT-293	Prevotella sp. HMT 293	Clone: AO009	Bacteroidia
	HMT-305	Prevotella sp. HMT 305	Clone: 070055_034	Bacteroidia
	HMT-305	Prevotella sp. HMT 305	Clone: DO014	Bacteroidia
	HMT-300	Prevotella sp. HMT 300	Clone: C3MLM058	Bacteroidia
	HMT-300	Prevotella sp. HMT 300	Clone: BR014	Bacteroidia
	HMT-300	Prevotella sp. HMT 300	Clone: ncd2142e01c1	Bacteroidia
	HMT-292	Prevotella sp. HMT 292	Clone: AH125	Bacteroidia
	HMT-292	Prevotella sp. HMT 292	Clone: AU120	Bacteroidia
	HMT-309	Prevotella sp. HMT 309	Clone: 3083	Bacteroidia
	HMT-309	Prevotella sp. HMT 309	Clone: DO045	Bacteroidia
	HMT-288	Prevotella oulorum	Strain: ATCC 43324	Bacteroidia
	HMT-288	Prevotella oulorum	Strain: F0390	Bacteroidia
	HMT-307	Prevotella salivae	Strain: DSM 15606	Bacteroidia
	HMT-311	Prevotella oris	Clone: _F045	Bacteroidia
	HMT-311	Prevotella oris	Strain: ATCC 33573	Bacteroidia
	HMT-289	Prevotella maculosa	Clone: AA016	Bacteroidia
	HMT-289	Prevotella maculosa	Clone: AA020	Bacteroidia
	HMT-289	Prevotella maculosa	Strain: W1609	Bacteroidia
	HMT-396	Prevotella sp. HMT 396	Clone: P4PB_83	Bacteroidia
	HMT-693	Prevotella nigrescens	Strain: NCTC 9336	Bacteroidia
	HMT-693	Prevotella nigrescens	Strain: F0103	Bacteroidia
	HMT-714	Prevotella pallens	Strain: JCM 11140	Bacteroidia
	HMT-943	Prevotella aurantiaca	Strain: OMA31	Bacteroidia
	HMT-643	Prevotella intermedia	Strain: 17	Bacteroidia
	HMT-643	Prevotella intermedia	Strain: JCM 12248	Bacteroidia
	HMT-314	Prevotella sp. HMT 314	Clone: FU048	Bacteroidia
	HMT-313	Prevotella sp. HMT 313	Clone: FM005	Bacteroidia
	HMT-313	Prevotella sp. HMT 313	Clone: 069104_177	Bacteroidia
	HMT-298	Prevotella histicola	Clone: BE073	Bacteroidia
	HMT-306	Prevotella sp. HMT 306	Clone: DO027	Bacteroidia
	HMT-572	Prevotella veroralis	Strain: ATCC 33779	Bacteroidia
	HMT-572	Prevotella veroralis	Clone: 071062_262	Bacteroidia
	HMT-572	Prevotella veroralis	Strain: JCM 6290	Bacteroidia
	HMT-469	Prevotella melaninogenica	Strain: ATCC 25845	Bacteroidia
	HMT-885	Prevotella scopos	Strain: JCM 17725	Bacteroidia
	HMT-782	Prevotella fusca	Strain: JCM 17724	Bacteroidia
	HMT-782	Prevotella fusca	Strain: F0012	Bacteroidia
	HMT-685	Prevotella multiformis	Strain: PPPA21	Bacteroidia
	HMT-291	Prevotella denticola	Clone: AO036	Bacteroidia
	HMT-291	Prevotella denticola	Clone: AH005	Bacteroidia
	HMT-291	Prevotella denticola	Strain: ATCC 35308	Bacteroidia
	HMT-039	Bdellovibrio sp. HMT 039	Clone: CA006	Deltaproteobacteria
	HMT-041	Desulfobulbus sp. HMT 041	Clone: _R004	Deltaproteobacteria
	HMT-703	Desulfomicrobium orale	Strain: DSM 12838	Deltaproteobacteria
	HMT-040	Desulfovibrio sp. HMT 040	Clone: BB161	Deltaproteobacteria
	HMT-605	Desulfovibrio fairfieldensis	Strain: DSM 12803	Deltaproteobacteria
	HMT-196	Enhydrobacter aerosaccus	Strain: PAGU 1624	Alphaproteobacteria
	HMT-244	Roseomonas gilardii	Strain: 5424	Alphaproteobacteria
	HMT-245	Roseomonas mucosa	Strain: MDA5527	Alphaproteobacteria
	HMT-330	Micavibrio aeruginosavorus	Strain: ARL-13	Alphaproteobacteria
	HMT-006	Sphingomonas sp. HMT 006	Clone: FI012	Alphaproteobacteria
	HMT-342	Novosphingobium panipatense	Strain: SM16	Alphaproteobacteria
	HMT-747	Erythromicrobium ramosum	Strain: DSM 8510	Alphaproteobacteria
	HMT-007	Porphyrobacter tepidarius	Strain: 4b	Alphaproteobacteria
	HMT-003	Sphingomonas echinoides	Clone: nby481c06c1	Alphaproteobacteria
	HMT-004	Sphingomonas sp. HMT 004	Clone: nby660h11c1	Alphaproteobacteria
	HMT-590	Brevundimonas diminuta	Strain: IFO 3140	Alphaproteobacteria
	HMT-002	Caulobacter sp. HMT 002	Strain: TWE165	Alphaproteobacteria
	HMT-636	Bosea vestrisii	Strain: G8569	Alphaproteobacteria
	HMT-597	Bradyrhizobium elkanii	Strain: USDA 76	Alphaproteobacteria
	HMT-559	Afipia broomeae	Strain: ATCC 49717	Alphaproteobacteria
	HMT-652	Afipia sp. genotype 4	Strain: G9018	Alphaproteobacteria
	HMT-104	Paracoccus yeei	Strain: G1212	Alphaproteobacteria
	HMT-857	Rhodobacter capsulatus	Strain: TCRI	Alphaproteobacteria
	HMT-316	Haematobacter missouriensis	Strain: H1892	Alphaproteobacteria
	HMT-659	Mesorhizobium loti	Strain: ICMP 3153	Alphaproteobacteria
	HMT-660	Defluvibacter lusatiensis	Strain: DSM 11099	Alphaproteobacteria
	HMT-544	Ochrobactrum anthropi	Strain: LMG 3331	Alphaproteobacteria
	HMT-485	Agrobacterium tumefaciens	Strain: DMS 30105	Alphaproteobacteria
	HMT-001	Bartonella schoenbuchensis	Strain: A28SC	Alphaproteobacteria
	HMT-663	Stenotrophomonas maltophilia	Strain: LMG 958	Gammaproteobacteria
	HMT-037	Stenotrophomonas nitritireducens	Clone: AY088	Gammaproteobacteria
	HMT-028	Rhodocyclus sp. HMT 028	Strain: A08KA	Betaproteobacteria
	HMT-571	Burkholderia cepacia	Strain: ATCC 25416	Betaproteobacteria
	HMT-027	Cupriavidus gilardii	Strain: C37KA	Betaproteobacteria
	HMT-854	Ralstonia pickettii	Strain: ATCC 27511	Betaproteobacteria
	HMT-406	Ralstonia sp. HMT 406	Clone: AK168	Betaproteobacteria
	HMT-343	Achromobacter xylosoxidans	Strain: DSM 30026	Betaproteobacteria
	HMT-828	Bordetella pertussis	Strain: CIP 105.894	Betaproteobacteria
	HMT-022	Lautropia mirabilis	Clone: AP009	Betaproteobacteria
	HMT-022	Lautropia mirabilis	Strain: Fredericksen	Betaproteobacteria
	HMT-266	Leptothrix sp. HMT 266	Clone: EV818SWSAP20	Betaproteobacteria
	HMT-025	Leptothrix sp. HMT 025	Clone: AV011a	Betaproteobacteria
	HMT-024	Schlegelella thermodepolymerans	Strain: DhA-71	Betaproteobacteria
	HMT-026	Schlegelella aquatica	Clone: CA004	Betaproteobacteria
	HMT-894	Ottowia sp. HMT 894	Clone: BL117	Betaproteobacteria
	HMT-894	Ottowia sp. HMT 894	Strain: W10237	Betaproteobacteria
	HMT-717	Variovorax paradoxus	Strain: NBRC 15149	Betaproteobacteria
	HMT-211	Acidovorax caeni	Strain: R-24608	Betaproteobacteria
	HMT-216	Acidovorax temperans	Strain: PHL	Betaproteobacteria
	HMT-209	Acidovorax ebreus	Strain: YW12	Betaproteobacteria
	HMT-858	Comamonas testosteroni	Strain: ATCC 11996	Betaproteobacteria
	HMT-023	Delftia acidovorans	Strain: MBIC 1305	Betaproteobacteria
	HMT-023	Delftia acidovorans	Strain: 158	Betaproteobacteria
	HMT-174	Neisseriaceae [G-1] [G-1] bacterium HMT 174	Clone: MA02H06	Betaproteobacteria
	HMT-327	Neisseriaceae [G-1] [G-1] bacterium HMT 327	Clone: ELU0028-000348	Betaproteobacteria
	HMT-683	Simonsiella muelleri	Strain: ATCC29453T	Betaproteobacteria
	HMT-932	Kingella sp. HMT 932	Clone: ELU0155-000287	Betaproteobacteria
	HMT-459	Kingella sp. HMT 459	Clone: ID059	Betaproteobacteria
	HMT-582	Kingella denitrificans	Strain: UB-294	Betaproteobacteria
	HMT-577	Eikenella corrodens	Strain: 1664276	Betaproteobacteria
	HMT-577	Eikenella corrodens	Strain: Moore D25	Betaproteobacteria
	HMT-011	Eikenella sp. HMT 011	Strain: UB-204	Betaproteobacteria
	HMT-014	Neisseria oralis	Clone: AP085	Betaproteobacteria
	HMT-014	Neisseria oralis	Strain: F0314	Betaproteobacteria
	HMT-598	Neisseria elongata	Strain: ATCC 25295	Betaproteobacteria
	HMT-012	Kingella sp. HMT 012	Clone: 070038_218	Betaproteobacteria
	HMT-012	Kingella sp. HMT 012	Clone: DE012	Betaproteobacteria
	HMT-012	Kingella sp. HMT 012	Clone: 069088_248	Betaproteobacteria
	HMT-523	Neisseria sp. HMT 523	Clone: MB5_P15	Betaproteobacteria
	HMT-646	Kingella kingae	Strain: ATCC 23330	Betaproteobacteria
	HMT-646	Kingella kingae	Clone: 070038_218	Betaproteobacteria
	HMT-706	Kingella oralis	Strain: CCUG 30450	Betaproteobacteria
	HMT-499	Neisseria sp. HMT 499	Clone: JC012	Betaproteobacteria
	HMT-018	Neisseria sp. HMT 018	Clone: 069082_036	Betaproteobacteria
	HMT-020	Neisseria sp. HMT 020	Strain: B33KA	Betaproteobacteria
	HMT-020	Neisseria sp. HMT 020	Clone: 069085_216	Betaproteobacteria
	HMT-013	Neisseria bacilliformis	Strain: S4	Betaproteobacteria
	HMT-013	Neisseria bacilliformis	Clone: AK105	Betaproteobacteria
	HMT-013	Neisseria bacilliformis	Clone: P4D1-729	Betaproteobacteria
	HMT-092	Neisseria weaveri	Strain: CDC 8142	Betaproteobacteria
	HMT-476	Neisseria subflava	Strain: U37	Betaproteobacteria
	HMT-610	Neisseria flavescens	Clone: P1D1-762	Betaproteobacteria
	HMT-101	Neisseria perflava	Strain: Branham 7078	Betaproteobacteria
	HMT-737	Neisseria polysaccharea	Strain: ATCC 43768	Betaproteobacteria
	HMT-956	Neisseria cinerea	Strain: ATCC 14685	Betaproteobacteria
	HMT-669	Neisseria meningitidis	Strain: M8067	Betaproteobacteria
	HMT-621	Neisseria gonorrhoeae	Strain: NCTC 83785	Betaproteobacteria
	HMT-649	Neisseria lactamica	Strain: NCTC 10617	Betaproteobacteria
	HMT-682	Neisseria mucosa	Strain: LNP405	Betaproteobacteria
	HMT-099	Neisseria macacae	Strain: M-740	Betaproteobacteria
	HMT-764	Neisseria sicca	Strain: Q13	Betaproteobacteria
	HMT-609	Neisseria flava	Strain: U40	Betaproteobacteria
	HMT-540	Cardiobacterium valvarum	Strain: AB 2168	Gammaproteobacteria
	HMT-633	Cardiobacterium hominis	Strain: ATCC 16826	Gammaproteobacteria
	HMT-633	Cardiobacterium hominis	Strain: AB 2167	Gammaproteobacteria
	HMT-612	Pseudomonas fluorescens	Strain: ATCC 13525	Gammaproteobacteria
	HMT-344	Pseudomonas luteola	Strain: NBRC 103146	Gammaproteobacteria
	HMT-477	Pseudomonas stutzeri	Strain: KC	Gammaproteobacteria
	HMT-740	Pseudomonas pseudoalcaligenes	Strain: LMG 1225	Gammaproteobacteria
	HMT-032	Pseudomonas sp. HMT 032	Clone: AZ002	Gammaproteobacteria
	HMT-536	Pseudomonas aeruginosa	Strain: LMG 1242	Gammaproteobacteria
	HMT-834	Pseudomonas otitidis	Strain: MCC 10330	Gammaproteobacteria
	HMT-005	Acinetobacter lwoffii	Strain: JCM 6840	Gammaproteobacteria
	HMT-297	Acinetobacter johnsonii	Strain: ATCC 17909	Gammaproteobacteria
	HMT-010	Acinetobacter radioresistens	Strain: NBRC 102413	Gammaproteobacteria
	HMT-408	Acinetobacter sp. HMT 408	Clone: C4AKM094	Gammaproteobacteria
	HMT-554	Acinetobacter baumannii	Strain: DSM 30007	Gammaproteobacteria
	HMT-282	Acinetobacter junii	Strain: 17908	Gammaproteobacteria
	HMT-711	Moraxella osloensis	Strain: Ben 58	Gammaproteobacteria
	HMT-154	Moraxella lincolnii	Clone: ncd1569e11c1	Gammaproteobacteria
	HMT-154	Moraxella lincolnii	Strain: LMG 5127	Gammaproteobacteria
	HMT-154	Moraxella lincolnii	Clone: ncd2795b03c1	Gammaproteobacteria
	HMT-276	Moraxella sp. HMT 276	Clone: ncd26f04c1	Gammaproteobacteria
	HMT-098	Moraxella nonliquefaciens	Strain: 4663/62	Gammaproteobacteria
	HMT-098	Moraxella nonliquefaciens	Clone: ncd1018e10c1	Gammaproteobacteria
	HMT-833	Moraxella catarrhalis	Strain: ATCC 25238	Gammaproteobacteria
	HMT-833	Moraxella catarrhalis	Clone: ncd1722h10c1	Gammaproteobacteria
	HMT-827	Yersinia pestis	Strain: not listed	Gammaproteobacteria
	HMT-676	Proteus mirabilis	Strain: ATCC 29906	Gammaproteobacteria
	HMT-753	Cronobacter sakazakii	Strain: JCM1233	Gammaproteobacteria
	HMT-574	Escherichia coli	Strain: not listed	Gammaproteobacteria
	HMT-115	Serratia marcescens	Strain: DSM 30121	Gammaproteobacteria
	HMT-865	Kluyvera ascorbata	Strain: CDC 0556/74	Gammaproteobacteria
	HMT-865	Kluyvera ascorbata	Strain: F0526	Gammaproteobacteria
	HMT-153	Klebsiella aerogenes	Strain: KCTC 2190	Gammaproteobacteria
	HMT-634	Enterobacter hormaechei	Strain: DSMZ 16691	Gammaproteobacteria
	HMT-565	Enterobacter cancerogenus	Strain: LMG 2693	Gammaproteobacteria
	HMT-731	Klebsiella pneumoniae	Strain: ATCC 13884	Gammaproteobacteria
	HMT-731	Klebsiella pneumoniae	Strain: DSM 30104	Gammaproteobacteria
	HMT-731	Klebsiella pneumoniae	Strain: ATCC 13885	Gammaproteobacteria
	HMT-944	Haemophilus sputorum	Strain: CCUG 13788	Gammaproteobacteria
	HMT-821	Haemophilus ducreyi	Strain: ATCC 33921	Gammaproteobacteria
	HMT-945	Haemophilus parahaemolyticus	Strain: G321	Gammaproteobacteria
	HMT-945	Haemophilus parahaemolyticus	Strain: NCTC 8479	Gammaproteobacteria
	HMT-035	Haemophilus paraphrohaemolyticus	Clone: ELU0153-000341	Gammaproteobacteria
	HMT-035	Haemophilus paraphrohaemolyticus	Strain: NCTC 10670	Gammaproteobacteria
	HMT-718	Haemophilus parainfluenzae	Strain: CIP 102513	Gammaproteobacteria
	HMT-718	Haemophilus parainfluenzae	Clone: ncd81b03c1	Gammaproteobacteria
	HMT-946	Haemophilus pittmaniae	Strain: CCUG 48703	Gammaproteobacteria
	HMT-259	Haemophilus sp. HMT 259	Clone: M10127	Gammaproteobacteria
	HMT-259	Haemophilus sp. HMT 259	Clone: ncd2419h01c1	Gammaproteobacteria
	HMT-641	Haemophilus influenzae	Strain: M3669	Gammaproteobacteria
	HMT-641	Haemophilus influenzae	Strain: ATCC 33391	Gammaproteobacteria
	HMT-535	Haemophilus aegyptius	Strain: NCTC 8502	Gammaproteobacteria
	HMT-641	Haemophilus influenzae	Clone: ncd2740e04c1	Gammaproteobacteria
	HMT-851	Haemophilus haemolyticus	Clone: ncd2361b09c1	Gammaproteobacteria
	HMT-851	Haemophilus haemolyticus	Strain: F0397	Gammaproteobacteria
	HMT-908	Haemophilus sp. HMT 908	Clone: AL159	Gammaproteobacteria
	HMT-908	Haemophilus sp. HMT 908	Clone: ELU0149-000192	Gammaproteobacteria
	HMT-036	Haemophilus sp. HMT 036	Clone: ELU0098-000114	Gammaproteobacteria
	HMT-036	Haemophilus sp. HMT 036	Clone: 16slp93-3e06.p1k	Gammaproteobacteria
	HMT-531	Aggregatibacter actinomycetemcomitans	Strain: FDC Y4	Gammaproteobacteria
	HMT-531	Aggregatibacter actinomycetemcomitans	Strain: ATCC 33384	Gammaproteobacteria
	HMT-949	Aggregatibacter sp. HMT 949	Clone: CCUG 36139	Gammaproteobacteria
	HMT-545	Aggregatibacter aphrophilus	Strain: F0387	Gammaproteobacteria
	HMT-545	Aggregatibacter aphrophilus	Strain: ATCC 33389	Gammaproteobacteria
	HMT-720	Aggregatibacter paraphrophilus	Strain: ATCC 29241	Gammaproteobacteria
	HMT-898	Aggregatibacter sp. HMT 898	Clone: HS19_2W_I12	Gammaproteobacteria
	HMT-898	Aggregatibacter sp. HMT 898	Clone: ncd1799g05c1	Gammaproteobacteria
	HMT-513	Aggregatibacter sp. HMT 513	Clone: MB3_C38	Gammaproteobacteria
	HMT-458	Aggregatibacter sp. HMT 458	Clone: JM053	Gammaproteobacteria
	HMT-762	Aggregatibacter segnis	Strain: ATCC 33393	Gammaproteobacteria
	HMT-512	Aggregatibacter sp. HMT 512	Clone: MB3_C24	Gammaproteobacteria
	HMT-733	Chlamydophila pneumoniae	Strain: TW183	Chlamydiia
	HMT-271	Treponema sp. HMT 271	Clone: _C025	Spirochaetia
	HMT-258	Treponema sp. HMT 258	Clone: _C009	Spirochaetia
	HMT-490	Treponema sp. HMT 490	Strain: OMZ 839	Spirochaetia
	HMT-490	Treponema sp. HMT 490	Clone: JU025	Spirochaetia
	HMT-653	Treponema lecithinolyticum	Clone: GF6	Spirochaetia
	HMT-260	Treponema sp. HMT 260	Clone: _D031	Spirochaetia
	HMT-664	Treponema maltophilum	Strain: Smibert D4B	Spirochaetia
	HMT-664	Treponema maltophilum	Clone: _C021	Spirochaetia
	HMT-725	Treponema pectinovorum	Strain: ATCC 33768	Spirochaetia
	HMT-270	Treponema sp. HMT 270	Clone: DD012	Spirochaetia
	HMT-724	Treponema parvum	Strain: D96NR-3	Spirochaetia
	HMT-927	Treponema sp. HMT 927	Clone: nbu415h07c1	Spirochaetia
	HMT-265	Treponema sp. HMT 265	Clone: _U007A	Spirochaetia
	HMT-262	Treponema sp. HMT 262	Clone: AT040	Spirochaetia
	HMT-541	Treponema amylovorum	Strain: D62CR12	Spirochaetia
	HMT-257	Treponema sp. HMT 257	Strain: D36ER-1	Spirochaetia
	HMT-263	Treponema sp. HMT 263	Clone: BH022	Spirochaetia
	HMT-264	Treponema sp. HMT 264	Clone: BZ013	Spirochaetia
	HMT-269	Treponema sp. HMT 269	Strain: D15A-4	Spirochaetia
	HMT-769	Treponema socranskii	Strain: ATCC 35535	Spirochaetia
	HMT-769	Treponema socranskii	Strain: ATCC 35536	Spirochaetia
	HMT-268	Treponema sp. HMT 268	Strain: D120CR-1	Spirochaetia
	HMT-268	Treponema sp. HMT 268	Clone: IL034	Spirochaetia
	HMT-769	Treponema socranskii	Strain: D11B-2	Spirochaetia
	HMT-769	Treponema socranskii	Strain: ATCC 35534	Spirochaetia
	HMT-769	Treponema socranskii	Clone: _C044	Spirochaetia
	HMT-769	Treponema socranskii	Clone: _G047	Spirochaetia
	HMT-805	Treponema pallidum	Strain: Nichols	Spirochaetia
	HMT-246	Treponema sp. HMT 246	Clone: _T001	Spirochaetia
	HMT-247	Treponema sp. HMT 247	Clone: _G093	Spirochaetia
	HMT-584	Treponema denticola	Strain: ATCC 33520	Spirochaetia
	HMT-584	Treponema denticola	Clone: _D012	Spirochaetia
	HMT-743	Treponema putidum	Strain: OMZ 844	Spirochaetia
	HMT-249	Treponema sp. HMT 249	Clone: _C053	Spirochaetia
	HMT-508	Treponema sp. HMT 508	Clone: MB2_G19	Spirochaetia
	HMT-518	Treponema sp. HMT 518	Clone: MB4_G11	Spirochaetia
	HMT-252	Treponema sp. HMT 252	Clone: BA213	Spirochaetia
	HMT-254	Treponema sp. HMT 254	Clone: AT013	Spirochaetia
	HMT-256	Treponema sp. HMT 256	Clone: BB003	Spirochaetia
	HMT-250	Treponema sp. HMT 250	Clone: _D024	Spirochaetia
	HMT-253	Treponema sp. HMT 253	Clone: BQ032	Spirochaetia
	HMT-251	Treponema sp. HMT 251	Clone: _U008A	Spirochaetia
	HMT-517	Treponema sp. HMT 517	Clone: MB3_P23	Spirochaetia
	HMT-951	Treponema sp. HMT 951	Clone: 303D03	Spirochaetia
	HMT-235	Treponema sp. HMT 235	Clone: _D047	Spirochaetia
	HMT-242	Treponema sp. HMT 242	Clone: AU076	Spirochaetia
	HMT-226	Treponema sp. HMT 226	Clone: _G054	Spirochaetia
	HMT-238	Treponema sp. HMT 238	Clone: AT020	Spirochaetia
	HMT-230	Treponema sp. HMT 230	Clone: AF068	Spirochaetia
	HMT-230	Treponema sp. HMT 230	Clone: _D013	Spirochaetia
	HMT-239	Treponema sp. HMT 239	Clone: JU031	Spirochaetia
	HMT-239	Treponema sp. HMT 239	Clone: AF026	Spirochaetia
	HMT-234	Treponema sp. HMT 234	Clone: _Y001	Spirochaetia
	HMT-232	Treponema sp. HMT 232	Clone: _T019	Spirochaetia
	HMT-227	Treponema sp. HMT 227	Clone: BA223	Spirochaetia
	HMT-236	Treponema sp. HMT 236	Clone: AF016	Spirochaetia
	HMT-228	Treponema sp. HMT 228	Clone: _T031	Spirochaetia
	HMT-029	Treponema vincentii	Strain: ATCC 35580	Spirochaetia
	HMT-667	Treponema medium	Clone: _C007	Spirochaetia
	HMT-231	Treponema sp. HMT 231	Clone: _T021	Spirochaetia
	HMT-237	Treponema sp. HMT 237	Clone: AT039	Spirochaetia
	HMT-237	Treponema sp. HMT 237	Clone: P4GB_42	Spirochaetia
	HMT-237	Treponema sp. HMT 237	Clone: AT024	Spirochaetia
	HMT-237	Treponema sp. HMT 237	Clone: _G057	Spirochaetia
	HMT-994	Caldilinea aerophila	Strain: DSM 14535 = NBRC 104270	Caldilineae
	HMT-994	Caldilinea aerophila	Strain: DSM 14535 = NBRC 104270	Caldilineae
	HMT-439	Anaerolineae [G-1] [G-1] bacterium HMT 439	Clone: PCR-walk	Anaerolineae
	HMT-995	Anaerolinea thermophila	Strain: UNI-1	Anaerolineae
	HMT-995	Anaerolinea thermophila	Strain: UNI-1	Anaerolineae
	HMT-777	Jonquetella anthropi	Strain: E3_33	Synergistia
	HMT-357	Pyramidobacter piscolens	Clone: BA121	Synergistia
	HMT-357	Pyramidobacter piscolens	Clone: C2ALM009	Synergistia
	HMT-357	Pyramidobacter piscolens	Strain: W5455	Synergistia
	HMT-363	Fretibacterium fastidiosum	Clone: W028	Synergistia
	HMT-363	Fretibacterium fastidiosum	Clone: MCE3_120	Synergistia
	HMT-363	Fretibacterium fastidiosum	Clone: W090	Synergistia
	HMT-359	Fretibacterium sp. HMT 359	Clone: BH007	Synergistia
	HMT-362	Fretibacterium sp. HMT 362	Clone: 2P9	Synergistia
	HMT-362	Fretibacterium sp. HMT 362	Clone: D084	Synergistia
	HMT-360	Fretibacterium sp. HMT 360	Clone: BH017	Synergistia
	HMT-358	Fretibacterium sp. HMT 358	Clone: BB062	Synergistia
	HMT-361	Fretibacterium sp. HMT 361	Clone: JV023	Synergistia
	HMT-361	Fretibacterium sp. HMT 361	Clone: D006	Synergistia
	HMT-361	Fretibacterium sp. HMT 361	Clone: MCE7_5	Synergistia
	HMT-654	Eggerthella lenta	Strain: ATCC 25559	Coriobacteriia
	HMT-579	Cryptobacterium curtum	Strain: F0066	Coriobacteriia
	HMT-602	Slackia exigua	Strain: S4-C6	Coriobacteriia
	HMT-602	Slackia exigua	Strain: ATCC 700122	Coriobacteriia
	HMT-807	Olsenella sp. HMT 807	Strain: F0004	Coriobacteriia
	HMT-038	Olsenella uli	Strain: ATCC 49627	Coriobacteriia
	HMT-809	Olsenella sp. HMT 809	Strain: F0206	Coriobacteriia
	HMT-939	Olsenella sp. HMT 939	Clone: ncd319g05c1	Coriobacteriia
	HMT-806	Olsenella profusa	Strain: D315A-29	Coriobacteriia
	HMT-810	Atopobium sp. HMT 810	Strain: BV3Ac1	Coriobacteriia
	HMT-810	Atopobium sp. HMT 810	Strain: F0209	Coriobacteriia
	HMT-814	Atopobium vaginae	Strain: VA14183_00	Coriobacteriia
	HMT-416	Atopobium sp. HMT 416	Clone: C3MLM018	Coriobacteriia
	HMT-674	Atopobium minutum	Strain: NCFB 2751	Coriobacteriia
	HMT-723	Atopobium parvulum	Strain: ATCC22793	Coriobacteriia
	HMT-750	Atopobium rimae	Strain: ATCC49626	Coriobacteriia
	HMT-199	Atopobium sp. HMT 199	Clone: _C019	Coriobacteriia
	HMT-407	Bifidobacteriaceae [G-2] [G-2] bacterium HMT 407	Clone: C5AKM003	Actinobacteria
	HMT-198	Alloscardovia omnicolens	Strain: CCUG 31649	Actinobacteria
	HMT-198	Alloscardovia omnicolens	Strain: H6-M4	Actinobacteria
	HMT-586	Parascardovia denticolens	Strain: DSM 10105	Actinobacteria
	HMT-642	Scardovia inopinata	Strain: F0304	Actinobacteria
	HMT-195	Scardovia wiggsiae	Strain: F0424	Actinobacteria
	HMT-195	Scardovia wiggsiae	Strain: C1A_55	Actinobacteria
	HMT-829	Gardnerella vaginalis	Strain: NML 060420	Actinobacteria
	HMT-890	Bifidobacterium subtile	Strain: JCM 7109	Actinobacteria
	HMT-895	Bifidobacterium animalis	Strain: JCM 1190	Actinobacteria
	HMT-895	Bifidobacterium animalis	Strain: DSM 10140	Actinobacteria
	HMT-889	Bifidobacterium breve	Strain: ATCC 15700	Actinobacteria
	HMT-862	Bifidobacterium longum	Strain: ATCC 15697	Actinobacteria
	HMT-891	Bifidobacterium scardovii	Strain: YIT 11867	Actinobacteria
	HMT-588	Bifidobacterium dentium	Strain: ATCC 27534	Actinobacteria
	HMT-915	Propionibacteriaceae [G-1] [G-1] bacterium HMT 915	Clone: HS10_B_C3	Actinobacteria
	HMT-192	Propionibacteriaceae [G-2] [G-2] bacterium HMT 192	Strain: C3KA	Actinobacteria
	HMT-191	Propionibacterium acidifaciens	Strain: F0233	Actinobacteria
	HMT-191	Propionibacterium acidifaciens	Strain: FMA5	Actinobacteria
	HMT-194	Arachnia sp. HMT 194	Clone: BN085	Actinobacteria
	HMT-739	Arachnia propionicum	Strain: DSM 43307	Actinobacteria
	HMT-114	Cutibacterium granulosum	Strain: JCM 6498	Actinobacteria
	HMT-552	Cutibacterium avidum	Strain: DSM 4901	Actinobacteria
	HMT-193	Cutibacterium sp. HMT 193	Strain: Met-C3	Actinobacteria
	HMT-530	Cutibacterium acnes	Strain: 63597	Actinobacteria
	HMT-530	Cutibacterium acnes	Strain: JCM 6425	Actinobacteria
	HMT-692	Mycobacterium neoaurum	Strain: ATCC 25795	Actinobacteria
	HMT-823	Mycobacterium leprae	Strain: Br4923	Actinobacteria
	HMT-822	Mycobacterium tuberculosis	Strain: not listed	Actinobacteria
	HMT-368	Dietzia cinnamea	Strain: E9_2	Actinobacteria
	HMT-173	Lawsonella clevelandensis	Strain: X1036	Actinobacteria
	HMT-173	Lawsonella clevelandensis	Clone: Ej-10-F-084	Actinobacteria
	HMT-832	Turicella otitidis	Clone: nbw13b04c1	Actinobacteria
	HMT-049	Corynebacterium kroppenstedtii	Strain: DSM 44385	Actinobacteria
	HMT-031	Corynebacterium amycolatum	Strain: NCFB 2768	Actinobacteria
	HMT-208	Corynebacterium bovis	Strain: Evans	Actinobacteria
	HMT-047	Corynebacterium jeikeium	Strain: A376/84	Actinobacteria
	HMT-853	Corynebacterium urealyticum	Strain: DSM 7109	Actinobacteria
	HMT-328	Corynebacterium mastitidis	Strain: S-8	Actinobacteria
	HMT-328	Corynebacterium mastitidis	Clone: ncd2392g07c1	Actinobacteria
	HMT-595	Corynebacterium durum	Strain: F0235b	Actinobacteria
	HMT-595	Corynebacterium durum	Strain: F0235a	Actinobacteria
	HMT-595	Corynebacterium durum	Strain: IBS G15036	Actinobacteria
	HMT-666	Corynebacterium matruchotii	Clone: ncd2560d03c1	Actinobacteria
	HMT-666	Corynebacterium matruchotii	Strain: CIP 81.82	Actinobacteria
	HMT-666	Corynebacterium matruchotii	Strain: ChDC OS35	Actinobacteria
	HMT-591	Corynebacterium diphtheriae	Strain: CIP 100721	Actinobacteria
	HMT-184	Corynebacterium tuscaniense	Strain: ISS-5309	Actinobacteria
	HMT-033	Corynebacterium appendicis	Strain: IMMIB R-3491	Actinobacteria
	HMT-207	Corynebacterium sp. HMT 207	Strain: 99221/2016	Actinobacteria
	HMT-030	Corynebacterium afermentans	Strain: CIP 103499	Actinobacteria
	HMT-054	Corynebacterium pilbarense	Strain: IMMIB WACC-658	Actinobacteria
	HMT-835	Corynebacterium mucifaciens	Strain: 87-0436	Actinobacteria
	HMT-341	Corynebacterium coyleae	Clone: nck84g07c1	Actinobacteria
	HMT-341	Corynebacterium coyleae	Clone: ncd2055g04c1	Actinobacteria
	HMT-341	Corynebacterium coyleae	Clone: ncd1441g01c1	Actinobacteria
	HMT-341	Corynebacterium coyleae	Clone: nck190d11c1	Actinobacteria
	HMT-062	Corynebacterium simulans	Strain: UCL553	Actinobacteria
	HMT-072	Corynebacterium striatum	Strain: Minnett	Actinobacteria
	HMT-063	Corynebacterium singulare	Strain: IBS B52218	Actinobacteria
	HMT-053	Corynebacterium minutissimum	Strain: NCTC 10288	Actinobacteria
	HMT-034	Corynebacterium aurimucosum	Strain: IMMIB D-1488	Actinobacteria
	HMT-333	Corynebacterium massiliense	Strain: 5402485	Actinobacteria
	HMT-059	Corynebacterium propinquum	Strain: B 77159	Actinobacteria
	HMT-060	Corynebacterium pseudodiphtheriticum	Strain: CIP 103420	Actinobacteria
	HMT-077	Corynebacterium tuberculostearicum	Strain: Medalle X	Actinobacteria
	HMT-019	Corynebacterium accolens	Strain: CNCTC Th1/57	Actinobacteria
	HMT-050	Corynebacterium macginleyi	Strain: JCL-2	Actinobacteria
	HMT-185	Microbacterium ginsengisoli	Clone: AV005b	Actinobacteria
	HMT-186	Microbacterium flavescens	Strain: C24KA	Actinobacteria
	HMT-855	Kytococcus sedentarius	Strain: CV91	Actinobacteria
	HMT-339	Janibacter indicus	Strain: 0704P10-1	Actinobacteria
	HMT-856	Sanguibacter keddieii	Strain: DSM 10542	Actinobacteria
	HMT-190	Arsenicicoccus bolidensis	Strain: CCUG 47306	Actinobacteria
	HMT-190	Arsenicicoccus bolidensis	Strain: B46KS	Actinobacteria
	HMT-354	Dermabacter hominis	Strain: NCFB 2769	Actinobacteria
	HMT-340	Brevibacterium paucivorans	Strain: CF 62	Actinobacteria
	HMT-340	Brevibacterium paucivorans	Strain: 28	Actinobacteria
	HMT-087	Micrococcus luteus	Strain: NCTC 2665	Actinobacteria
	HMT-084	Kocuria palustris	Strain: TAGA27	Actinobacteria
	HMT-197	Kocuria rhizophila	Strain: TA68	Actinobacteria
	HMT-189	Kocuria sp. HMT 189	Clone: AW006	Actinobacteria
	HMT-681	Rothia mucilaginosa	Strain: DY-18	Actinobacteria
	HMT-587	Rothia dentocariosa	Strain: ATCC 17931	Actinobacteria
	HMT-188	Rothia aeria	Clone: ncd2429e02c1	Actinobacteria
	HMT-188	Rothia aeria	Strain: CCUG 25688	Actinobacteria
	HMT-811	Arcanobacterium haemolyticum	Strain: CIP 103370	Actinobacteria
	HMT-848	Peptidiphaga gingivicola	Strain: F0332	Actinobacteria
	HMT-183	Peptidiphaga sp. HMT 183	Clone: EL030	Actinobacteria
	HMT-183	Peptidiphaga sp. HMT 183	Strain: P2P_19	Actinobacteria
	HMT-830	Mobiluncus mulieris	Strain: CCUG 20071	Actinobacteria
	HMT-850	Schaalia cardiffensis	Strain: F0333	Actinobacteria
	HMT-671	Schaalia meyeri	Strain: CIP 103148	Actinobacteria
	HMT-617	Schaalia georgiae	Strain: DSM 6843	Actinobacteria
	HMT-178	Schaalia sp. HMT 178	Strain: B27SC	Actinobacteria
	HMT-877	Schaalia sp. HMT 877	Strain: F0543	Actinobacteria
	HMT-181	Schaalia lingnae [Not Validly Published]	Clone: ncd1350f07c1	Actinobacteria
	HMT-181	Schaalia lingnae [Not Validly Published]	Clone: ncd2206a07c1	Actinobacteria
	HMT-181	Schaalia lingnae [Not Validly Published]	Strain: Hal-1065	Actinobacteria
	HMT-701	Schaalia odontolyticus	Strain: NCTC 9935	Actinobacteria
	HMT-172	Schaalia sp. HMT 172	Clone: CT047	Actinobacteria
	HMT-180	Schaalia sp. HMT 180	Strain: Hal-1083	Actinobacteria
	HMT-180	Schaalia sp. HMT 180	Strain: C29KA	Actinobacteria
	HMT-180	Schaalia sp. HMT 180	Strain: C3M24	Actinobacteria
	HMT-866	Actinomyces graevenitzii	Strain: CCUG 27294	Actinobacteria
	HMT-866	Actinomyces graevenitzii	Strain: F0530	Actinobacteria
	HMT-746	Actinomyces radicidentis	Strain: CCUG 36733	Actinobacteria
	HMT-179	Actinomyces timonensis	Strain: F0378	Actinobacteria
	HMT-179	Actinomyces timonensis	Strain: B19SC	Actinobacteria
	HMT-708	Actinomyces oricola	Strain: CCUG 46090	Actinobacteria
	HMT-448	Actinomyces sp. HMT 448	Clone: 071059_594	Actinobacteria
	HMT-448	Actinomyces sp. HMT 448	Strain: F0400	Actinobacteria
	HMT-852	Actinomyces massiliensis	Strain: F0489	Actinobacteria
	HMT-645	Actinomyces israelii	Strain: CIP 103259	Actinobacteria
	HMT-618	Actinomyces gerencseriae	Clone: 069086_229	Actinobacteria
	HMT-618	Actinomyces gerencseriae	Strain: DSM 6844	Actinobacteria
	HMT-897	Actinomyces sp. HMT 897	Clone: HS14_2W_C6	Actinobacteria
	HMT-414	Actinomyces sp. HMT 414	Clone: C3ALM064	Actinobacteria
	HMT-888	Actinomyces dentalis	Strain: R18165	Actinobacteria
	HMT-525	Actinomyces sp. HMT 525	Clone: MB6_C03	Actinobacteria
	HMT-896	Actinomyces sp. HMT 896	Clone: FL377	Actinobacteria
	HMT-170	Actinomyces sp. HMT 170	Clone: AP064	Actinobacteria
	HMT-171	Actinomyces sp. HMT 171	Clone: JA063	Actinobacteria
	HMT-171	Actinomyces sp. HMT 171	Clone: BL008	Actinobacteria
	HMT-849	Actinomyces johnsonii	Strain: F0330	Actinobacteria
	HMT-688	Actinomyces viscosus	Strain: NCTC 10951	Actinobacteria
	HMT-176	Actinomyces naeslundii	Strain: NCTC 10301	Actinobacteria
	HMT-176	Actinomyces naeslundii	Clone: EP011	Actinobacteria
	HMT-176	Actinomyces naeslundii	Clone: 069082_029	Actinobacteria
	HMT-169	Actinomyces sp. HMT 169	Strain: F0496b	Actinobacteria
	HMT-169	Actinomyces sp. HMT 169	Strain: F0496a	Actinobacteria
	HMT-169	Actinomyces sp. HMT 169	Clone: AG004	Actinobacteria
	HMT-893	Actinomyces oris	Clone: 070043_377	Actinobacteria
	HMT-893	Actinomyces oris	Strain: JCM 16131	Actinobacteria
	HMT-175	Actinomyces sp. HMT 175	Clone: EP005	Actinobacteria
	HMT-175	Actinomyces sp. HMT 175	Clone: ncd1455a04c1	Actinobacteria
	HMT-860	Fusobacterium gonidiaformans	Strain: VE32H03	Fusobacteriia
	HMT-690	Fusobacterium necrophorum	Strain: D4	Fusobacteriia
	HMT-248	Fusobacterium sp. HMT 248	Strain: Marseille-P2749	Fusobacteriia
	HMT-201	Fusobacterium periodonticum	Clone: BS011	Fusobacteriia
	HMT-201	Fusobacterium periodonticum	Strain: ATCC 33693	Fusobacteriia
	HMT-370	Fusobacterium sp. HMT 370	Strain: E9_12	Fusobacteriia
	HMT-202	Fusobacterium nucleatum subsp. polymorphum	Strain: ATCC 10953	Fusobacteriia
	HMT-953	Fusobacterium hwasookii	Strain: ChDC F128	Fusobacteriia
	HMT-203	Fusobacterium sp. HMT 203	Clone: FV003	Fusobacteriia
	HMT-203	Fusobacterium sp. HMT 203	Clone: CY024	Fusobacteriia
	HMT-203	Fusobacterium sp. HMT 203	Clone: _I035	Fusobacteriia
	HMT-698	Fusobacterium nucleatum subsp. nucleatum	Strain: ATCC 25586	Fusobacteriia
	HMT-205	Fusobacterium sp. HMT 205	Clone: FL002	Fusobacteriia
	HMT-420	Fusobacterium nucleatum subsp. animalis	Clone: C4AKM033	Fusobacteriia
	HMT-420	Fusobacterium nucleatum subsp. animalis	Strain: NCTC 12276	Fusobacteriia
	HMT-204	Fusobacterium sp. HMT 204	Clone: CZ006	Fusobacteriia
	HMT-200	Fusobacterium nucleatum subsp. vincentii	Clone: _R002	Fusobacteriia
	HMT-689	Fusobacterium naviforme	Strain: DMS 20699	Fusobacteriia
	HMT-200	Fusobacterium nucleatum subsp. vincentii	Strain: ATCC 49256	Fusobacteriia
	HMT-200	Fusobacterium nucleatum subsp. vincentii	Clone: 071075_343	Fusobacteriia
	HMT-200	Fusobacterium nucleatum subsp. vincentii	Clone: AJ050	Fusobacteriia
	HMT-837	Sneathia sanguinegens	Strain: CCUG 41628	Fusobacteriia
	HMT-844	Sneathia amnii [Not Validly Published]	Strain: AMN-1	Fusobacteriia
	HMT-219	Leptotrichia sp. HMT 219	Clone: EI022	Fusobacteriia
	HMT-845	Leptotrichia goodfellowii	Strain: F0264	Fusobacteriia
	HMT-221	Leptotrichia sp. HMT 221	Clone: FP036	Fusobacteriia
	HMT-217	Leptotrichia sp. HMT 217	Clone: DT031	Fusobacteriia
	HMT-392	Leptotrichia sp. HMT 392	Clone: P2PB_51	Fusobacteriia
	HMT-215	Leptotrichia sp. HMT 215	Clone: DR011	Fusobacteriia
	HMT-212	Leptotrichia sp. HMT 212	Clone: BU064	Fusobacteriia
	HMT-498	Leptotrichia sp. HMT 498	Clone: IK040	Fusobacteriia
	HMT-218	Leptotrichia sp. HMT 218	Clone: EI013	Fusobacteriia
	HMT-847	Leptotrichia sp. HMT 847	Strain: F0260	Fusobacteriia
	HMT-225	Leptotrichia sp. HMT 225	Strain: FEA2	Fusobacteriia
	HMT-225	Leptotrichia sp. HMT 225	Clone: HE052	Fusobacteriia
	HMT-563	Leptotrichia buccalis	Strain: not listed	Fusobacteriia
	HMT-224	Leptotrichia hofstadii	Strain: FAC5	Fusobacteriia
	HMT-909	Leptotrichia sp. HMT 909	Clone: CP4_C6	Fusobacteriia
	HMT-223	Leptotrichia sp. HMT 223	Clone: _F138	Fusobacteriia
	HMT-463	Leptotrichia sp. HMT 463	Clone: GT020	Fusobacteriia
	HMT-417	Leptotrichia sp. HMT 417	Clone: C3MKM102	Fusobacteriia
	HMT-222	Leptotrichia wadei	Strain: F0279	Fusobacteriia
	HMT-222	Leptotrichia wadei	Strain: A39FD	Fusobacteriia
	HMT-214	Leptotrichia shahii	Clone: DE081	Fusobacteriia
	HMT-213	Leptotrichia hongkongensis	Clone: DA069	Fusobacteriia
	HMT-879	Leptotrichia sp. HMT 879	Strain: F0557	Fusobacteriia
	HMT-075	Ruminococcaceae [G-1] [G-1] bacterium HMT 075	Clone: _F058	Clostridia
	HMT-085	Ruminococcaceae [G-2] [G-2] bacterium HMT 085	Clone: BU014	Clostridia
	HMT-935	Fastidiosipila sanguinis	Clone: nck255g10c1	Clostridia
	HMT-366	Ruminococcaceae [G-3] [G-3] bacterium HMT 366	Clone: MCE3_9	Clostridia
	HMT-381	Ruminococcaceae [G-3] [G-3] bacterium HMT 381	Clone: P4PB_122	Clostridia
	HMT-229	Arthrospira platensis	Strain: HZ01	Oscillatoriophycideae
	HMT-229	Arthrospira platensis	Strain: CHM	Oscillatoriophycideae
	HMT-843	Dialister micraerophilus	Strain: ADV 04.01	Negativicutes
	HMT-736	Dialister pneumosintes	Strain: ATCC 33048	Negativicutes
	HMT-119	Dialister sp. HMT 119	Clone: BS016	Negativicutes
	HMT-118	Dialister invisus	Strain: GBA27	Negativicutes
	HMT-118	Dialister invisus	Clone: BS095	Negativicutes
	HMT-122	Megasphaera micronuciformis	Clone: BU057	Negativicutes
	HMT-122	Megasphaera micronuciformis	Clone: 16sps19-3e12.p1k	Negativicutes
	HMT-841	Megasphaera sp. HMT 841	Clone: Y14	Negativicutes
	HMT-121	Anaeroglobus geminatus	Clone: BB166	Negativicutes
	HMT-123	Megasphaera sp. HMT 123	Clone: ELU0026-000128	Negativicutes
	HMT-123	Megasphaera sp. HMT 123	Clone: ELU0026-000399	Negativicutes
	HMT-780	Veillonella sp. HMT 780	Clone: HB016	Negativicutes
	HMT-780	Veillonella sp. HMT 780	Strain: F0009	Negativicutes
	HMT-917	Veillonella sp. HMT 917	Clone: H2-plate10_E12	Negativicutes
	HMT-917	Veillonella sp. HMT 917	Clone: EL130	Negativicutes
	HMT-524	Veillonella atypica	Clone: MB5_P17	Negativicutes
	HMT-524	Veillonella atypica	Strain: DSM 20739	Negativicutes
	HMT-160	Veillonella dispar	Clone: _X031	Negativicutes
	HMT-160	Veillonella dispar	Strain: DSM 20735	Negativicutes
	HMT-887	Veillonella denticariosi	Strain: CCUG 54362	Negativicutes
	HMT-161	Veillonella parvula	Clone: _X042	Negativicutes
	HMT-161	Veillonella parvula	Clone: _X002	Negativicutes
	HMT-161	Veillonella parvula	Clone: AA050	Negativicutes
	HMT-161	Veillonella parvula	Strain: DSM 2008	Negativicutes
	HMT-161	Veillonella parvula	Clone: BU083	Negativicutes
	HMT-158	Veillonella rogosae	Clone: BI029	Negativicutes
	HMT-158	Veillonella rogosae	Strain: F0412	Negativicutes
	HMT-129	Veillonellaceae [G-1] [G-1] bacterium HMT 129	Strain: FNA3	Negativicutes
	HMT-132	Veillonellaceae [G-1] [G-1] bacterium HMT 132	Clone: CS015	Negativicutes
	HMT-150	Veillonellaceae [G-1] [G-1] bacterium HMT 150	Clone: _K024	Negativicutes
	HMT-150	Veillonellaceae [G-1] [G-1] bacterium HMT 150	Clone: P2PA_80	Negativicutes
	HMT-135	Veillonellaceae [G-1] [G-1] bacterium HMT 135	Clone: DM071	Negativicutes
	HMT-918	Veillonellaceae [G-1] [G-1] bacterium HMT 918	Clone: DL111	Negativicutes
	HMT-135	Veillonellaceae [G-1] [G-1] bacterium HMT 135	Clone: ncd1699h10c1	Negativicutes
	HMT-148	Veillonellaceae [G-1] [G-1] bacterium HMT 148	Clone: EZ011	Negativicutes
	HMT-145	Veillonellaceae [G-1] [G-1] bacterium HMT 145	Clone: EW079	Negativicutes
	HMT-483	Veillonellaceae [G-1] [G-1] bacterium HMT 483	Clone: JS031	Negativicutes
	HMT-155	Veillonellaceae [G-1] [G-1] bacterium HMT 155	Strain: GAA14	Negativicutes
	HMT-155	Veillonellaceae [G-1] [G-1] bacterium HMT 155	Clone: C3MLM071	Negativicutes
	HMT-684	Mitsuokella multacida	Strain: NCTC 10934	Negativicutes
	HMT-131	Mitsuokella sp. HMT 131	Clone: CS002	Negativicutes
	HMT-131	Mitsuokella sp. HMT 131	Clone: C5AKM062	Negativicutes
	HMT-521	Mitsuokella sp. HMT 521	Clone: MB5_P06	Negativicutes
	HMT-521	Mitsuokella sp. HMT 521	Clone: 9-1-7	Negativicutes
	HMT-501	Selenomonas sp. HMT 501	Clone: JI021	Negativicutes
	HMT-442	Selenomonas sp. HMT 442	Clone: P4PA_145	Negativicutes
	HMT-134	Selenomonas sp. HMT 134	Clone: DD020	Negativicutes
	HMT-151	Selenomonas sputigena	Clone: _K168	Negativicutes
	HMT-151	Selenomonas sputigena	Strain: ATCC 35185	Negativicutes
	HMT-151	Selenomonas sputigena	Clone: _N001	Negativicutes
	HMT-937	Selenomonas sp. HMT 937	Clone: nck300f01c1	Negativicutes
	HMT-130	Selenomonas noxia	Clone: CI002	Negativicutes
	HMT-130	Selenomonas noxia	Strain: ATCC 43541	Negativicutes
	HMT-133	Selenomonas sp. HMT 133	Clone: CS024	Negativicutes
	HMT-137	Selenomonas sp. HMT 137	Clone: DS051	Negativicutes
	HMT-124	Selenomonas artemidis	Strain: ATCC 43528	Negativicutes
	HMT-124	Selenomonas artemidis	Clone: AA024	Negativicutes
	HMT-124	Selenomonas artemidis	Strain: F0399	Negativicutes
	HMT-892	Selenomonas sp. HMT 892	Strain: F0426	Negativicutes
	HMT-920	Selenomonas sp. HMT 920	Strain: W5150	Negativicutes
	HMT-149	Selenomonas sp. HMT 149	Clone: 070007_022	Negativicutes
	HMT-149	Selenomonas sp. HMT 149	Clone: FT050	Negativicutes
	HMT-136	Selenomonas sp. HMT 136	Clone: ncd2234b08c1	Negativicutes
	HMT-136	Selenomonas sp. HMT 136	Clone: DO042	Negativicutes
	HMT-478	Selenomonas sp. HMT 478	Strain: F0592	Negativicutes
	HMT-478	Selenomonas sp. HMT 478	Clone: GI064	Negativicutes
	HMT-479	Selenomonas sp. HMT 479	Clone: GT010	Negativicutes
	HMT-388	Selenomonas sp. HMT 388	Clone: P4PA_36	Negativicutes
	HMT-726	Centipeda periodontii	Strain: DSM 2778	Negativicutes
	HMT-481	Selenomonas sp. HMT 481	Clone: 069096_081	Negativicutes
	HMT-481	Selenomonas sp. HMT 481	Clone: IK004	Negativicutes
	HMT-126	Selenomonas sp. HMT 126	Clone: EY047	Negativicutes
	HMT-919	Selenomonas sp. HMT 919	Strain: W7667	Negativicutes
	HMT-126	Selenomonas sp. HMT 126	Clone: AJ036	Negativicutes
	HMT-936	Selenomonas sp. HMT 936	Clone: ncd436f04c1	Negativicutes
	HMT-146	Selenomonas sp. HMT 146	Clone: EW084	Negativicutes
	HMT-139	Selenomonas dianae	Strain: ATCC 43527	Negativicutes
	HMT-139	Selenomonas dianae	Clone: DY027	Negativicutes
	HMT-139	Selenomonas dianae	Clone: _Z048	Negativicutes
	HMT-919	Selenomonas sp. HMT 919	Strain: W7667	Negativicutes
	HMT-639	Selenomonas infelix	Strain: ATCC 43532	Negativicutes
	HMT-138	Selenomonas sp. HMT 138	Clone: DS071	Negativicutes
	HMT-125	Selenomonas flueggei	Clone: AH132	Negativicutes
	HMT-125	Selenomonas flueggei	Clone: ELU0080-000358	Negativicutes
	HMT-500	Lachnospiraceae [G-8] [G-8] bacterium HMT 500	Clone: JM048	Clostridia
	HMT-500	Lachnospiraceae [G-8] [G-8] bacterium HMT 500	Strain: W11650	Clostridia
	HMT-086	Lachnospiraceae [G-7] [G-7] bacterium HMT 086	Clone: BU061	Clostridia
	HMT-163	Lachnospiraceae [G-7] [G-7] bacterium HMT 163	Clone: AH153	Clostridia
	HMT-094	Lachnospiraceae [G-10] [G-10] bacterium HMT 094	Clone: DA074	Clostridia
	HMT-451	Catonella sp. HMT 451	Clone: 071071_215	Clostridia
	HMT-164	Catonella sp. HMT 164	Clone: BR063	Clostridia
	HMT-165	Catonella morbi	Clone: EZ006	Clostridia
	HMT-165	Catonella morbi	Strain: ATCC 51271	Clostridia
	HMT-096	Lachnospiraceae [G-2] [G-2] bacterium HMT 096	Clone: DO008	Clostridia
	HMT-635	Johnsonella ignava	Strain: ATCC 51276	Clostridia
	HMT-166	Johnsonella sp. HMT 166	Clone: CK051	Clostridia
	HMT-088	Lachnospiraceae [G-2] [G-2] bacterium HMT 088	Clone: CH017	Clostridia
	HMT-100	Lachnospiraceae [G-3] [G-3] bacterium HMT 100	Clone: EI074	Clostridia
	HMT-496	Lachnoanaerobaculum sp. HMT 496	Clone: JI012	Clostridia
	HMT-089	Lachnoanaerobaculum sp. HMT 089	Clone: CK004	Clostridia
	HMT-083	Lachnoanaerobaculum sp. HMT 083	Clone: BR088	Clostridia
	HMT-083	Lachnoanaerobaculum sp. HMT 083	Clone: BS091	Clostridia
	HMT-494	Lachnoanaerobaculum saburreum	Clone: IR009	Clostridia
	HMT-494	Lachnoanaerobaculum saburreum	Strain: DSM 3986	Clostridia
	HMT-082	Lachnoanaerobaculum orale	Strain: F0431	Clostridia
	HMT-082	Lachnoanaerobaculum orale	Clone: BE088	Clostridia
	HMT-107	Lachnoanaerobaculum umeaense	Strain: F0167	Clostridia
	HMT-090	Butyrivibrio sp. HMT 090	Clone: CK030	Clostridia
	HMT-080	Butyrivibrio sp. HMT 080	Clone: BB124	Clostridia
	HMT-455	Butyrivibrio sp. HMT 455	Clone: GI038	Clostridia
	HMT-095	Shuttleworthia satelles	Strain: D143K-13	Clostridia
	HMT-924	Lachnospiraceae [G-9] [G-9] bacterium HMT 924	Clone: rRNA436	Clostridia
	HMT-373	Stomatobaculum sp. HMT 373	Clone: MCE9_173	Clostridia
	HMT-910	Stomatobaculum sp. HMT 910	Clone: CL133	Clostridia
	HMT-419	Stomatobaculum longum	Clone: C4ALM087	Clostridia
	HMT-097	Stomatobaculum sp. HMT 097	Clone: DO016	Clostridia
	HMT-102	Oribacterium sp. HMT 102	Clone: FB046	Clostridia
	HMT-102	Oribacterium sp. HMT 102	Clone: MCE7_60	Clostridia
	HMT-078	Oribacterium sp. HMT 078	Strain: F0263b	Clostridia
	HMT-078	Oribacterium sp. HMT 078	Strain: F0263a	Clostridia
	HMT-078	Oribacterium sp. HMT 078	Clone: AO068	Clostridia
	HMT-078	Oribacterium sp. HMT 078	Strain: F0262	Clostridia
	HMT-457	Oribacterium sinus	Strain: F0268	Clostridia
	HMT-934	Oribacterium parvum	Strain: ACB1	Clostridia
	HMT-934	Oribacterium parvum	Strain: FTB41	Clostridia
	HMT-108	Oribacterium asaccharolyticum	Strain: F0425	Clostridia
	HMT-108	Oribacterium asaccharolyticum	Strain: ACB7	Clostridia
	HMT-435	Syntrophomonadaceae [VIII][G-1] [VIII][G-1] bacterium HMT 435	Clone: P4PB_66	Clostridia
	HMT-167	Peptococcus sp. HMT 167	Strain: GEA8	Clostridia
	HMT-167	Peptococcus sp. HMT 167	Clone: 34q_22	Clostridia
	HMT-168	Peptococcus sp. HMT 168	Clone: _I070	Clostridia
	HMT-402	Clostridiales [F-1][G-2] [F-1][G-2] bacterium HMT 402	Clone: P4PA_66	Clostridia
	HMT-093	Clostridiales [F-1][G-1] [F-1][G-1] bacterium HMT 093	Clone: MCE7_107	Clostridia
	HMT-876	Clostridiales [F-3][G-1] [F-3][G-1] bacterium HMT 876	Strain: F0540	Clostridia
	HMT-655	Eubacterium limosum	Strain: KIST612	Clostridia
	HMT-538	Pseudoramibacter alactolyticus	Clone: CK057	Clostridia
	HMT-542	Peptostreptococcus anaerobius	Strain: NCTC 11460	Clostridia
	HMT-112	Peptostreptococcus stomatis	Clone: CK035	Clostridia
	HMT-112	Peptostreptococcus stomatis	Strain: A21H2	Clostridia
	HMT-539	Filifactor alocis	Strain: ATCC 35896	Clostridia
	HMT-081	Peptostreptococcaceae [XI][G-7] [XI][G-7] bacterium HMT 081	Clone: BB142	Clostridia
	HMT-081	Peptostreptococcaceae [XI][G-7] [XI][G-7] bacterium HMT 081	Strain: W5028	Clostridia
	HMT-377	Peptostreptococcaceae [XI][G-7] [XI][G-7] yurii subspp. yurii & margaretiae	Strain: ATCC 43713	Clostridia
	HMT-377	Peptostreptococcaceae [XI][G-7] [XI][G-7] yurii subspp. yurii & margaretiae	Strain: ATCC 43715	Clostridia
	HMT-106	Peptostreptococcaceae [XI][G-7] [XI][G-7] yurii subsp. schtitka	Strain: A03MT	Clostridia
	HMT-922	Peptostreptococcaceae [XI][G-7] [XI][G-7] bacterium HMT 922	Clone: ncd2459c12c2	Clostridia
	HMT-759	Peptostreptococcaceae [XI][G-5] [XI][G-5] saphenum	Strain: ATCC 49989	Clostridia
	HMT-493	Peptostreptococcaceae [XI][G-5] [XI][G-5] bacterium HMT 493	Clone: JH012	Clostridia
	HMT-382	Peptostreptococcaceae [XI][G-8] [XI][G-8] bacterium HMT 382	Clone: 44q_16	Clostridia
	HMT-369	Peptostreptococcaceae [XI][G-4] [XI][G-4] bacterium HMT 369	Clone: MCE10_174	Clostridia
	HMT-103	Peptostreptococcaceae [XI][G-4] [XI][G-4] bacterium HMT 103	Clone: PUS9.170	Clostridia
	HMT-495	Peptostreptococcaceae [XI][G-3] [XI][G-3] bacterium HMT 495	Clone: JS001	Clostridia
	HMT-950	Peptostreptococcaceae [XI][G-3] [XI][G-3] bacterium HMT 950	Clone: 101E03	Clostridia
	HMT-557	Peptostreptococcaceae [XI][G-9] [XI][G-9] brachy	Strain: ATCC 33089	Clostridia
	HMT-091	Peptostreptococcaceae [XI][G-2] [XI][G-2] bacterium HMT 091	Clone: CK047	Clostridia
	HMT-105	Peptostreptococcaceae [XI][G-1] [XI][G-1] infirmum	Strain: W1471	Clostridia
	HMT-467	Peptostreptococcaceae [XI][G-1] [XI][G-1] sulci	Strain: ATCC 35585	Clostridia
	HMT-383	Peptostreptococcaceae [XI][G-1] [XI][G-1] bacterium HMT 383	Clone: P2PB_46	Clostridia
	HMT-673	Peptostreptococcaceae [XI][G-6] [XI][G-6] minutum	Strain: SC 87K	Clostridia
	HMT-694	Peptostreptococcaceae [XI][G-6] [XI][G-6] nodatum	Strain: ATCC 33099	Clostridia
	HMT-042	Mogibacterium timidum	Strain: W9173	Clostridia
	HMT-742	Mogibacterium pumilum	Strain: ATCC 700696	Clostridia
	HMT-691	Mogibacterium neglectum	Strain: ATCC 700924	Clostridia
	HMT-593	Mogibacterium diversum	Strain: ATCC 700923	Clostridia
	HMT-008	Mogibacterium vescum	Strain: ATCC 700697	Clostridia
	HMT-929	Peptoniphilaceae [G-3] [G-3] bacterium HMT 929	Strain: W2294	Clostridia
	HMT-790	Peptoniphilaceae [G-2] [G-2] bacterium HMT 790	Clone: EX153	Clostridia
	HMT-375	Peptoniphilus sp. HMT 375	Strain: E3_32	Clostridia
	HMT-548	Peptoniphilus asaccharolyticus	Strain: JCM 1765	Clostridia
	HMT-386	Peptoniphilus sp. HMT 386	Clone: P4PA_156	Clostridia
	HMT-836	Peptoniphilus lacrimalis	Strain: F0141	Clostridia
	HMT-836	Peptoniphilus lacrimalis	Strain: JCM 8139	Clostridia
	HMT-187	Peptoniphilus sp. HMT 187	Clone: nbu60f02c1	Clostridia
	HMT-840	Peptoniphilus indolicus	Strain: ATCC 29427	Clostridia
	HMT-109	Peptoniphilus harei	Strain: DSM 10020	Clostridia
	HMT-662	Finegoldia magna	Strain: ATCC 29328	Clostridia
	HMT-662	Finegoldia magna	Strain: JCM 1766	Clostridia
	HMT-393	Parvimonas sp. HMT 393	Strain: P4P_31	Clostridia
	HMT-110	Parvimonas sp. HMT 110	Clone: HE064	Clostridia
	HMT-110	Parvimonas sp. HMT 110	Strain: MDA2346-2	Clostridia
	HMT-111	Parvimonas micra	Clone: FG014	Clostridia
	HMT-111	Parvimonas micra	Strain: ATCC 33270	Clostridia
	HMT-111	Parvimonas micra	Clone: BS044	Clostridia
	HMT-113	Peptoniphilaceae [G-1] [G-1] bacterium HMT 113	Clone: DA014	Clostridia
	HMT-113	Peptoniphilaceae [G-1] [G-1] bacterium HMT 113	Strain: W5053	Clostridia
	HMT-859	Anaerococcus lactolyticus	Strain: JCM 8140	Clostridia
	HMT-788	Anaerococcus tetradius	Strain: F0127	Clostridia
	HMT-738	Anaerococcus prevotii	Strain: DSM 20548	Clostridia
	HMT-294	Anaerococcus sp. HMT 294	Clone: nck304d08c1	Clostridia
	HMT-290	Anaerococcus sp. HMT 290	Clone: L	Clostridia
	HMT-295	Anaerococcus sp. HMT 295	Clone: 8405254	Clostridia
	HMT-017	Anaerococcus octavius	Clone: ncd2140f09c1	Clostridia
	HMT-017	Anaerococcus octavius	Clone: ncd1029f10c1	Clostridia
	HMT-017	Anaerococcus octavius	Strain: NCTC 9810	Clostridia
	HMT-017	Anaerococcus octavius	Clone: nck39c12c1	Clostridia
	HMT-017	Anaerococcus octavius	Clone: nbw1100f10c1	Clostridia
	HMT-569	Eggerthia catenaformis	Strain: ATCC 25536	Erysipelotrichia
	HMT-484	Erysipelothrix tonsillarum	Strain: NA	Erysipelotrichia
	HMT-904	Erysipelotrichaceae [G-1] [G-1] bacterium HMT 904	Clone: BL163	Erysipelotrichia
	HMT-905	Erysipelotrichaceae [G-1] [G-1] bacterium HMT 905	Clone: DL151	Erysipelotrichia
	HMT-603	Bulleidia extructa	Strain: DSM 13220	Erysipelotrichia
	HMT-678	Solobacterium moorei	Strain: AHP 13983	Erysipelotrichia
	HMT-504	Mollicutes [G-1] [G-1] bacterium HMT 504	Clone: MB1_G23	Mollicutes
	HMT-906	Mollicutes [G-2] [G-2] bacterium HMT 906	Clone: CP6_C1	Mollicutes
	HMT-732	Mycoplasma pneumoniae	Strain: ATCC 15531	Mollicutes
	HMT-616	Mycoplasma genitalium	Strain: G37	Mollicutes
	HMT-656	Mycoplasma lipophilum	Strain: ATCC 27104	Mollicutes
	HMT-607	Mycoplasma fermentans	Strain: JER	Mollicutes
	HMT-632	Mycoplasma hominis	Strain: PG21	Mollicutes
	HMT-561	Mycoplasma buccale	Strain: CH20247	Mollicutes
	HMT-754	Mycoplasma salivarium	Strain: PG20	Mollicutes
	HMT-704	Mycoplasma orale	Strain: ATCC 23714	Mollicutes
	HMT-606	Mycoplasma faucium	Strain: DC333	Mollicutes
	HMT-824	Bacillus anthracis	Strain: Delta Ames	Bacilli
	HMT-468	Bacillus subtilis	Strain: ATCC 6633	Bacilli
	HMT-182	Anoxybacillus flavithermus	Strain: R18839	Bacilli
	HMT-614	Lysinibacillus fusiformis	Strain: NBRC 15717	Bacilli
	HMT-045	Bacillus clausii	Strain: O-4	Bacilli
	HMT-045	Bacillus clausii	Strain: SIN84	Bacilli
	HMT-786	Paenibacillus phoenicis	Strain: F0064	Bacilli
	HMT-048	Paenibacillus sp. HMT 048	Clone: CA007	Bacilli
	HMT-921	Paenibacillus glucanolyticus	Strain: W10507	Bacilli
	HMT-555	Gemella bergeri	Strain: FDC A31SC	Bacilli
	HMT-928	Gemella sp. HMT 928	Strain: W2231	Bacilli
	HMT-046	Gemella morbillorum	Strain: 933-88	Bacilli
	HMT-046	Gemella morbillorum	Strain: ATCC 27824	Bacilli
	HMT-626	Gemella haemolysans	Strain: ATCC 10379	Bacilli
	HMT-757	Gemella sanguinis	Strain: C24KA	Bacilli
	HMT-243	Jeotgalicoccus huakuii	Strain: NY-2	Bacilli
	HMT-233	Staphylococcus schleiferi	Strain: CHM	Bacilli
	HMT-331	Staphylococcus auricularis	Strain: WK 811M	Bacilli
	HMT-117	Staphylococcus cohnii	Strain: GH 137	Bacilli
	HMT-142	Staphylococcus pettenkoferi	Strain: B3117	Bacilli
	HMT-128	Staphylococcus lugdunensis	Strain: HKU09-01	Bacilli
	HMT-120	Staphylococcus haemolyticus	Strain: JCSC1435	Bacilli
	HMT-127	Staphylococcus hominis	Strain: DM 122	Bacilli
	HMT-141	Staphylococcus pasteuri	Strain: ATCC 51129	Bacilli
	HMT-076	Staphylococcus warneri	Strain: ATCC 27836	Bacilli
	HMT-550	Staphylococcus aureus	Strain: ATCC 12600	Bacilli
	HMT-601	Staphylococcus epidermidis	Strain: ATCC 14990	Bacilli
	HMT-116	Staphylococcus capitis	Strain: MAW 8436	Bacilli
	HMT-116	Staphylococcus capitis	Strain: JCM 2420	Bacilli
	HMT-567	Staphylococcus caprae	Strain: ATCC 35538	Bacilli
	HMT-241	Brochothrix thermosphacta	Strain: FSL F6-1036	Bacilli
	HMT-825	Listeria monocytogenes	Strain: R1653	Bacilli
	HMT-389	Abiotrophia defectiva	Strain: ATCC 49176	Bacilli
	HMT-312	Aerococcus viridans	Strain: NBRC 12219	Bacilli
	HMT-813	Dolosigranulum pigrum	Clone: BF0002A144	Bacilli
	HMT-831	Alloiococcus otitis	Strain: not listed	Bacilli
	HMT-596	Granulicatella elegans	Clone: ncd32a06c1	Bacilli
	HMT-596	Granulicatella elegans	Strain: 2640-91	Bacilli
	HMT-534	Granulicatella adiacens	Strain: ATCC 49175	Bacilli
	HMT-534	Granulicatella adiacens	Strain: TKT1	Bacilli
	HMT-756	Lactobacillus salivarius	Strain: ATCC 11741	Bacilli
	HMT-716	Lactobacillus paracasei	Strain: JCM 8130	Bacilli
	HMT-568	Lactobacillus casei	Strain: JCM 1136	Bacilli
	HMT-749	Lactobacillus rhamnosus	Strain: F11	Bacilli
	HMT-558	Lactobacillus brevis	Strain: K9	Bacilli
	HMT-861	Lactobacillus plantarum	Strain: ZDY78	Bacilli
	HMT-883	Lactobacillus pentosus	Strain: ATCC 8041	Bacilli
	HMT-418	Lactobacillus parafarraginis	Strain: C4M_55	Bacilli
	HMT-884	Lactobacillus rapi	Strain: YIT 11204	Bacilli
	HMT-424	Lactobacillus kisonensis	Strain: C4M_47	Bacilli
	HMT-881	Lactobacillus buchneri	Strain: JCM 1115	Bacilli
	HMT-608	Lactobacillus fermentum	Strain: ATCC 14931	Bacilli
	HMT-818	Lactobacillus reuteri clade 818	Strain: DSM 20016	Bacilli
	HMT-938	Lactobacillus reuteri clade 938	Strain: K16	Bacilli
	HMT-052	Lactobacillus sp. HMT 052	Strain: DoxG2	Bacilli
	HMT-816	Lactobacillus coleohominis	Strain: DSM 14060	Bacilli
	HMT-051	Lactobacillus vaginalis	Strain: DoxG3	Bacilli
	HMT-882	Lactobacillus panis	Strain: DSM 6035	Bacilli
	HMT-709	Lactobacillus oris	Strain: F0423	Bacilli
	HMT-838	Lactobacillus iners	Strain: CCUG 28746	Bacilli
	HMT-615	Lactobacillus gasseri	Strain: DSM 20243	Bacilli
	HMT-819	Lactobacillus johnsonii	Strain: ATCC 33200	Bacilli
	HMT-839	Lactobacillus jensenii	Strain: KC36b	Bacilli
	HMT-817	Lactobacillus crispatus	Strain: DSM 20584	Bacilli
	HMT-529	Lactobacillus acidophilus	Strain: ATCC 4356	Bacilli
	HMT-461	Lactobacillus ultunensis	Strain: CCUG 48460	Bacilli
	HMT-461	Lactobacillus ultunensis	Clone: HT070	Bacilli
	HMT-604	Enterococcus faecalis	Strain: not listed	Bacilli
	HMT-880	Enterococcus durans	Strain: CECT 411	Bacilli
	HMT-801	Enterococcus casseliflavus	Strain: 32	Bacilli
	HMT-802	Enterococcus saccharolyticus	Strain: ATCC 43076	Bacilli
	HMT-803	Enterococcus italicus	Strain: LMG 21727	Bacilli
	HMT-804	Lactococcus lactis	Strain: ATCC 19435	Bacilli
	HMT-804	Lactococcus lactis	Strain: NCDO 607	Bacilli
	HMT-745	Streptococcus pyogenes	Strain: JCM 5674	Bacilli
	HMT-537	Streptococcus agalactiae	Strain: ATCC 27956	Bacilli
	HMT-686	Streptococcus mutans	Strain: NCTC 10449	Bacilli
	HMT-594	Streptococcus downei	Strain: ATCC 33748	Bacilli
	HMT-768	Streptococcus sobrinus	Strain: NCTC 12279	Bacilli
	HMT-543	Streptococcus anginosus	Strain: ATCC 33397	Bacilli
	HMT-644	Streptococcus intermedius	Strain: ATCC27335	Bacilli
	HMT-576	Streptococcus constellatus	Strain: ATCC27823	Bacilli
	HMT-622	Streptococcus gordonii	Strain: ATCC 10558	Bacilli
	HMT-056	Streptococcus sp. HMT 056	Clone: AY020	Bacilli
	HMT-728	Streptococcus peroris	Strain: GTC848	Bacilli
	HMT-948	Streptococcus lactarius	Strain: MV1	Bacilli
	HMT-152	Streptococcus thermophilus	Strain: ATCC 19258	Bacilli
	HMT-021	Streptococcus vestibularis	Strain: ATCC 49124	Bacilli
	HMT-755	Streptococcus salivarius	Strain: ATCC 13419	Bacilli
	HMT-755	Streptococcus salivarius	Strain: ATCC 7073	Bacilli
	HMT-578	Streptococcus cristatus clade 578	Strain: NCTC 12479	Bacilli
	HMT-886	Streptococcus cristatus clade 886	Strain: LGM 21535	Bacilli
	HMT-767	Streptococcus sinensis	Strain: HKU4	Bacilli
	HMT-066	Streptococcus sp. HMT 066	Clone: MCE7_144	Bacilli
	HMT-066	Streptococcus sp. HMT 066	Clone: FN051	Bacilli
	HMT-073	Streptococcus australis	Strain: T1-E5	Bacilli
	HMT-073	Streptococcus australis	Strain: ATCC 700641	Bacilli
	HMT-721	Streptococcus parasanguinis clade 721	Strain: ATCC 15912	Bacilli
	HMT-057	Streptococcus sp. HMT 057	Clone: BE024	Bacilli
	HMT-411	Streptococcus parasanguinis clade 411	Clone: C4MKM110	Bacilli
	HMT-411	Streptococcus parasanguinis clade 411	Clone: C2MKM006	Bacilli
	HMT-411	Streptococcus parasanguinis clade 411	Clone: SJTU_F_10_28	Bacilli
	HMT-411	Streptococcus parasanguinis clade 411	Clone: C5AKM109	Bacilli
	HMT-758	Streptococcus sanguinis	Strain: ATCC 10556	Bacilli
	HMT-398	Streptococcus oralis subsp. dentisani clade 398	Clone: P2PA_41	Bacilli
	HMT-398	Streptococcus oralis subsp. dentisani clade 398	Strain: SK34	Bacilli
	HMT-638	Streptococcus infantis clade 638	Strain: ATCC 700779	Bacilli
	HMT-431	Streptococcus infantis clade 431	Clone: C4AKM023	Bacilli
	HMT-064	Streptococcus sp. HMT 064	Clone: C5MLM037	Bacilli
	HMT-423	Streptococcus sp. HMT 423	Clone: C2MKM128	Bacilli
	HMT-734	Streptococcus pneumoniae	Strain: ATCC 33400	Bacilli
	HMT-677	Streptococcus mitis	Strain: ATCC 49456	Bacilli
	HMT-070	Streptococcus oralis subsp. tigurinus clade 070	Strain: Hans 12F	Bacilli
	HMT-070	Streptococcus oralis subsp. tigurinus clade 070	Strain: Hans 7A	Bacilli
	HMT-707	Streptococcus oralis subsp. oralis	Strain: ATCC 35037	Bacilli
	HMT-061	Streptococcus sp. HMT 061	Clone: DN025	Bacilli
	HMT-074	Streptococcus sp. HMT 074	Strain: T4-E3	Bacilli
	HMT-071	Streptococcus oralis subsp. tigurinus clade 071	Clone: P4PA_13	Bacilli
	HMT-071	Streptococcus oralis subsp. tigurinus clade 071	Clone: C3ALM006	Bacilli
	HMT-071	Streptococcus oralis subsp. tigurinus clade 071	Strain: AZ_3a	Bacilli
	HMT-058	Streptococcus oralis subsp. dentisani clade 058	Clone: C3MLM097	Bacilli
	HMT-058	Streptococcus oralis subsp. dentisani clade 058	Clone: BM035	Bacilli
	HMT-058	Streptococcus oralis subsp. dentisani clade 058	Clone: BW009	Bacilli

## Sheet: F03a
IMAGE (TOP)
ABUNDANCE_I	Relative species abundance after 4th-root transformation	Sample	A1_In	A2_In	B_In	C_In	D_In	E_In	F_In	G_In	H_In	I_In	J_In	K_In	L_In	A1_29	A2_29	B_29	C_29	D_29	D_29	E_29	F_29	G_29	H_29	I_29	J_29	K_29	L_29	L_29
	Species or OTU	Class (as a column) and Library (as a row)	TQ_005	TQ_045	TQ_049	TQ_071	TQ_082	TQ_085	TQ_087	TQ_088	TQ_089	TQ_094	TQ_095	TQ_100	TQ_101	TQ_017	TQ_046	TQ_051	TQ_081	TQ_104	TQ_112	TQ_107	TQ_109	TQ_110	TQ_111	TQ_118	TQ_119	TQ_125	TQ_127	TQ_128
	Actinomyces_cardiffensis	Actinomycetia	0	0	0	0.261833	0	0	0	0	0	0.253044	0	0	0	0	0	0	0	0	0	0	0	0	0	0	0	0	0	0
	Actinomyces_dentalis	Actinomycetia	0.309704	0	0.718361	0.496973	0.338956	0.295259	0.502973	0	0	0	0	0	0	0	0	0	0	0	0	0	0	0	0	0	0	0	0	0
	Actinomyces_georgiae	Actinomycetia	0	0	0	0	0.338956	0.684555	0.454576	0	0	0.253044	0	0.3517	0.350545	0	0	0	0	0	0.349379	0	0	0	0	0	0	0	0	0
	Actinomyces_gerencseriae	Actinomycetia	0.484713	0.398823	0.382028	0.261833	0.445809	0	0.556632	0.525571	0	0.333699	0	0.267235	0.965145	0	0	0.37606	0	0	0	0	0	0.269817	0	0.298131	0	0	0	0
	Actinomyces_graevenitzii	Actinomycetia	0.368302	0	0	0	0	0.295259	0	0	0	0	0	0.377927	0	0	0	0	0	0	0.265915	0	0	0	0	0	0	0.380221	0	0
	Actinomyces_israelii	Actinomycetia	0	0	0	0.311374	0.445809	0	0	0	0	0	0	0.377927	0	0	0	0	0	0	0	0	0	0	0	0	0	0	0	0
	Actinomyces_johnsonii	Actinomycetia	0.368302	0	0	0	0.677591	0.792121	0.642774	0.411236	0.536261	0.490535	0.268535	0.3517	0	0	0	0	0	0.308859	0.397237	0.285027	0	0	0.430352	0.353977	0	0	0	0
	Actinomyces_massiliensis	Actinomycetia	0.73673	0.77567	0.556487	0.607497	0.741926	0.75539	1.00343	0.55576	0.746295	0.461852	0.451891	0	0.495746	0	0	0	0	0	0	0	0	0	0.342121	0	0	0	0	0
	Actinomyces_meyeri	Actinomycetia	0	0.360021	0	0.261833	0	0	0	0	0	0	0	0.462611	0	0	0	0	0	0	0	0	0	0	0	0	0	0.320109	0	0
	Actinomyces_naeslundii	Actinomycetia	0.407594	0.509335	0	0.496973	0.445809	0.882195	0.642774	0	0.682598	0.379309	0.268535	0.399216	0.510467	0	0	0	0.312199	0.308859	0.415484	0	0	0	0.535612	0	0.280607	0	0	0
	Actinomyces_odontolyticus	Actinomycetia	0.576555	0	0	0.409791	0.338956	0.388156	0.382028	0	0.379309	0.439173	0	0.71728	0.416871	0.350545	0.288212	0.316228	0.312199	0.519437	0.415484	0.285027	0	0	0.342121	0.298131	0	0.858973	0	0
	Actinomyces_oris	Actinomycetia	0.463116	0.605818	0	0	0.90089	0.696031	0.585352	0.411236	0.536261	0.358402	0	0	0.350545	0	0	0	0	0.461852	0.315434	0.40347	0	0.269817	0.406853	0.353977	0	0	0	0
	Actinomyces_sp_HMT_169	Actinomycetia	0.951424	0.919713	1.17013	1.05811	0.506666	0.939744	0.832445	1.28967	0.567061	0.735978	0.692143	0	0.671812	0.350545	0.288212	0.472871	0	0	0	0	0.386001	0.49138	0.484053	0.613323	0.673127	0	0.383366	0.341495
	Actinomyces_sp_HMT_170	Actinomycetia	0.368302	0.360021	0	1.11397	0.506666	0.978357	0	0	0	0.333699	0	0	0.350545	0	0	0	0	0	0	0	0	0	0	0	0	0	0	0
	Actinomyces_sp_HMT_171	Actinomycetia	0.437988	0.360021	0	0.917585	0.479129	0.62378	0.688035	0.525571	0.379309	0.490535	0.319344	0	0.416871	0	0	0	0	0	0	0	0	0.269817	0	0	0	0	0	0
	Actinomyces_sp_HMT_172	Actinomycetia	0.655033	0	0	0.261833	0	0.295259	0	0	0.498997	0.358402	0.380221	0.542318	0.721909	0	0	0	0	0	0	0	0	0	0.288212	0	0	0	0.455901	0
	Actinomyces_sp_HMT_175	Actinomycetia	0.309704	0	0.382028	0.311374	0.402707	0	0.679671	0.312199	0	0.471922	0.420616	0	0.294283	0	0	0	0.371756	0	0.265915	0	0	0	0	0.298131	0.369794	0	0.40536	0.287162
	Actinomyces_sp_HMT_178	Actinomycetia	0	0	0.321622	0.261833	0	0	0.321622	0.312199	0	0	0.268535	0.267235	0	0	0	0.316228	0.312199	0	0	0	0	0	0	0	0.333699	0	0	0
	Actinomyces_sp_HMT_180	Actinomycetia	0.55089	0	0.679352	0.261833	0.506666	0.746415	0	0	0	0	0.268535	0.64963	0.294283	0	0.288212	0.416179	0.508196	0	0	0.446373	0	0	0.342121	0	0.280607	0.320109	0.40536	0.287162
	Actinomyces_sp_HMT_414	Actinomycetia	0	0	0	0	0	0	0.671069	0	0.536261	0	0	0.434373	0	0	0	0	0	0	0	0	0	0	0	0	0	0	0	0
	Actinomyces_sp_HMT_448	Actinomycetia	0.609605	0.95786	0.540269	0.391532	0	0.831055	0	0.873398	0	0.396838	0.853999	0.317797	0.983496	0	0	0	0	0	0	0	0	0.269817	0	0	0.333699	0	0.271081	0
	Actinomyces_sp_HMT_525	Actinomycetia	0	0.30274	0	0.261833	0	0.388156	0.321622	0	0	0	0	0	0	0	0	0	0	0	0	0	0	0	0	0	0	0	0	0
	Actinomyces_sp_HMT_877	Actinomycetia	0	0.360021	0	0	0.402707	0.388156	0.571533	0.371756	0.451076	0	0	0	0.294283	0	0	0	0.371756	0	0.446654	0	0.324587	0	0	0	0	0	0	0
	Actinomyces_sp_HMT_896	Actinomycetia	0.437988	0.30274	0	0.311374	0	0	0.522793	0.312199	0	0	0	0	0	0	0	0	0	0	0	0	0	0	0	0	0	0	0	0
	Actinomyces_sp_HMT_897	Actinomycetia	0	0	0	0	0.338956	0.638879	0.382028	0	0	0	0	0.625115	0	0	0	0	0	0	0	0	0	0	0	0	0	0	0	0
	Actinomyces_sp_OTU_112	Actinomycetia	0.646692	0.575115	0	0	0.586842	0.295259	0.382028	0	0.318573	0	0.606827	0	0.350545	0.350545	0.342744	0	0	0	0	0	0	0.355099	0.342121	0.298131	0.333699	0	0	0
	Actinomyces_sp_OTU_17	Actinomycetia	0.961931	1.0363	0.963779	0.794823	0.551039	1.20775	0.725798	0.800293	0.47684	0.60772	0.688188	0.267235	1.34211	0	0.536585	0.514369	0.411236	0.367297	0.460065	0.40347	0.324587	0.355099	0.430352	0.500798	0.48646	0	0.980274	0.759132
	Actinomyces_sp_OTU_208	Actinomycetia	0.309704	0	0	0.261833	0	0	0.321622	0	0	0.301835	0	0	0	0	0	0	0	0	0	0	0	0	0	0	0	0	0	0
	Actinomyces_timonensis	Actinomycetia	0	0	0.382028	0	0	0	0	0	0	0	0	0	0	0	0	0	0	0	0	0	0	0	0	0	0	0	0	0
	Agrococcus_jenensis	Actinomycetia	0	0	0	0.261833	0	0	0	0	0	0	0	0	0	0	0	0	0	0	0	0	0	0	0	0	0	0	0	0
	Alloscardovia_omnicolens	Actinomycetia	0	0	0	0	0	0.350545	0	0	0	0	0	0	0	0	0	0	0	0	0	0	0	0	0	0	0	0	0	0
	Arachnia_sp_OTU_31	Actinomycetia	0.628968	0	0	0.344592	1.1373	0.47981	1.12853	0	0.665795	0.379309	0	0.449157	0.495746	0	0	0	0.312199	0	0	0	0.324587	0	0	0	0	0	0	0
	Arthrobacter_agilis	Actinomycetia	0	0	0	0.311374	0	0	0	0	0	0	0	0	0	0	0	0	0	0	0	0	0	0	0	0	0	0	0	0
	Bifidobacterium_dentium	Actinomycetia	0.503757	0.524708	0.382028	0.409791	0	0	0	0	0	0	0.319344	0	0.350545	0.665201	0.484932	0.316228	0	0	0	0	0	0	0	0	0	0	0	0
	Bifidobacterium_longum	Actinomycetia	0	0	0.321622	0	0	0	0	0	0	0	0	0	0	0	0	0	0	0	0	0	0	0	0	0	0	0	0	0
	Corynebacterium_durum	Actinomycetia	0.797794	0.690478	0	0.709569	0.765007	0.638879	0.929673	0.541375	0.713042	0.439173	0.319344	0	0.387728	0	0	0	0	0	0	0	0	0	0	0	0	0	0	0
	Corynebacterium_matruchotii	Actinomycetia	0.521035	0.623883	0.571265	0.440349	0.586842	0.570593	0.818216	0.508387	0	0.593411	0.380221	0.417902	0	0	0	0	0	0	0	0	0	0	0	0	0	0	0	0
	Corynebacterium_singulare	Actinomycetia	0	0	0	0.261833	0	0	0	0	0	0	0	0	0	0	0	0	0	0	0	0	0	0	0	0	0	0	0	0
	Corynebacterium_sp_OTU_55	Actinomycetia	0	0	0.382028	0.591124	0.909751	0.461598	0.967168	0.312199	0.627557	0.625319	0	0	0.416871	0	0	0	0	0	0	0	0	0	0	0	0	0	0	0
	Corynebacterium_tuberculostearicum	Actinomycetia	0	0	0	0.311374	0	0	0	0	0	0	0	0	0	0	0	0	0	0	0	0	0	0	0	0	0	0	0	0
	Cutibacterium_sp_OTU_46	Actinomycetia	0	0.398823	0	0.465364	0	0	0	0	0	0	0	0.267235	0	0	0.6245	0	0	0	0	0.285027	0	0	0	0	0	0	0	0
	Fudania_sp_OTU_45	Actinomycetia	0.368302	0.360021	0.556487	0.311374	0.643338	0	0.502973	0.74333	0	0.490535	0.437092	0	0	0	0	0	0	0	0	0	0	0	0	0.353977	0	0	0	0
	Lawsonella_clevelandensis	Actinomycetia	0	0	0	0.261833	0	0	0	0	0	0	0	0	0	0	0	0	0	0	0	0	0	0	0	0	0	0	0	0
	Microbacterium_lacus	Actinomycetia	0	0	0	0.261833	0	0	0	0	0	0	0	0	0	0	0	0	0	0	0	0	0	0	0	0	0	0	0	0
	Parascardovia_denticolens	Actinomycetia	0	0	0	0	0	0.295259	0	0	0	0	0	0	0	0	0	0	0	0	0	0	0	0	0	0	0	0	0	0
	Peptidiphaga_sp_HMT_183	Actinomycetia	0.73673	0.747076	0.502777	0.261833	0.338956	0.295259	0.585352	0.467336	0.956663	0.301835	0.268535	0.449157	1.40334	0	0.288212	0	0	0	0	0	0	0	0.37885	0	0	0	0	0
	Propionibacteriaceae_G2_HMT_192	Actinomycetia	0	0	0	0	0	0	0	0	0	0.379309	0	0	0	0	0	0	0	0	0	0	0	0	0	0.298131	0	0	0	0
	Propionibacterium_acidifaciens	Actinomycetia	0.309704	0.30274	0	0	0	0.524534	0	0	0	0	0	0	0	0	0	0	0	0	0	0	0	0	0	0	0	0	0	0
	Pseudopropionibacterium_sp_HMT_194	Actinomycetia	0.609605	0.605818	0	1.38555	1.39926	0.948742	0.88314	0.442095	0.379309	0.846103	0.319344	0.474985	0.706399	0	0	0	0	0	0	0	0	0	0	0	0	0	0	0
	Rothia_aeria	Actinomycetia	0.588198	0.596144	0	0.617612	0.765007	0.461598	0.571533	0.442095	0.637726	0.379309	0.268535	0.434373	0.580045	0	0	0	0	0	0	0	0	0	0	0	0	0	0	0
	Rothia_dentocariosa	Actinomycetia	1.2591	1.31481	0.845608	1.20896	0.666725	1.12693	1.09352	0.983286	0.847955	0.908753	0.967472	0.801315	0.886891	0	0	0	0	0	0	0	0	0	0	0	0	0	0	0
	Rothia_mucilaginosa	Actinomycetia	0.56416	0.538676	0.480487	0.261833	0.506666	0.859288	0.480712	0.371756	0.567061	0.687343	0	0.48646	0.989408	0	0	0	0	0	0	0	0	0	0	0	0	0	0	0
	Rothia_sp_OTU_12	Actinomycetia	0.806702	0.828605	0	1.2036	0.757527	0.496156	0.808269	0.55576	0.318573	0.653068	0.353412	0.796312	0.630968	0	0	0	0	0	0	0	0	0	0	0	0	0	0	0
	Rothia_sp_OTU_169	Actinomycetia	0.407594	0.360021	0	0	0	0	0	0.312199	0	0.253044	0.268535	0.267235	0.350545	0	0	0	0	0	0	0	0	0	0	0	0	0	0	0
	Rothia_sp_OTU_176	Actinomycetia	0	0	0	0	0.338956	0	0	0	0.318573	0	0	0.267235	0	0	0	0	0	0	0	0	0	0	0	0	0	0	0	0
	Rothia_sp_OTU_3	Actinomycetia	0.368302	0.640598	0	1.03137	0.961959	0.350545	0.688035	0	1.18702	1.05348	0.380221	1.031	0.559651	0	0	0	0	0	0	0	0	0	0.342121	0.353977	0	0	0	0
	Scardovia_sp_OTU_143	Actinomycetia	0.407594	0.360021	0	0	0	0	0	0	0	0	0	0	0	0	0	0	0	0	0	0	0	0	0	0	0	0	0	0
	Scardovia_wiggsiae	Actinomycetia	1.08585	1.24238	0.382028	0.370288	0	0	0	0.749046	0	0.253044	0.5002	0.317797	0	0	0	0	0	0	0	0	0	0	0	0	0	0	0	0
	Schaalia_sp_OTU_16	Actinomycetia	0.67082	0.452971	0.540269	0	0.479129	0.772382	0.522793	0.312199	0.498997	0.412311	0.353412	0.399216	0.645394	0.52384	0.593889	0.316228	0	0.483391	0.522618	0.375589	0.4275	0.269817	0.891231	0.909419	0.280607	0.380221	0.542161	0.449157
	Alphaproteobacteria_sp_OTU_159	Alphaproteobacteria	0	0	0	0.344592	0	0	0	0	0	0	0	0	0	0	0	0	0	0	0	0	0	0	0	0	0	0	0	0
	Brevundimonas_denitrificans	Alphaproteobacteria	0	0	0	0.261833	0	0	0	0	0	0	0	0	0	0	0	0	0	0	0	0	0	0	0	0	0	0	0	0
	Caulobacter_profundus	Alphaproteobacteria	0	0	0	0	0	0	0	0	0	0	0	0	0.294283	0	0	0	0	0	0	0	0	0	0	0	0	0	0	0
	Devosia_yakushimensis	Alphaproteobacteria	0	0	0	0.311374	0	0	0	0	0	0	0	0	0	0	0	0	0	0	0	0	0	0	0	0	0	0	0	0
	Reyranella_massiliensis	Alphaproteobacteria	0.309704	0	0	0	0	0	0	0	0	0	0.268535	0	0	0	0	0	0	0	0	0	0	0	0	0	0	0	0	0
	Reyranella_soli	Alphaproteobacteria	0	0	0	0	0	0	0	0	0	0	0.268535	0	0	0	0	0	0	0	0	0	0	0	0	0	0	0	0	0
	Roseomonas_sp_OTU_162	Alphaproteobacteria	0	0	0	0.344592	0	0	0	0	0	0	0	0	0	0	0	0	0	0	0	0	0	0	0	0	0	0	0	0
	Rubellimicrobium_roseum	Alphaproteobacteria	0	0	0	0.261833	0	0	0	0	0	0	0	0	0	0	0	0	0	0	0	0	0	0	0	0	0	0	0	0
	Sphingomonas_koreensis	Alphaproteobacteria	0	0	0	0.261833	0	0	0	0	0	0	0	0	0	0	0	0	0	0	0	0	0	0	0	0	0	0	0	0
	Abiotrophia_defectiva	Bacilli	0.437988	0.632357	1.08058	0.453508	1.11422	0.295259	0.84598	0	1.02798	0	0	0.952901	0.416871	0	0	0	0	0	0	0	0	0	0	0	0	0.380221	0	0
	Anaerobacillus_alkalidiazotrophicus	Bacilli	0	0	0	0.311374	0	0	0	0	0	0	0	0	0	0	0	0	0	0	0	0	0	0	0	0	0	0	0	0
	Bacilli_sp_OTU_210	Bacilli	0.368302	0.492639	0	0	0.402707	0	0.502973	0.615049	0.518722	0.536261	0	0.434373	0	0	0	0	0	0.406481	0.265915	0	0.324587	0	0	0	0	0.320109	0	0
	Bacillus_pseudofirmus	Bacilli	0	0	0.321622	0	0	0	0	0	0	0	0	0	0	0	0	0	0	0	0	0	0	0	0	0	0	0	0	0
	Dolosigranulum_pigrum	Bacilli	0	0	0	0.261833	0	0	0	0	0	0	0	0	0	0	0	0	0	0	0	0	0	0	0	0	0	0	0	0
	Gemella_haemolysans	Bacilli	0.747973	0.708868	0.732314	0	0.707319	0.441225	0.894532	0.660913	1.38709	1.33824	0.319344	1.0807	1.02096	0	0	0	0	0	0.349379	0	0	0	0	0	0	0	0	0.287162
	Gemella_morbillorum	Bacilli	0.797794	0.696771	0.739032	0.496973	1.00681	0.994149	1.18052	0.954457	1.27802	0.396838	0.268535	0.788627	0.416871	0.606715	0.407594	0.472871	0.441806	1.57119	1.13611	0.479583	0.740206	0.911043	1.34274	0.576032	0	0.452432	0	0
	Gemella_sanguinis	Bacilli	0.638015	0.30274	0	0.476609	0.506666	0.510842	0.480712	0.312199	0.47684	0.583221	0.380221	0.874671	1.36568	0.805844	0.585476	0	0.411236	0.886819	1.08532	0	0.386001	0.55576	0.780079	1.22775	0.923704	1.2577	0.639645	0.377463
	Gemella_sp_OTU_119	Bacilli	0.368302	0.360021	0	0	0	0	0.382028	0.312199	0.451076	0	0	0	0	0	0	0	0	0.483391	0.446654	0	0	0.320868	0.430352	0	0	0.320109	0	0
	Gemella_sp_OTU_18	Bacilli	1.09472	1.75853	1.68009	0.935315	0.799413	0.350545	1.24203	1.61208	1.37232	1.65587	0.801169	1.76621	0.943458	0.350545	0.631465	0.622333	0.581449	0.653068	0.539156	0	0	0.320868	0.430352	0.795767	0.280607	1.00385	0	0
	Gemella_sp_OTU_187	Bacilli	0	0	0	0	0	0	0	0	0	0	0	0.267235	0	0	0	0	0	0	0	0	0	0	0.288212	0	0	0	0	0
	Granulicatella_adiacens	Bacilli	1.35946	1.25428	1.28504	0.895543	1.10212	0.615907	0.958202	0.978251	1.07883	0.857787	0.420616	1.08768	1.15396	0.54833	0.567472	0.514369	0.467091	0.697361	0.75976	0.285027	0.711103	0.83331	0.891231	0.98964	0.522793	0.692745	0.514736	0.564716
	Granulicatella_elegans	Bacilli	0.75341	0.95061	1.20051	0.344592	0.677591	0	0.781759	1.1981	1.17604	1.32244	0	0.497176	0.623264	0	0	0	0	0	0.315434	0	0.324587	0	0.342121	0.353977	0	0.320109	0	0.449157
	Granulicatella_sp_OTU_30	Bacilli	0.718833	0.575115	0.422949	0.409791	0.445809	0.388156	0.556632	0.705688	0.656805	0.379309	0	0.497176	0.88419	0	0.288212	0	0	0	0	0	0.4275	0.381579	0.450257	0.445244	0.333699	0	0.424264	0.405735
	Lacticaseibacillus_sp_OTU_22	Bacilli	0	0	0	0	0	0	0	0	0	0	0	0	0	0	0	0	0	0	0	0	0	0	0.430352	0	0	0	0	0
	Lactobacillus_crispatus	Bacilli	0	0	0	0.425892	0	0	0	0	0	0	0	0	0	0	0	0	0	0	0	0	0	0	0	0	0	0	0	0
	Lactobacillus_fermentum	Bacilli	0	0.30274	0	0	0	0	0	0	0	0	0	0	0	0	0.43129	0	0	0	0	0	0	0	0	0	0	0	0	0
	Lactobacillus_gasseri	Bacilli	0	0	0	0	0	0	0	0	0	0	0	0.267235	0	0	0	0	0	0	0	0	0	0	0	0	0	0	0	0
	Lactobacillus_oris	Bacilli	0	0	0	0	0	0	0	0	0	0	0	0	0	0	0	0	0	0	0	0	0	0	0	0	0.280607	0	0	0
	Lactobacillus_salivarius	Bacilli	0	0	0	0	0	0	0	0	0	0	0	0	0	0.350545	0	0	0	0	0	0	0	0	0	0	0	0	0	0
	Lactobacillus_vaginalis	Bacilli	0.309704	0.615049	0	0	0	0	0	0	0	0	0	0	0	0	0.576685	0	0	0	0	0	0	0	0	0	0.472397	0	0	0
	Staphylococcus_epidermidis	Bacilli	0	0	0	0.311374	0	0	0	0	0	0.253044	0.268535	0	0	0	0.43129	0	0	0	0	0	0	0	0	0	0	0	0	0
	Staphylococcus_hominis_subsp_hominis	Bacilli	0	0	0	0.261833	0	0	0	0	0	0	0	0	0	0	0	0	0	0	0	0	0	0	0	0	0	0	0	0
	Streptococcus_anginosus	Bacilli	0.663068	0.575115	0.522618	0.862735	0	0.93283	0.321622	0.731421	0	0.396838	0.437092	0.462611	0	1.30232	0.925191	0.740021	0.467091	0	0	0.986296	0.386001	0.953507	0	0.957718	0.735413	0.73579	0	0
	Streptococcus_australis	Bacilli	0.368302	0.30274	0	0.636663	0	0.295259	0.422949	0.312199	0.379309	0	0	0	0.813335	0	0	0	0	0	0.397237	0	0	0	0	0	0	0	1.21004	0.496973
	Streptococcus_constellatus	Bacilli	0	0	0	0	0	0	0	0	0	0	0	0	0	0	0	0	0	0.308859	0	0	0	0	0	0.298131	0	0	0.356762	0
	Streptococcus_constellatus_subsp_constellatus	Bacilli	0.309704	0	0	0	0	0	0	0	0	0	0	0	0	0	0	0	0	0	0	0	0	0	0	0	0	0	0.40536	0
	Streptococcus_cristatus	Bacilli	0.984414	0.991928	1.13537	1.18358	0.90089	0.684555	0.787298	0.749046	1.06625	0.919552	0.528812	0.474985	0.548482	0.350545	0.499399	0.684788	0.312199	0.574851	0.621502	0	0	0	0.468069	0.999625	0.419943	0	0	0
	Streptococcus_gordonii	Bacilli	1.64429	1.11561	1.19587	1.21291	0.338956	0.58991	0.781759	1.00747	0.987596	0.71152	1.20029	1.14098	1.17891	0.54833	0.536585	0.939714	0	0.308859	0.397237	0.338956	1.14392	0.924717	1.24824	0.919713	1.4688	1.46083	1.48807	1.5288
	Streptococcus_intermedius	Bacilli	0.802285	0.784517	0.874895	0.344592	0.586842	0.417216	0.480712	0	0.379309	0.333699	0.380221	0.798826	0	0.945209	1.0271	0.416179	0	0.905774	1.09681	0.338956	0.97115	0	0.667819	0.762538	0	0	0	0
	Streptococcus_massiliensis	Bacilli	0	0	0	0	0	1.42853	0	0	0	0	0	0	0	0	0	0	0	0	0	1.05045	0	0	0	0	0	0	0	0
	Streptococcus_mitis_oralis_group	Bacilli	1.65657	2.03843	2.22768	1.19407	1.6354	1.11619	1.98946	2.3498	2.16609	2.48316	2.12961	1.92034	2.09233	0.638015	0.484932	0.494923	0.804647	1.20267	1.02851	0.479583	0.97115	0.724487	0.776473	1.30332	1.12997	0.918554	1.54054	1.42593
	Streptococcus_mutans	Bacilli	0.628968	0.708868	0.652348	0	0	1.73509	0	0.668991	0	1.06649	0.675816	0	0	0.589178	0.342744	0	0.441806	0	0	0.839336	0	0.577595	0	1.01874	0.593889	0	0	0
	Streptococcus_parasanguinis	Bacilli	0.747973	0.474049	0.540269	0	0.445809	0.441225	0	0	0.379309	0.725405	0.268535	0.852954	0	0	0	0	0	0	0.375589	0	0	0	0	0.803444	0	0.62947	0	0
	Streptococcus_peroris	Bacilli	0.368302	0.428457	0	0	0	0	0	0.312199	0.419605	0	0	0	0	0	0	0	0	0	0	0	0	0.320868	0	0.298131	0	0	0	0
	Streptococcus_rubneri	Bacilli	0	0.30274	0	0	0.697803	0	0.321622	0	0	0.481386	0	0	1.10836	0	0	0	0	0.308859	0.265915	0	0	0	0	0	0	0	1.28379	0.881283
	Streptococcus_salivarius	Bacilli	0.747973	0.398823	0	0.261833	0.338956	0.496156	0	0	0.518722	0.253044	0.545734	0.608831	0.350545	0.638015	0	0	0	0.308859	0.349379	0.426537	0	0.40347	0.450257	0.585974	0.48646	0.850607	0.424264	0.449157
	Streptococcus_salivarius_subsp_salivarius	Bacilli	0.638015	1.16657	0	1.31967	0.338956	1.38145	0.382028	0.883937	1.7059	1.01321	2.53014	0.614404	0	0.416526	0	0	0	0	0	0.977556	0.324587	1.29024	1.0003	1.03153	0.966089	0.595316	0.356762	0.341495
	Streptococcus_salivarius_subsp_thermophilus	Bacilli	0	0	0	0.311374	0	0	0	0	0	0	0	0	0	0	0	0	0	0	0	0	0	0	0	0	0	0	0	0
	Streptococcus_sanguinis	Bacilli	1.18058	1.13481	1.02096	2.105	1.68917	1.8491	1.34864	0.760158	1.12698	0.660306	0.978811	1.42887	1.02274	0	0	0	0.555614	0.848569	0.695288	0.579146	0.604351	0.590882	0.524014	0.554151	0.601269	0.804455	0.825511	0.405735
	Streptococcus_sinensis	Bacilli	0	0.30274	0	0	0	0	0	0	0.419605	0	0	0	0	0	0	0	0	0	0	0	0	0	0.288212	0	0	0	0	0
	Streptococcus_sobrinus	Bacilli	0	0	0	0	0	0	0	0	0	0	0.932522	0	0	0	0	0	0	0	0	0	0	0	0	0	0.881429	0	0	0
	Streptococcus_sp_HMT_064	Bacilli	0	0	0	0	0	0	0	0	0.318573	0	0	0	0	0	0	0	0	0	0	0	0	0	0	0	0	0	0	0
	Streptococcus_sp_HMT_066	Bacilli	0.463116	0.538676	0	0.845773	0.602416	0.461598	0.321622	0	0.318573	0.379309	0.319344	0.377927	0.440641	0	0	0	0	0	0.349379	0	0	0	0.288212	0	0	0.320109	0	0
	Streptococcus_sp_OTU_10	Bacilli	0.368302	0.30274	0	0	0	0.295259	0	0	0	0	0.319344	0	0	0.92686	0.499399	0	0	0	0	0.338956	0	0.422286	0.450257	0.298131	0.280607	0	0	0
	Streptococcus_sp_OTU_133	Bacilli	0	0	0	0	0	0	0	0.312199	0	0	0	0	0	0.495335	0.288212	0	0	0.367297	0.265915	0	0	0	0.37885	0.353977	0.369794	0.380221	0.440933	0.287162
	Streptococcus_sp_OTU_14	Bacilli	0.368302	0.30274	0.661691	0.573266	0.338956	0	0	0	0	0.253044	0	0.474985	0.387728	0.589178	0.342744	0	0.371756	0.53496	0	0	0	0	0	0.500798	0	0	0.789644	0
	Streptococcus_sp_OTU_144	Bacilli	0.309704	0.30274	0	0	0	0	0	0.371756	0	0	0	0	0	0	0	0	0	0	0.265915	0	0	0	0.288212	0.298131	0	0.320109	0.629069	0.405735
	Streptococcus_sp_OTU_165	Bacilli	0	0	0	0	0	0	0	0	0	0	0	0	0	0	0	0	0	0	0	0	0	0	0	0.298131	0	0	0	0
	Streptococcus_sp_OTU_185	Bacilli	0	0.30274	0	0.311374	0.479129	0	0	0	0.318573	0	0	0	0	0	0	0	0	0	0	0	0	0	0	0	0	0	0	0
	Streptococcus_sp_OTU_20	Bacilli	0.774058	0.640598	0.585102	0.370288	0.506666	1.16586	0.803203	0.737416	0.665795	0.301835	0.437092	0.687881	0.68393	0	0	0.416179	0	0	0	0.446373	0.604351	0.269817	0.556632	0.420952	0.570324	0.941337	0.970084	1.09613
	Streptococcus_sp_OTU_217	Bacilli	0	0	0	0.476609	0.506666	0	0.502973	0	0	0	0	0	0	0	0	0	0	0	0	0	0	0	0	0	0.369794	0	0.356762	0.628364
	Streptococcus_sp_OTU_28	Bacilli	0.763943	0.575115	0.632258	0.654142	0.586842	0.827724	0.62171	0	0.318573	0.653068	0.420616	0.497176	1.28647	0.350545	0	0	0	0.436793	0	0.426537	0	0	0	0.585974	0.472397	0.320109	1.30191	1.00075
	Streptococcus_sp_OTU_6	Bacilli	1.13301	0.903037	0.480487	0.617612	0.616974	0.727557	0.502973	0.541375	0.935285	0.593411	0.843366	0.377927	0.68393	0.622954	0	0.37606	0.371756	0	0.315434	0.40347	0.4275	0.530997	0.566375	0.484273	0.369794	0.320109	0.84631	0.847175
	Streptococcus_sp_OTU_7	Bacilli	1.31318	1.42875	0.45431	1.2762	1.14834	1.24764	1.79415	1.82583	1.2472	1.5423	1.18019	1.49138	0.900137	0.606715	0	0	0.668824	0.734532	0.522618	0.730332	0.841023	0.717415	0.667819	1.15837	1.05621	0.904729	1.08853	0.992209
	Streptococcus_sp_OTU_81	Bacilli	0	0	0	0	0	0.295259	0	0	0	0	0	0	0	0	0	0	0	0	0	0	0	0	0	0	0	0	0	0
	Streptococcus_sp_OTU_85	Bacilli	0.437988	0.360021	0.321622	0	0	0	0	0.508387	0	0.333699	0.268535	0.434373	0	0	0	0.316228	0	0.406481	0.349379	0	0.324587	0	0.288212	0.542318	0.499399	0.420952	0.482057	0.377463
	Streptococcus_vestibularis	Bacilli	1.31318	1.36051	1.48211	0.311374	0	0	0.758388	0	0.318573	0.522268	0.319344	0.417902	0	0.758674	0	0.64202	0	0	0	0	0	0	0	0	0	0	0	0
	Alloprevotella_rava	Bacteroidia	0	0	0.382028	0.425892	0	0	0	0	0	0.301835	0	0	0.294283	0.350545	0	0	0.312199	0	0	0	0	0	0	0	0	0	0.271081	0
	Alloprevotella_sp_HMT_308	Bacteroidia	0.309704	0	0.321622	0	0	0.295259	0	0	0.451076	0.481386	0	0	0.387728	0	0	0	0	0	0	0	0	0	0	0	0	0	0	0
	Alloprevotella_sp_HMT_473	Bacteroidia	0	0	0	0.311374	0.338956	0	0.585352	0.55576	0.419605	0.733394	0	0	0.750292	0	0	0	0	0	0	0	0	0	0	0	0	0	0	0
	Alloprevotella_sp_HMT_914	Bacteroidia	0	0	0	0	0	0	0	0	0	0.253044	0	0	0.580045	0	0	0	0	0	0	0	0	0	0	0	0	0	0	0
	Alloprevotella_tannerae	Bacteroidia	0	0.360021	0.502777	0.425892	0.586842	0	0	0.411236	0.379309	0.529319	0	0.267235	0.294283	0	0	0	0.371756	0.79081	0.621502	0	0	0	0	0	0	0	0	0
	Bacteroidaceae_sp_OTU_5	Bacteroidia	0	0	0	0	0	0	0	0	0	0	0	0	0	0.569784	0	0	0	0	0	0	0	0	0	0	0	0	0	0
	Bacteroidales_G2_HMT_274	Bacteroidia	0.484713	0.663325	0	0.370288	0.643338	0	1.02885	0.371756	0.318573	0	0	0.699343	0	0	0	0	0	0	0	0	0	0	0	0	0	0	0	0
	Bacteroidales_sp_OTU_94	Bacteroidia	0	0	0	0.344592	0	0	0	0	0	0	0	0	0	0	0	0	0	0	0	0	0	0	0	0	0	0	0	0
	Bacteroidetes_G3_HMT_281	Bacteroidia	0	0	0	0	0	0	0	0	0	0	0	0	0.294283	0	0	0	0	0	0	0	0	0	0	0	0	0	0	0
	Bacteroidetes_G3_HMT_365	Bacteroidia	0.309704	0	0	0.496973	0	0	0	0	0	0	0	0	0	0	0	0	0	0	0	0	0	0	0	0	0	0	0	0
	Bacteroidetes_G3_HMT_503	Bacteroidia	0	0	0	0	0	0	0	0	0	0	0.319344	0	0	0	0	0	0	0	0	0	0	0	0	0	0	0	0	0
	Bacteroidetes_G5_HMT_505	Bacteroidia	0	0	0	0.585352	0	0	0	0	0	0	0	0	0	0	0	0	0	0	0	0	0	0	0	0	0	0	0	0
	Bacteroidetes_G5_HMT_511	Bacteroidia	0	0.398823	0	0	0.445809	0	0.725798	0	0	0	0	0	0	0	0	0	0	0	0	0	0	0	0	0	0	0	0	0
	Bacteroidetes_G6_HMT_516	Bacteroidia	0	0	0	0	0	0	0	0	0	0.301835	0	0	0	0	0	0	0	0	0	0	0	0	0	0	0	0	0	0
	Phocaeicola_sp_OTU_44	Bacteroidia	0	0	0	0.391532	0	0	0	0	0	0.253044	0	0	0	0	0	0	0	0	0	0	0	0	0	0	0	0	0	0
	Porphyromonas_bennonis	Bacteroidia	0	0	0	0.261833	0	0	0	0	0	0	0	0	0	0	0	0	0	0	0	0	0	0	0	0	0	0	0	0
	Porphyromonas_catoniae	Bacteroidia	0	0	0	0	0.479129	0	0	0	0	0	0	0	0	0	0	0	0	0	0	0	0	0	0	0	0	0	0	0
	Porphyromonas_endodontalis	Bacteroidia	0.309704	0.509335	0.540269	0.67419	0.88707	0	0.787298	0	0.379309	0.755911	0.353412	1.2489	0.416871	0	0	0	0	0	0	0	0	0	0	0	0	0	0	0
	Porphyromonas_gingivalis	Bacteroidia	0	0	0	1.21554	0.6553	0	0	0	0	0.333699	0	0	0	0	0	0	0	0	0	0	0	0	0	0	0	0	0	0
	Porphyromonas_pasteri	Bacteroidia	1.2716	1.68298	0	0.748927	1.08188	0.441225	0.998095	1.68397	1.59569	0.936383	0	0.915474	1.54951	0.350545	0.379309	0	0	0	0	0	0	0.269817	0	0	0	0	0.40536	0
	Porphyromonas_sp_HMT_275	Bacteroidia	0	0.398823	0.522618	0	0.862462	0	0.739342	0.411236	0.318573	0.461852	0	0	0.294283	0	0	0	0	0	0	0	0	0	0	0	0	0	0	0
	Porphyromonas_sp_HMT_277	Bacteroidia	0	0	0	0.409791	0.811984	0	0.850364	0	0	0	0	0	0	0	0	0	0	0.308859	0	0	0	0	0	0	0	0	0	0
	Porphyromonas_sp_HMT_278	Bacteroidia	0.75341	0.708868	0	0.440349	0.687881	0	0.610266	0	0	0	0	0	0.294283	0	0	0	0	0.308859	0	0	0	0	0	0	0	0	0	0
	Porphyromonas_sp_HMT_285	Bacteroidia	0	0	0	0	0	0	0	0	0	0	0	0	0.294283	0	0	0	0	0	0	0	0	0	0	0	0	0	0	0
	Porphyromonas_sp_HMT_930	Bacteroidia	1.11685	0.897278	0	0	0.479129	0	0.703831	0	0.59353	0.572601	0	0	0	0	0	0	0	0	0	0	0	0	0	0	0	0	0	0
	Porphyromonas_sp_OTU_51	Bacteroidia	0.484713	0.30274	0.522618	0	0.979929	0	1.18052	0.770803	0.76428	0.555322	0	0	0.387728	0	0	0	0	0	0	0	0.386001	0.320868	0	0.353977	0	0	0	0
	Prevotella_aurantiaca	Bacteroidia	0	0	0	0	0	0	0	0	0	0	0	0	0.559651	0	0	0	0	0	0	0	0	0	0	0	0	0	0	0
	Prevotella_baroniae	Bacteroidia	0	0	0.480487	0	0	0	0	0	0	0.253044	0	0.434373	0	0	0	0	0	0	0	0	0	0	0	0	0	0	0	0
	Prevotella_buccae	Bacteroidia	0	0	0	0	0	0	0	0	0	0	0	0	0	0	0	0.95154	0	0	0	0	0	0	0	0	0	0	0	0
	Prevotella_denticola	Bacteroidia	0.503757	0.690478	0.745512	0.765118	0	0.817531	0	0.604464	0	0	0.353412	1.06838	0.387728	1.70414	1.11048	0	0	0	0	1.95775	0	1.75395	1.91596	0	1.33665	0	0	0.935468
	Prevotella_enoeca	Bacteroidia	0	0	0.422949	0.311374	0	0	0	0	0	0	0	0	0	0	0	0	0	0	0	0	0	0	0	0	0	0	0	0
	Prevotella_histicola	Bacteroidia	0.646692	0	0.585102	0	0.338956	0	0	0	0	0.481386	0.353412	0.608831	0.350545	0.416526	0.379309	0	0	0	0	0	0	0	0	0	0	0.778017	0.977395	0
	Prevotella_intermedia	Bacteroidia	0	0	0	0.261833	0.586842	0	0.571533	0	0	0	0	0	0	0	0	0	0	1.1374	0.75112	0	0	0	0	0	0	0	0	0
	Prevotella_jejuni	Bacteroidia	0.368302	0	0.321622	0	0	0.295259	0	0	0	0	0	0	0	0	0	0	0	0	0	0.285027	0	0.269817	0.342121	0	0	0	0	0
	Prevotella_loescheii	Bacteroidia	0	0	0	0	0.805796	0	0	0.312199	0	0	0	0	0	0	0	0	0	0	0	0	0	0	0	0	0	0	0	0
	Prevotella_maculosa	Bacteroidia	0.368302	0.474049	0	0	0.402707	0.295259	0.382028	0	0.318573	0.379309	0	0.377927	0.350545	0	0.288212	0.514369	1.16902	0	0	0.595434	1.14018	0.47981	0.406853	0	0	0	0	0
	Prevotella_melaninogenica	Bacteroidia	1.08942	0.596144	0.45431	0.311374	0.402707	0.295259	0	0.652438	0.965395	0.821121	0.5002	0.564855	1.16723	0.54833	0.567472	0	0	0.617612	0	0	0	0.40347	0.592692	0.353977	1.11117	0	0.550441	0.405735
	Prevotella_micans	Bacteroidia	0	0.428457	0	0.370288	0.338956	0	0.875268	0	0.580684	0	0	0	0	0	0	0	0	0	0	0	0	0	0	0	0	0	0	0
	Prevotella_multiformis	Bacteroidia	0	0.30274	0	0.596733	0	0	0	0	0	0	0	0	0	0	0.43129	0	0	0	0	0	0	0	0	0	0	0	0	0
	Prevotella_nanceiensis	Bacteroidia	0.437988	0.428457	0.321622	0.311374	0.479129	0	0.382028	0.371756	0.451076	0.641641	0.319344	0.267235	0.991338	0	0.342744	0	0	0	0	0	0	0	0	0	0	0	0.271081	0
	Prevotella_nigrescens	Bacteroidia	0	0.30274	0	0.370288	0	0.388156	0	0	0	0.333699	0	0.525571	0	0	0	0	0	0	0	0	0.386001	0	0	0	0	0.320109	0	0
	Prevotella_oralis	Bacteroidia	0	0	0.321622	0	0	0	0	0	0	0	0	0	0	0	0	0.901266	0	0	0	0	0	1.24677	0	0	0	0	0	0
	Prevotella_oris	Bacteroidia	0.368302	0.67735	0.632258	0.531497	0.338956	0.903478	0.770366	0.643713	0.59353	0.612236	0.489472	0.975596	0.630968	0.54833	1.24538	0.927425	0.842991	1.78535	0	1.34599	1.59425	1.29454	1.57968	0	1.10546	1.06955	0	0
	Prevotella_oulorum	Bacteroidia	0.309704	0.398823	0.802817	0.370288	0.402707	0.350545	0.321622	0.541375	0.47684	0.379309	0.353412	0	0.294283	0	0	0	0	0	0	0	0	0.269817	0.37885	0	0	0	0	0
	Prevotella_pallens	Bacteroidia	0.56416	0	0	0	0	0.295259	0.422949	0	0.379309	0.301835	0.268535	0.377927	0.711659	0	0	0	0	0	0	0	0	0	0	0	0	0	0	0
	Prevotella_pleuritidis	Bacteroidia	0	0.398823	0	0.311374	0.338956	0	0	0	0	0	0	0	0.350545	0	0	0	0	0	0.265915	0	0	0	0	0	0	0	0	0
	Prevotella_saccharolytica	Bacteroidia	0	0	0.321622	0	0	0	0.642774	0	0.419605	0.333699	0	0	0	0	0	1.00489	0.668824	0	0	0	1.20717	0.422286	0	0	0	0	0	0
	Prevotella_salivae	Bacteroidia	0.638015	0.398823	0.85428	0.311374	0	0.461598	0	0	0	0.536261	0.353412	0.3517	0.387728	1.04107	0.834044	1.38681	0.731229	0	0	0.943993	0	0.320868	0.468069	0	0	0	0	0
	Prevotella_scopos	Bacteroidia	0	0	0	0	0	0	0	0	0	0	0	0	0	0	0	0	0	0	1.14283	0	0	0	0	0	0	0	0	0
	Prevotella_shahii	Bacteroidia	0.368302	0	0	0	0	0	0	0	0	0	0	0	0.630968	0	0	0	0	0	0	0	0	0	0	0	0	0	0	0.287162
	Prevotella_sp_HMT_293	Bacteroidia	0	0	0	0	0	0	0	0	0	0	0	0	0	0	0.288212	0	0.312199	0	0	0	0.324587	0	0	0	0	0	0	0
	Prevotella_sp_HMT_300	Bacteroidia	0.484713	0.805461	0	0.496973	0	0.417216	0	0.467336	0	0	0	0.550141	0.294283	0	1.70897	0	0.804647	0	0	0.9998	0.81147	1.22789	0.524014	0	0	0	0	0
	Prevotella_sp_HMT_301	Bacteroidia	0	0.30274	0	0.261833	0	0	0.422949	0.312199	0	0	0	0	0	0	0	0	0	0	0	0.40347	0.324587	0	0	0	0	0	0	0
	Prevotella_sp_HMT_304	Bacteroidia	0	0	0.422949	0	0	0	0	0	0	0	0	0	0	0	0	0.447214	0	0	0	0	0	0	0	0	0	0	0	0
	Prevotella_sp_HMT_305	Bacteroidia	0.368302	0	0	0	0	0	0	0	0	0	0	0	0	0	0	0	0	0	0	0	0	0	0	0	0	0.380221	0	0
	Prevotella_sp_HMT_306	Bacteroidia	0.368302	0	0	0	0	0.295259	0	0	0.647522	0	0.268535	0	0.294283	0	0	0	0	0	0	0	0	0	0.883865	0	0.552676	0	0	0
	Prevotella_sp_HMT_309	Bacteroidia	0.309704	0	0	0	0	0	0	0	0	0	0	0	0	0	0	0	0	0	0	0	0	0	0	0	0	0	0	0
	Prevotella_sp_HMT_313	Bacteroidia	0.368302	0	0	0	0	0	0	0	0.379309	0	0.319344	0	0	0.416526	0	0	0	0	0.265915	0	0	0	0	0	0.280607	0	0.271081	0
	Prevotella_sp_HMT_314	Bacteroidia	0.503757	0.30274	0	0.440349	0	0	0	0.760158	0.47684	0.253044	0	0	0.294283	0	0.379309	0	0.371756	0	0	0	0	0.563323	0.288212	0	0	0	0	0
	Prevotella_sp_HMT_315	Bacteroidia	0	0	0.321622	0.261833	0	0	0	0	0	0	0	0	0.294283	0	0	0	0	0	0	0	0	0	0	0	0	0	0	0
	Prevotella_sp_HMT_317	Bacteroidia	0	0	0	0.560363	0	0.388156	0.939473	0.489045	0.518722	0	0	0.417902	0	0	0	0	1.32655	0	0	0.71728	1.00017	0.269817	0.679033	0	0	0	0	0
	Prevotella_sp_HMT_376	Bacteroidia	0	0	0.321622	0	0	0	0	0	0	0	0	0	0	0	0	0	0	0	0	0	0	0	0	0	0	0	0	0
	Prevotella_sp_HMT_443	Bacteroidia	0	0	0	0.344592	0	0	0	0	0	0	0	0	0	0	0	0	0	0	0	0	0	0	0	0	0	0	0	0
	Prevotella_sp_HMT_472	Bacteroidia	0.407594	0.509335	0	0	0	0	0.502973	0	0.318573	0.396838	0	0	0	0	0	0	0	0	0	0	0	0	0.342121	0	0	0	0	0
	Prevotella_sp_HMT_475	Bacteroidia	0	0	0	0	0	0	0.556632	0	0	0	0	0	0	0	0	0	0	0	0	0	0	0	0	0	0	0	0	0
	Prevotella_sp_HMT_526	Bacteroidia	0	0	0	0.311374	0	0	0	0	0	0	0	0.267235	0	0	0	0	0	0	0	0	0	0	0	0	0	0	0	0
	Prevotella_sp_OTU_130	Bacteroidia	0	0	0	0	0	0	0	0	0	0	0	0	0	0	0.288212	0	0	0	0	0.551636	0	0.49138	0.498392	0	0	0	0	0
	Prevotella_sp_OTU_131	Bacteroidia	0	0	0	0	0	0	0	0	0	0	0	0	0	0	0.43129	0	0	0	0	0.338956	0	0.269817	0	0	0	0	0	0
	Prevotella_sp_OTU_137	Bacteroidia	0	0	0	0	0	0	0	0	0	0	0	0	0	0	0	0	0	0	0	0	0.459293	0	0	0	0	0	0	0
	Prevotella_sp_OTU_151	Bacteroidia	0	0	0	0	0.506666	0	0	0	0	0	0	0	0	0	0	0	0	0	0	0	0	0	0	0	0	0	0	0
	Prevotella_sp_OTU_161	Bacteroidia	0	0	0	0	0	0	0	0	0	0	0	0	0	0	0.288212	0	0	0	0	0	0	0	0	0	0	0	0.271081	0
	Prevotella_sp_OTU_167	Bacteroidia	0	0	0	0	0	0	0	0	0	0	0	0	0	0	0	0	0	0	0	0	0	0.422286	0	0	0	0	0	0
	Prevotella_sp_OTU_168	Bacteroidia	0	0	0	0	0	0	0	0	0	0	0	0	0	0	0.342744	0	0	0	0	0.40347	0	0.467336	0.498392	0	0	0	0	0
	Prevotella_sp_OTU_179	Bacteroidia	0	0	0	0	0	0	0	0	0	0	0	0	0	0.461089	0.288212	0	0	0	0	0.375589	0	0.381579	0.535612	0	0.419943	0	0	0.287162
	Prevotella_sp_OTU_195	Bacteroidia	0	0	0	0	0	0	0	0	0	0	0	0	0	0.416526	0.288212	0	0	0	0	0.507241	0	0	0.406853	0	0.456953	0	0	0
	Prevotella_sp_OTU_36	Bacteroidia	0	0	0	0.370288	0	0	0	0	0	0	0	0	0	0	0	0	0	0	0	0	0	0	0	0	0	0	0	0
	Prevotella_sp_OTU_37	Bacteroidia	0	0.30274	0	0.440349	0.338956	0	0.696105	0	0.567061	0.253044	0	0	0	0	0	0	1.01181	0	0	0	0.386001	0	0.673455	0	0	0	0	0
	Prevotella_sp_OTU_49	Bacteroidia	0.309704	0	0	0.344592	0	0.678553	0	0.55576	0.518722	0.333699	0.380221	0.462611	0.350545	0	0.288212	0	0	0	0	0.285027	0	0.422286	0.498392	0	0.397237	0	0	0
	Prevotella_sp_OTU_70	Bacteroidia	0.309704	0	0	0	0	0	0	0	0	0	0	0	0.536747	0	0	0	0	0	0	0	0	0	0	0	0	0	0	0
	Prevotella_veroralis	Bacteroidia	0.484713	0.817302	0	0.869963	0	0.91606	0.382028	0.676867	0.627557	0	0.581957	0	0.350545	0.461089	1.04269	0	0.467091	0	0	0.285027	0	0.521916	0.566375	0	0.697361	0	0	0
	Tannerella_forsythia	Bacteroidia	0.309704	0.474049	0.382028	0.641168	0.479129	0	0.642774	0	0	0.333699	0	0.7339	0	0	0	0.447214	0	0	0	0	0	0	0	0	0	0	0	0
	Tannerella_sp_HMT_286	Bacteroidia	0	0	0.556487	0.496973	0.551039	0.441225	0.926326	0.467336	0.647522	0.253044	0	0.564855	0.387728	0	0	0	0	0	0	0	0	0	0	0	0	0	0	0
	Tannerella_sp_HMT_808	Bacteroidia	0.437988	0.398823	0	0.476609	0	0	0.688035	0.442095	0	0.253044	0	0	0	0	0	0	0	0	0	0	0	0	0	0	0	0	0	0
	Acidovorax_soli	Betaproteobacteria	0	0	0	0	0	0	0	0	0	0	0	0	0.294283	0	0	0	0	0	0	0	0	0	0	0	0	0	0	0
	Burkholderia_sp_OTU_135	Betaproteobacteria	0	0	0	0.311374	0	0	0	0	0	0	0	0	0.294283	0	0	0	0	0	0	0	0	0	0	0	0	0	0	0.287162
	Cupriavidus_basilensis	Betaproteobacteria	0	0	0	0.391532	0	0	0	0	0	0	0	0	0	0	0	0	0	0	0	0	0	0	0	0	0	0	0	0
	Curvibacter_gracilis	Betaproteobacteria	0	0	0	0.261833	0	0	0	0	0	0	0	0	0	0	0	0	0	0	0	0	0	0	0	0	0	0	0	0
	Eikenella_corrodens	Betaproteobacteria	0.521035	0.398823	0.422949	0.261833	0.73371	0.350545	0.758388	0.411236	0.637726	0.253044	0	0.48646	0.294283	0.953997	0.98827	0.779868	0.954198	0.617612	0.568428	0.850323	0.79542	0.717415	1.49989	0	0	0	0	0
	Eikenella_sp_OTU_139	Betaproteobacteria	0	0.30274	0	0	0	0	0	0	0	0	0	0	0	0	0.288212	0	0	0	0	0	0	0	0.430352	0	0	0	0	0
	Eikenella_sp_OTU_164	Betaproteobacteria	0	0	0	0	0	0	0	0	0	0	0	0	0	0	0	0	0	0	0	0	0	0	0.342121	0	0	0	0	0
	Eikenella_sp_OTU_72	Betaproteobacteria	0	0	0	0	0	0	0	0	0.318573	0	0	0	0	0.416526	0	0	0.371756	0	0.265915	0	0.4275	0.269817	0.450257	0	0	0	0	0
	Kingella_denitrificans	Betaproteobacteria	0	0	0	0	0	0	0.522793	0	0.637726	0	0	0	0	0	0	0	0	0	0	0	0	0	0	0	0	0	0	0
	Kingella_kingae	Betaproteobacteria	0	0	0	0	0	0	0	0	0	0	0	0	0.524188	0	0	0	0	0	0	0	0	0	0	0	0	0	0	0
	Kingella_oralis	Betaproteobacteria	0.977074	0.725994	0.929237	0.515102	0.445809	0.417216	0.813288	0.937568	0.73352	0.677591	0.600924	0.981043	0.387728	0	0	0	0	0	0	0	0	0	0	0	0	0	0	0
	Kingella_sp_HMT_012	Betaproteobacteria	0	0	0	0	0	0	0	0	0	0	0	0	0.294283	0	0	0	0	0.308859	0	0	0	0	0	0	0	0	0	0
	Kingella_sp_HMT_459	Betaproteobacteria	0.407594	0.596144	0	0	0	0	0	0	0	0	0	0	0	0	0	0	0	0	0	0	0	0	0	0	0	0	0	0
	Kingella_sp_HMT_932	Betaproteobacteria	0	0	0	0.261833	0	0	0	0	0	0	0	0	0.294283	0	0	0	0	0	0	0	0	0	0	0	0	0	0	0
	Kingella_sp_OTU_206	Betaproteobacteria	0.309704	0	0	0	0	0	0	0	0	0	0	0	0	0	0	0	0	0	0	0	0	0	0	0	0	0	0	0
	Kingella_sp_OTU_66	Betaproteobacteria	0	0	0	0	0.53016	0	0	0	0	0	0	0	0.589423	0	0	0	0	0	0	0	0	0	0	0	0	0	0	0
	Lautropia_mirabilis	Betaproteobacteria	1.46622	1.60739	0	1.10364	2.21705	1.51021	1.34971	0.604464	1.16148	0.776579	0.465364	1.61421	0.943458	0	0	0	0	0	0	0	0	0	0	0	0	0	0	0
	Lautropia_sp_OTU_155	Betaproteobacteria	0.407594	0.452971	0	0	0.402707	0	0.382028	0	0.379309	0	0	0.399216	0	0	0	0	0	0	0	0	0	0	0	0	0	0	0	0
	Neisseria_bacilliformis	Betaproteobacteria	0	0.428457	0.480487	0	0	0	0.382028	0	0	0	0	0	0	0	0	0	0	0	0	0	0	0	0	0	0	0	0	0
	Neisseria_cinerea	Betaproteobacteria	0.75341	1.15033	0	0	0.479129	0	0.854681	0	0.580684	0.333699	0	0	0.294283	0	0	0	0	0	0	0	0	0	0	0	0	0	0	0
	Neisseria_elongata	Betaproteobacteria	0.463116	0.731421	0	0.344592	1.02867	0	0.764448	0.411236	0.775617	0.660306	0	0	0	0	0	0	0	0	0	0	0	0	0	0	0	0	0	0
	Neisseria_elongata_subsp_glycolytica	Betaproteobacteria	0	0	0	0.566924	0.479129	0	0.480712	0	0.318573	0	0	0	0	0	0	0	0	0	0	0	0	0	0	0	0	0	0	0
	Neisseria_oralis	Betaproteobacteria	0	0	0	1.21619	0.586842	0	0.480712	0	1.04877	1.0297	0	0	0.726907	0	0	0	0	0	0	0	0	0	0	0.298131	0	0	0	0
	Neisseria_polysaccharea	Betaproteobacteria	0	0	0	0	0	0	0.321622	0	0	0	0	0	0	0	0	0	0	0	0	0	0	0	0	0	0	0	0	0
	Neisseria_sicca	Betaproteobacteria	0.309704	0	0	0.344592	0.479129	0	0	0	0.318573	0.301835	0	0	0	0	0	0	0	0	0	0	0	0	0	0	0	0	0	0
	Neisseria_sp_HMT_018	Betaproteobacteria	1.18475	0.77567	0	0.311374	0.841149	0	0	0	0	0	0	0	0	0	0	0	0	0	0	0	0	0	0	0	0	0	0	0
	Neisseria_sp_HMT_020	Betaproteobacteria	0	0	0	0	0	0	0	0	0	0	0	0	0.294283	0	0	0	0	0	0	0	0	0	0	0	0	0	0	0
	Neisseria_sp_HMT_499	Betaproteobacteria	0	0	0	0	0	0	0.480712	0	0	0	0	0	0	0	0	0	0	0	0	0	0	0	0	0	0	0	0	0
	Neisseria_sp_OTU_1	Betaproteobacteria	0.862111	0.891407	1.16174	2.30523	1.02565	0.814077	0.961228	0.411236	1.4776	1.28612	0.437092	0.813381	1.1869	0	0	0	0	0	0	0	0	0	0	0	0	0	0	0
	Neisseria_sp_OTU_34	Betaproteobacteria	0.463116	0.474049	0.540269	0.961453	0.402707	0.388156	0.382028	0	0.73352	0.450804	0	0	0	0	0	0	0	0	0	0	0	0	0	0	0	0	0	0
	Neisseria_subflava	Betaproteobacteria	0.463116	0.509335	0	0.344592	0.99364	0	0.480712	0	0.567061	0.253044	0	0	1.12988	0	0	0	0	0	0	0	0	0	0	0	0	0	0	0
	Ottowia_sp_HMT_894	Betaproteobacteria	0.309704	0.30274	0	0	1.13052	0	0	0	0	0	0	0	0	0	0	0	0	0	0	0	0	0	0	0	0	0	0	0
	Paraburkholderia_ferrariae	Betaproteobacteria	0	0	0	0	0	0.461598	0	0	0	0.301835	0.268535	0.3517	0.461344	0	0	0	0	0	0	0	0	0	0	0	0	0	0.271081	0
	Paraburkholderia_insulsa	Betaproteobacteria	0	0	0	0	0	0.295259	0	0	0	0	0	0	0.294283	0	0	0	0	0	0	0	0	0	0	0	0	0	0	0
	Paraburkholderia_sp_OTU_67	Betaproteobacteria	0	0	0	0.311374	0	0.350545	0.321622	0	0	0	0.319344	0.317797	0.524188	0	0	0	0	0	0	0	0	0	0	0	0	0	0	0
	Paraburkholderia_sp_OTU_76	Betaproteobacteria	0	0	0	0	0	0.388156	0.382028	0	0.379309	0.253044	0.268535	0.267235	0.461344	0	0	0	0	0	0	0	0	0	0	0	0	0	0.271081	0
	Paraburkholderia_sp_OTU_88	Betaproteobacteria	0.368302	0.30274	0	0	0	0	0	0	0	0	0.268535	0.267235	0.350545	0	0	0	0	0	0	0	0	0	0	0	0	0	0	0
	Propionivibrio_sp_OTU_64	Betaproteobacteria	0	0	0	0	0.402707	0	0.598256	0	0	0	0	0	0.350545	0	0	0	0	0	0	0	0	0	0	0	0	0	0	0
	Ralstonia_pickettii	Betaproteobacteria	0	0	0	0	0	0.350545	0	0	0	0	0	0.267235	0.350545	0	0	0	0	0	0	0	0	0	0	0	0	0	0	0
	Ralstonia_solanacearum	Betaproteobacteria	0.407594	0.360021	0	0.344592	0	0.417216	0	0	0.379309	0	0.268535	0	0.416871	0	0	0	0	0	0	0	0	0	0	0	0	0	0	0.287162
	Ralstonia_sp_OTU_75	Betaproteobacteria	0	0	0	0	0	0.47981	0	0	0	0	0.319344	0	0.294283	0	0	0	0	0	0	0	0	0	0	0	0	0	0	0
	Simonsiella_muelleri	Betaproteobacteria	0	0	0	0	0	0	0.480712	0	0	0	0	0	0.524188	0	0	0	0	0	0	0	0	0	0	0	0	0	0	0
	Campylobacter_concisus	Campylobacteria	0	0.30274	0.422949	0.261833	0	0	0.522793	0	0.47684	0.253044	0.380221	0.597203	0.59849	0.962548	0	0	0.411236	0.716669	0.265915	0.579146	0.649447	0.438878	0.736917	0	0.818125	0.658825	0.654588	0.726059
	Campylobacter_gracilis	Campylobacteria	0.536585	0.801412	0.725405	0.370288	0.506666	0.795916	0.770366	0.684399	0.536261	0.498997	0.420616	0.597203	1.05472	1.27232	1.6259	1.29693	0.765286	1.57702	1.37512	1.27472	1.66487	1.37061	1.49938	0	1.48854	0.84631	0.440933	0.591003
	Campylobacter_rectus	Campylobacteria	0	0	0	0.48711	0	0	0	0	0	0.536261	0	0.603101	0	0	0	0	0	0	0	0	0.324587	0.269817	0	0	0	0	0	0
	Campylobacter_showae	Campylobacteria	0	0.563742	0.571265	0	0.338956	0	0.585352	0.411236	0.498997	0	0	0.449157	0.294283	0	0.469042	0	1.56278	0	0.265915	0	0.772327	0.997717	0.468069	0	0	0	0	0
	Campylobacter_sp_HMT_044	Campylobacteria	0	0	0	0	0	0	0	0	0	0	0.268535	0	0	0	0	0	0	0	0	0	0	0	0	0	0	0	0	0
	Campylobacter_sp_OTU_157	Campylobacteria	0	0	0	0	0	0	0	0	0	0	0	0	0	0.461089	0.451349	0.316228	0	0.436793	0.431912	0	0.459293	0.320868	0.498392	0	0.456953	0	0	0
	Campylobacter_sp_OTU_190	Campylobacteria	0	0	0	0	0	0	0	0	0	0	0	0	0	0	0	0	0.312199	0	0	0	0.4275	0.269817	0	0	0	0	0	0
	Campylobacter_sp_OTU_33	Campylobacteria	0	0	0	0.465364	0	0	0	0	0	0	0	0.3517	0	0	0	0	0.411236	0	0	0	0	0	0	0	0	0	0	0
	Campylobacter_ureolyticus	Campylobacteria	0	0	0	0.311374	0	0	0	0	0	0	0	0	0	0	0	0	0	0	0	0	0	0	0	0	0	0	0	0
	Chitinophagaceae_sp_OTU_171	Chitinophagia	0	0	0	0.344592	0	0	0	0	0	0	0	0	0	0	0	0	0	0	0	0	0	0	0	0	0	0	0	0
	Flavisolibacter_ginsenosidimutans	Chitinophagia	0	0	0	0	0	0	0	0	0	0.253044	0	0	0	0	0	0	0	0	0	0	0	0	0	0	0	0	0	0
	Herpetosiphon_aurantiacus	Chloroflexia	0	0	0	0	0	0	0	0	0	0	0	0	0.294283	0	0	0	0	0	0	0	0	0	0	0	0	0	0	0
	Anaerococcus_murdochii	Clostridia	0	0	0	0.261833	0	0	0	0	0	0	0	0	0	0	0	0	0	0	0	0	0	0	0	0	0	0	0	0
	Anaerococcus_octavius	Clostridia	0	0	0	0.261833	0	0	0	0	0	0	0	0	0	0	0	0	0	0	0	0	0	0	0	0	0	0	0	0
	Anaerococcus_prevotii	Clostridia	0	0	0	0.311374	0	0	0	0	0	0	0	0	0	0	0	0	0	0	0	0	0	0	0	0	0	0	0	0
	Butyrivibrio_sp_HMT_080	Clostridia	0	0	0	0	0.338956	0	0.321622	0	0	0	0	0	0.294283	0	0	0	0	0	0	0	0	0	0	0	0	0	0	0
	Catonella_morbi	Clostridia	0	0.30274	0.45431	0.311374	0.551039	0	0.585352	0	0.318573	0	0	0.417902	0.536747	0	0	0	0	0	0	0	0	0	0	0	0	0	0	0
	Catonella_sp_HMT_451	Clostridia	0	0	0	0	0	0	0	0	0	0.253044	0	0.267235	0	0	0	0	0	0	0	0	0	0	0	0	0	0	0	0
	Clostridiales_F1G1_HMT_093	Clostridia	0	0	0	0.496973	0	0	0	0	0	0	0	0	0	0	0	0	0	0	0	0	0	0	0	0	0	0	0	0
	Eubacterium_brachy	Clostridia	0	0.30274	0.321622	0.391532	0.749878	0.631465	0.711381	0.312199	0	0.426537	0.268535	0.542318	0.387728	0	0	0	0	0	0	0	0	0	0	0	0	0	0	0
	Eubacterium_infirmum	Clostridia	0	0	0.382028	0.617612	0	0.666134	0	0.371756	0	0	0	0.317797	0	0	0	0	0	0	0	0.765898	0.577466	0.453776	0	0	0	0	0	0
	Eubacterium_saphenum	Clostridia	0	0	0	0.823594	0.445809	0	0	0	0	0.333699	0	0	0	0	0	0	0	0	0	0	0	0	0	0	0	0	0	0
	Eubacterium_sp_OTU_32	Clostridia	0	0	0	0.602187	0.338956	0	0.321622	0	0	0.301835	0	0.417902	0	0	0	0	0	0	0	0	0	0	0	0	0	0	0	0
	Eubacterium_sulci	Clostridia	0.309704	0	0	0.344592	0	0.295259	0	0	0	0.253044	0	0	0.607051	0.721576	0	0	0	0	0	0	0	0	0	0	0	0	0	1.46894
	Eubacterium_yurii	Clostridia	0	0.30274	0	0	0.765007	0	0.585352	0	0	0	0	0	0.387728	0	0	0	0	0	0	0	0.562482	0	0	0	0	0	0	0
	Eubacterium_yurii_subsp_margaretiae	Clostridia	0	0	0	0	0	0	0.480712	0	0	0	0	0	0	0	0	0	0	0	0	0	0	0	0	0	0	0	0	0
	Eubacterium_yurii_subsp_schtitka	Clostridia	0	0	0	0	0	0	0.321622	0	0	0	0	0	0	0	0	0	0	0	0	0	0	0	0	0	0	0	0	0
	Filifactor_sp_OTU_23	Clostridia	0	0	0	0.888926	0.53016	0	0.696105	0	0	0.396838	0	0	0.294283	0	0	0	0	0	0	0	0	0	0	0	0	0	0	0
	Finegoldia_magna	Clostridia	0	0	0	0.311374	0	0	0	0	0	0	0	0	0	0	0	0	0	0	0	0	0	0	0	0	0	0	0	0
	Johnsonella_ignava	Clostridia	0	0.452971	0	0	0.602416	0	0.522793	0	0	0.253044	0	0	0	0	0	0	0	0	0	0	0	0	0	0	0	0	0	0
	Johnsonella_sp_HMT_166	Clostridia	0	0	0	0.311374	0	0	0	0	0	0	0	0	0	0	0	0	0	0	0	0	0	0	0	0	0	0	0	0
	Lachnoanaerobaculum_orale	Clostridia	0	0.30274	0	0	0	0	0	0	0	0	0	0	0	0	0	0	0	0	0	0	0	0.269817	0	0	0	0	0	0
	Lachnoanaerobaculum_saburreum	Clostridia	0.309704	0.398823	0	0.539156	0.338956	0.701598	0.739342	0	0.705831	0.253044	0	0.267235	0.416871	0	0.407594	0	0.822383	0	0.713111	0.285027	0.918457	0.753994	0.704904	0	0	0	0	0
	Lachnoanaerobaculum_sp_HMT_083	Clostridia	0	0	0	0.261833	0	0	0	0	0	0	0	0	0	0	0	0	0	0	0	0	0	0	0	0	0	0	0	0
	Lachnoanaerobaculum_sp_HMT_496	Clostridia	0	0	0	0	0	0	0	0	0	0.253044	0	0	0	0	0	0	0	0	0	0	0	0	0	0	0	0	0	0
	Lachnoanaerobaculum_sp_OTU_108	Clostridia	0	0.428457	0.781392	0	0	0.47981	0.540586	0.652438	0.518722	0	0.268535	0.399216	0	0.350545	0.407594	0.37606	0	0	0	0	0.508196	0.869773	0.37885	0	0	0.62947	0	0
	Lachnoanaerobaculum_sp_OTU_121	Clostridia	0	0	0.652348	0.261833	0	0	0.321622	0	0.47684	0.253044	0	0	0	0	0	0.316228	0	0	0	0	0	0	0	0	0	0	0	0
	Lachnoanaerobaculum_sp_OTU_160	Clostridia	0.309704	0	0	0.391532	0	0.461598	0	0.312199	0	0	0	0	0	0	0	0	0.541217	0	0	0	0.386001	0.438878	0	0	0	0	0	0
	Lachnoanaerobaculum_sp_OTU_39	Clostridia	0.576555	0.538676	0.897832	0.409791	0	0.549087	0.688035	0.569107	0.567061	0.450804	0	1.21911	0.68393	0.589178	0.766732	0.447214	0	0	0	0	0.789797	0.738039	0.468069	0	0	0.783532	0.580301	0
	Lachnoanaerobaculum_sp_OTU_86	Clostridia	0	0	0	0	0.616974	0	0.422949	0	0.379309	0	0	0	0	0	0	0	0	0	0	0	0	0	0	0	0	0	0	0
	Lachnoanaerobaculum_umeaense	Clostridia	0	0	0	0	0	0	0.321622	0	0	0.301835	0	0	0	0	0	0	0	0	0	0	0	0	0	0	0	0	0	0
	Lachnospiraceae_G2_HMT_096	Clostridia	0.56416	0	0	0.523492	0	0	0	0	0	0	0	0	0.294283	0	0	0	0.312199	0	0	0	0	0	0	0	0	0	0	0
	Lachnospiraceae_G3_HMT_100	Clostridia	0	0	0.610046	0.425892	0.338956	0.441225	0.841526	0	0.698318	0.333699	0	0.695585	0.440641	0	0	0	0	0	0	0	0	0	0	0	0	0	0	0
	Lachnospiraceae_G7_HMT_086	Clostridia	0	0	0	0.261833	0	0.417216	0	0	0	0	0	0.3517	0	0	0	0	0	0	0	0.338956	0	0	0	0	0	0	0	0
	Lachnospiraceae_G8_HMT_500	Clostridia	0	0	0	0.425892	0.402707	0	0.321622	0	0	0.253044	0	0	0.294283	0	0	0	0	0	0	0	0	0	0	0	0	0	0	0
	Lachnospiraceae_sp_OTU_178	Clostridia	0	0	0	0	0.402707	0	0.454576	0	0	0	0	0	0	0	0	0	0	0	0	0	0	0	0	0	0	0	0	0
	Mogibacterium_neglectum	Clostridia	0	0	0.321622	0	0	0	0	0	0	0	0	0.267235	0	0	0	0	0	0	0	0.519437	0	0.47981	0	0	0	0	0.271081	0
	Mogibacterium_sp_OTU_13	Clostridia	0.437988	0	0.571265	0.67419	0	1.04748	0	0.411236	0	0.301835	0	0.584978	0.524188	0.350545	0	0	0	0	0	1.54182	0.668824	1.34576	0	0	0	0	1.66758	0
	Mogibacterium_timidum	Clostridia	0	0.30274	0	0.344592	0	0	0	0	0	0	0	0.48646	0.294283	0	0	0	0	0	0	0	0	0	0	0	0	0	0	0
	Oribacterium_asaccharolyticum	Clostridia	0.309704	0	0	0.573266	0.338956	0.524534	0	0	0	0.333699	0.319344	0.267235	0	0	0	0	0.525398	0	0	0	0	0	0	0	0	0	0	0
	Oribacterium_parvum	Clostridia	0.368302	0	0	0.261833	0	0	0	0	0	0.253044	0	0	0.461344	0	0	0	0	0	0	0	0	0	0	0	0	0	0	0.449157
	Oribacterium_sinus	Clostridia	0.368302	0	0	0	0	0.678553	0.321622	0	0	0.301835	0.401939	0.497176	0.795221	0	0	0	0	0	0	0	0	0	0	0	0	1.29301	0	0.564716
	Oribacterium_sp_HMT_078	Clostridia	0.503757	0.428457	0.725405	0.496973	0	0.678553	0	0.371756	0	0.253044	0	0	0.645394	0.495335	0.525053	1.07179	1.04467	0	0	0	0	0.320868	0	0	0	0	0.823101	0
	Oribacterium_sp_OTU_41	Clostridia	0	0	0	0	0	0	0	0	0	0.253044	0	0.449157	0	0	0	0	0	0	0	0	0	0	0	0	0	0.968382	0	0
	Parvimonas_micra	Clostridia	0.407594	0	0.502777	0.596733	0.677591	0.707036	0.382028	0.371756	0.318573	0.555322	0.319344	0.783376	0.536747	0	0	0.514369	0	0	0	0.285027	0	0	0	0	0	0.742293	0	0
	Parvimonas_sp_HMT_110	Clostridia	0	0	0	0.261833	0.741926	0.295259	0.422949	0	0	0	0	0	0	0	0	0	0	0	0	0	0	0	0	0	0	0	0	0
	Parvimonas_sp_HMT_393	Clostridia	0	0	0	0	0	0	0	0	0	0	0	0	0.589423	0	0	0	0	0	0	0	0	0	0	0	0	0	0.383366	0
	Parvimonas_sp_OTU_104	Clostridia	0	0	0	0	0	0.295259	0	0	0	0	0	0	0	0	0	0	0	0	0	0	0	0	0	0	0	0	0	0
	Peptococcus_sp_HMT_168	Clostridia	0	0	0	0	0	0	0.585352	0	0	0	0	0	0.548482	0	0	0	0	0	0	0	0	0	0	0	0	0	0	0
	Peptococcus_sp_OTU_69	Clostridia	0	0	0	0.425892	0.53016	0	0	0	0	0.253044	0	0	0	0	0	0	0	0	0	0	0	0	0	0	0	0	0	0
	Peptoniphilaceae_G1_HMT_113	Clostridia	0	0	0	0	0.338956	0	0	0	0	0	0	0	0	0	0	0	0	0	0	0	0	0	0	0	0	0	0	0
	Peptoniphilus_harei	Clostridia	0	0	0	0.261833	0	0	0	0	0	0	0	0	0	0	0	0	0	0	0	0	0	0	0	0	0	0	0	0
	Peptoniphilus_lacrimalis	Clostridia	0	0.30274	0	0	0	0	0	0	0	0	0	0	0	0	0	0	0	0	0	0	0	0	0	0	0	0	0	0
	Peptostreptococcaceae_sp_OTU_97	Clostridia	0	0	0	0	0	0	0	0	0	0	0	0	0.461344	0	0	0	0	0	0	0	0	0	0	0	0	0	0	0
	Peptostreptococcaceae_XIG2_HMT_091	Clostridia	0	0	0	0.344592	0	0	0.321622	0	0	0.253044	0	0	0	0	0	0	0	0	0	0	0	0	0	0	0	0	0	0
	Peptostreptococcaceae_XIG4_HMT_369	Clostridia	0	0	0.321622	0.465364	0.338956	0	0.321622	0	0	0	0	0	0.294283	0	0	0	0	0	0	0	0	0	0	0	0	0	0	0
	Peptostreptococcaceae_XIG5_HMT_493	Clostridia	0	0	0	0.261833	0	0	0	0	0	0	0	0	0.416871	0	0	0	0	0	0	0	0	0	0	0	0	0	0	0
	Peptostreptococcaceae_XIG7_HMT_922	Clostridia	0	0	0	0	0	0	0	0	0	0	0	0	0.461344	0	0	0	0	0	0	0	0	0	0	0	0	0	0	0
	Peptostreptococcus_anaerobius	Clostridia	0	0	0	0	0	0	0	0	0	0	0	0	0	0.495335	0	0	0.441806	0	0	0	0.386001	0.40347	0	0	0	0	0	0.522618
	Peptostreptococcus_sp_OTU_107	Clostridia	0	0	0	0	0	0	0	0	0	0	0	0	0	0.665201	0	0	0.555614	0	0	0	0.562482	0.40347	0	0	0	0	0	0.677028
	Peptostreptococcus_sp_OTU_127	Clostridia	0	0	0	0	0	0	0	0	0	0	0	0	0	0.749937	0	0	0.467091	0	0	0	0.577466	0.40347	0	0	0	0	0	0.665795
	Peptostreptococcus_sp_OTU_145	Clostridia	0	0	0	0	0	0	0	0	0	0	0	0	0	0.52384	0	0	0.568971	0	0	0	0.546041	0.530997	0	0	0	0	0	0.621397
	Peptostreptococcus_sp_OTU_184	Clostridia	0	0	0	0	0	0	0	0	0	0	0	0	0	0.350545	0	0	0	0	0	0	0	0	0	0	0	0	0	0.58259
	Peptostreptococcus_stomatis	Clostridia	0.463116	0	0.522618	0.892253	0	0.350545	0.540586	0	0.419605	0.412311	0.268535	0.399216	0.983496	1.99366	0	0	2.27716	0	0	0	2.1584	1.89507	0	0	0	0	0	2.40289
	Pseudoramibacter_alactolyticus	Clostridia	0	0	0	0.344592	0	0	0	0	0	0	0	0	0	0	0	0	0	0	0	0	0	0	0	0	0	0	0	0
	Ruminococcaceae_G1_HMT_075	Clostridia	0.407594	0.360021	0.725405	0.539156	0.402707	0.295259	0.776098	0.541375	0.786477	0	0	0.730653	0.548482	0	0	0	0	0	0	0	0	0	0	0	0	0	0	0
	Ruminococcaceae_G2_HMT_085	Clostridia	0	0.428457	0	0.440349	0	0	0	0.312199	0.318573	0.333699	0	0	0.659	0	0	0	0	0	0	0	0	0	0	0	0	0	0	0
	Shuttleworthia_satelles	Clostridia	0	0.360021	0.382028	0.641168	0	0.295259	0	0.312199	0.318573	0.333699	0.268535	0	0	0.350545	0	0	0	0	0	0	0	0	0.468069	0	0	0	0	0
	Stomatobaculum_longum	Clostridia	0.368302	0.30274	1.09506	0.440349	0	0.834345	0	0.371756	0.498997	0	0	0.67173	0	0.416526	0.484932	2.01956	1.10769	0	0	0.426537	1.25202	0.646692	1.11577	0	0	0	0.356762	0
	Stomatobaculum_sp_HMT_097	Clostridia	0	0	0	0	0	0	0	0	0.379309	0.426537	0	0.417902	0.787606	0	0	0	0	0	0	0	0	0	0	0	0	0	1.38174	0
	Stomatobaculum_sp_HMT_373	Clostridia	0	0	0.382028	0	0	0	0	0	0	0	0	0	0	0	0	0	0	0	0	0	0	0	0	0	0	0	0	0
	Stomatobaculum_sp_HMT_910	Clostridia	0.407594	0.524708	0	0.425892	0	0	0	0	0	0	0	0	0	0	1.16773	0	0	0	0	0	0	0	0	0	0	0	0	0
	Stomatobaculum_sp_OTU_11	Clostridia	0.503757	0.575115	0	0	0	0	0	0	0	0	0	0	0	0	1.13726	0.416179	0	0	0	0	0.324587	0	0	0	0	0	0	0
	Stomatobaculum_sp_OTU_152	Clostridia	0	0	0	0	0	0	0	0	0	0	0	0	0	0	0.288212	0	0	0	0	0	0	0	0	0	0	0	0	0
	Atopobium_parvulum	Coriobacteriia	1.06168	0.761747	0.480487	0.261833	0	0.814077	0	0.467336	0.318573	0	0.437092	0.51674	0.589423	0.791062	0.651084	0.668657	0	0	0	0.734595	0	0.530997	0.342121	0	0.823773	0.380221	0	0
	Atopobium_rimae	Coriobacteriia	0.521035	0.524708	0.480487	0.728529	0	1.06826	0	0	0.318573	0.301835	0.268535	0.534141	0.387728	0.350545	0	0	0	0	0	0.551636	0	0.40347	0.288212	0.298131	0	0	0	0
	Cryptobacterium_curtum	Coriobacteriia	0.407594	0.474049	0	0	0	0	0	0	0	0	0	0.267235	0	0.569784	0.880625	0.447214	0	0	0	0	0	0	0	0	0	0	0	0
	Cryptobacterium_sp_OTU_8	Coriobacteriia	0.407594	0.398823	0	0	0	0	0	0	0.318573	0	0	0	0	0.52384	0.880625	0.514369	0	0	0	0	0	0	0	0	0	0	0	0
	Olsenella_profusa	Coriobacteriia	0	0	0	0	0	0	0	0	0	0	0.268535	0	0	0	0	0	0	0	0	0	0	0	0	0	0	0	0	0
	Olsenella_sp_HMT_807	Coriobacteriia	0.663068	0.585974	0.321622	0.465364	0	0.537231	0.502973	0.411236	0.318573	0	0	0.564855	0	0	0	0	0	0	0	0	0	0	0	0	0	0	0	0
	Olsenella_uli	Coriobacteriia	0	0	0	0.261833	0	0	0	0	0	0	0.268535	0	0	0	0	0.37606	0	0	0	0	0	0	0	0	0	0	0	0
	Slackia_exigua	Coriobacteriia	0	0	0	0	0.338956	0.524534	0	0	0	0	0	0.434373	0	0	0	0.707036	0.312199	0.461852	0.68393	0.541533	0.528135	0	0.450257	0	0.757814	0	0	0
	Dyadobacter_psychrophilus	Cytophagia	0	0	0	0	0	0	0	0	0	0	0	0	0.294283	0	0	0	0	0	0	0	0	0	0	0	0	0	0	0
	Hymenobacter_roseus	Cytophagia	0	0	0	0.261833	0	0	0	0	0	0	0	0	0	0	0	0	0	0	0	0	0	0	0	0	0	0	0	0
	Spirosoma_sp_OTU_117	Cytophagia	0	0	0	0.311374	0	0	0	0	0	0	0	0	0	0	0	0	0	0	0	0	0	0	0	0	0	0	0	0
	Desulfobulbus_sp_HMT_041	Deltaproteobacteria	0	0	0	0.370288	0	0	0	0	0	0	0	0	0	0	0	0	0	0	0	0	0	0	0	0	0	0	0	0
	Bulleidia_extructa	Erysipelotrichia	0	0	0	0.261833	0.53016	0	0	0	0	0	0	0	0	0	0	0	0	0	0	0	0	0	0	0	0	0	0	0
	Eggerthia_sp_OTU_25	Erysipelotrichia	0	0	0	0	0	0	0	0	0	0.333699	0	0.317797	0	0.416526	0	0	0	0	0	0	0	0	0	0	0	0	0	0
	Erysipelotrichaceae_G1_HMT_905	Erysipelotrichia	0	0	0.321622	0.311374	0	0	0	0	0	0	0	0	0	0	0	0	0	0	0	0	0	0	0	0	0	0	0	0
	Solobacterium_moorei	Erysipelotrichia	0.638015	0.452971	0.382028	0.627354	0.338956	1.03062	0	0.371756	0.451076	0.358402	0.268535	0.796312	0.638303	0	0	0	0.525398	0	0	0.53083	0	0.320868	0	0	0	0.676463	0	0.341495
	Bergeyella_sp_HMT_206	Flavobacteriia	0	0	0	0	0.53016	0	0	0	0.318573	0	0	0	0.350545	0	0	0	0	0	0	0	0	0	0	0	0	0	0	0
	Bergeyella_sp_HMT_322	Flavobacteriia	0.663068	0.793125	0.480487	0.48711	0.914103	0	0.703831	1.14787	0.834947	0.680862	0.319344	0.740268	0.659	0	0	0	0	0	0	0	0	0	0	0	0	0	0	0
	Bergeyella_sp_HMT_900	Flavobacteriia	0	0.360021	0	0	0.338956	0	0.556632	0.312199	0.498997	0.412311	0	0	0	0	0	0	0	0	0	0	0	0	0	0	0	0	0	0
	Bergeyella_sp_HMT_907	Flavobacteriia	0	0	0	0	0.506666	0	0.382028	0	0.318573	0.396838	0	0	0	0	0	0	0	0	0	0	0	0	0	0	0	0	0	0
	Bergeyella_sp_HMT_931	Flavobacteriia	0	0	0	0	0.338956	0	0	0	0	0.645487	0	0	0	0	0	0	0	0	0	0	0	0	0	0	0	0	0	0
	Capnocytophaga_gingivalis	Flavobacteriia	0.802285	0.474049	0.718361	0	0.979929	0.295259	0.858894	0.569107	0.806893	0.561213	0.268535	0.713799	0.559651	0	0.288212	0	0.312199	0.308859	0.47216	0	0	0	0	0.391948	0	0	0	0
	Capnocytophaga_granulosa	Flavobacteriia	0.463116	0.428457	0.480487	0	0.954457	0	1.20565	0	0.791718	0.62957	0	0.399216	0	0	0	0	0	0	0	0	0	0	0	0	0	0	0	0
	Capnocytophaga_haemolytica	Flavobacteriia	0	0	0	0	0.338956	0	0	0.312199	0	0	0	0.267235	0	0	0	0	0	0	0	0	0	0	0	0	0	0	0	0
	Capnocytophaga_leadbetteri	Flavobacteriia	0.407594	0.428457	0.597906	0	1.05489	0.295259	0.975919	0.804887	0.752414	0.471922	0	0.497176	0.350545	0	0	0	0	0	0	0	0	0	0.288212	0	0	0	0	0
	Capnocytophaga_ochracea	Flavobacteriia	0	0	0	0	0	0	0	0	0	0	0	0	0	0	0	0	0	0	0	0	0	0.269817	0	0	0	0	0	0
	Capnocytophaga_sp_HMT_323	Flavobacteriia	0	0	0	0	0.445809	0	0	0	0	0	0	0	0	0	0	0	0	0	0	0	0	0	0	0	0.280607	0	0	0
	Capnocytophaga_sp_HMT_324	Flavobacteriia	0	0	0	0	0	0	0.662036	0.312199	0	0	0	0.377927	0	0	0	0	0.712213	0	0	0	0.546041	0	0.288212	0.298131	0	0	0	0
	Capnocytophaga_sp_HMT_326	Flavobacteriia	0.463116	0.474049	0	0	0.835548	0.295259	0.858894	0.581703	0.60548	0.333699	0	0.525571	0.294283	0	0	0	0	0.308859	0	0.375589	0.324587	0.521916	0.406853	0	0	0	0	0
	Capnocytophaga_sp_HMT_332	Flavobacteriia	0	0	0	0.261833	0	0	0	0	0.616868	0	0	0	0	0	0	0	0	0	0	0	0	0	0	0	0	0	0	0
	Capnocytophaga_sp_HMT_335	Flavobacteriia	0	0	0	0.370288	0.6553	0	0	0.371756	0	0	0	0.267235	0	0	0	0	0.85846	0.308859	0	0	0.386001	0.467336	0	0.353977	0	0	0	0
	Capnocytophaga_sp_HMT_336	Flavobacteriia	0.309704	0.30274	0	0.261833	0	0.295259	0	0	0	0.426537	0	0.377927	0.570054	0	0.484932	0	0	0	0	0.426537	0	0	0.342121	1.1876	0	0	0	0
	Capnocytophaga_sp_HMT_338	Flavobacteriia	0.309704	0	0	0	0	0	0.321622	0.312199	0	0.301835	0	0	0	0	0	0	0	0	0	0.285027	0.528135	0	0	0.753527	0	0	0	0
	Capnocytophaga_sp_HMT_380	Flavobacteriia	0	0	0	0	0	0	0.321622	0.312199	0.498997	0	0	0	0	0	0	0	0	0	0	0	0	0.760101	0.66195	0	0	0	0	0
	Capnocytophaga_sp_HMT_412	Flavobacteriia	0	0	0	0.311374	0	0	0	0.371756	0.379309	0.412311	0	0	0.510467	0	0	0	0.593291	0	0	0	0	0.747734	0.566375	1.20818	0	0	0	0.341495
	Capnocytophaga_sp_HMT_863	Flavobacteriia	0	0	0	0	0	0	0	0	0.682598	0	0	0	0	0	0	0	0	0	0	0	0	0	0	0	0	0	0	0
	Capnocytophaga_sp_HMT_864	Flavobacteriia	0	0	0	0	0	0	0.321622	0	0	0.603101	0	0.267235	0	0	0	0	0	0	0	0	0	0	0	0.637436	0	0	0	0
	Capnocytophaga_sp_HMT_901	Flavobacteriia	0	0	0	0	0	0	0.502973	0	0	0	0	0	0	0	0	0	0	0	0	0	0	0	0	0	0	0	0	0
	Capnocytophaga_sp_OTU_209	Flavobacteriia	0	0	0	0	0.402707	0	0	0.371756	0	0	0	0	0	0	0	0	0	0	0	0	0	0	0	0	0	0	0	0
	Capnocytophaga_sp_OTU_27	Flavobacteriia	0	0	0	0	0.643338	0	0	0.525571	0	0	0	0	0	0	0	0	0	0	0	0	0	0	0	0	0	0	0	0
	Capnocytophaga_sp_OTU_40	Flavobacteriia	0.407594	0.452971	0	0	0	0	0.480712	0	0	0	0	0	0	0	0	0	0.614834	0	0	0	0	0	0	0	0	0	0	0
	Capnocytophaga_sp_OTU_50	Flavobacteriia	0.368302	0.360021	0	0.506281	0.445809	0.295259	0.808269	0.525571	0.567061	0	0.268535	0	0	0	0	0	1.03407	0.406481	0.265915	0.375589	0.850242	0.47981	0.813938	0	0.750529	0	0	0
	Capnocytophaga_sputigena	Flavobacteriia	0.536585	0.474049	0.502777	0.48711	1.14176	0	0.739342	0.813892	0.830444	0.498997	0	1.0817	0.416871	0	0	0	0	0.799853	0.748152	0	0	0.320868	0.37885	0	0	0	0	0
	Caviibacter_sp_OTU_43	Fusobacteriia	0	0	0	0.743269	0	0	0	0	0	0.253044	0	0	0	0	0	0	0	0	0	0	0	0	0	0	0	0	0	0
	Fusobacterium_canifelinum	Fusobacteriia	0	0	0	0	0	0	0.321622	0.489045	0	0	0	0.7339	0	0	0	0	0	0.406481	0.315434	0	0.386001	0.355099	0	0	0	0	0	0
	Fusobacterium_nucleatum	Fusobacteriia	0.437988	0.632357	0	0.719236	0.857272	0.925759	0.502973	0.442095	0.318573	0	0.319344	0	0.294283	0.416526	0.644742	0	0.555614	1.59189	1.832	1.87329	0.591366	0.636663	0.768996	0	0	0.320109	0	0.614188
	Fusobacterium_nucleatum_subsp_animalis	Fusobacteriia	0	0	0	0	0	0.295259	0	0	0	0	0	0	0	0.350545	0.342744	0	0	0.308859	0.431912	0	0	0.453776	0.342121	0	0	0.520327	0	0
	Fusobacterium_nucleatum_subsp_nucleatum	Fusobacteriia	0	0	0	0	0	0	0	0	0	0.490535	0	0	0	0	0	0	0	0	0	0	0	0	0	0	0	0	0	0
	Fusobacterium_nucleatum_subsp_vincentii	Fusobacteriia	0.484713	0.551636	0.321622	0.506281	0.792874	0.795916	0.964226	0	0.552379	0.333699	0.268535	0.591124	0.677992	0	0.567472	0	0	1.3599	1.5131	1.4489	1.16027	0.381579	1.411	0	0	0	0	0.888606
	Fusobacterium_periodonticum	Fusobacteriia	0.309704	0.30274	0	0.344592	0	0.295259	0	0.508387	0.647522	0.471922	0.401939	0.3517	1.08401	0.783324	0.451349	0	0	0	0	0	0	0	0.535612	0	0	0.420952	0.40536	0
	Fusobacterium_sp_HMT_203	Fusobacteriia	0.407594	0.30274	0.422949	0.476609	1.14397	0	0.745873	0	0	0	0	0	0	0.819854	0.525053	0	0.441806	0.367297	0	0	0.324587	0.269817	0	0	0	0	0	0
	Fusobacterium_sp_HMT_204	Fusobacteriia	0.407594	0.585974	0	0	0.972865	0	0	0.442095	0	0.514919	0	0	0	0	0.805796	0	0.614834	1.21679	0.858064	0	0.324587	0.467336	0	0	0	0	0	0
	Fusobacterium_sp_HMT_205	Fusobacteriia	0	0	0	0	0	0	0	0	0	0	0	0	0	0	0	0	0	0.308859	0	0	0	0	0	0	0	0	0	0
	Fusobacterium_sp_HMT_248	Fusobacteriia	0	0	0	0	0.338956	0	0.632554	0	0	0	0	0	0	0	0	0	0	0	0	0	0	0	0	0	0	0	0	0
	Fusobacterium_sp_HMT_370	Fusobacteriia	0	0	0	0.261833	0	0	0	0	0	0.301835	0	0	0	0	0	0	0	0	0	0	0	0	0	0	0	0	0	0
	Fusobacterium_sp_OTU_149	Fusobacteriia	0	0	0	0	0	0	0	0	0	0	0	0.267235	0	0.350545	0.288212	0.416179	0	0	0.554444	0.463869	0.324587	0	0.37885	0	0	0	0	0
	Fusobacterium_sp_OTU_150	Fusobacteriia	0.309704	0	0	0	0	0.295259	0	0	0.318573	0	0	0.267235	0	0.350545	0.342744	0.37606	0	0.668824	0.616228	0.610596	0.459293	0.453776	0.450257	0	0	0.538036	0	0.405735
	Fusobacterium_sp_OTU_4	Fusobacteriia	0.779023	0.843033	0.642492	0.87351	0.972865	1.22252	0.922942	0.916613	0.518722	0.616761	0.420616	1.23427	0.912791	1.4723	1.46369	0.936687	1.34259	1.91967	1.94319	1.49456	1.76052	2.27755	0.99514	0	0	1.94464	0	0.654053
	Fusobacterium_sp_OTU_52	Fusobacteriia	0.599188	0.640598	0.827416	0.77287	1.15265	0.772382	1.28057	0.858697	1.34448	0.577984	0.353412	1.02395	1.2099	0.775349	0.818718	1.19648	1.06497	1.68107	1.32619	0.790456	1.29507	0.865717	1.32615	0	0	0.70051	0	0.377463
	Leptotrichia_buccalis	Fusobacteriia	0.437988	0.452971	0	0.496973	0.765007	0.388156	1.13405	0.525571	0.856318	0	0	0	0	0	0	0	0	0	0	0	0	0	0	0	0	0	0	0
	Leptotrichia_goodfellowii	Fusobacteriia	0.437988	0.452971	0	0	0.53016	0.570593	0	0.467336	0	0.529319	0.319344	0	0	0	0	0	0	0	0	0.375589	0	0.269817	0	0.391948	0	0	0	0
	Leptotrichia_hofstadii	Fusobacteriia	0.407594	0.452971	0	0.649903	0.402707	0.295259	0.858894	0	0.647522	0.583221	0	1.12076	0.350545	0	0	0	0	0	0	0	0	0	0	0.353977	0	0	0	0
	Leptotrichia_hongkongensis	Fusobacteriia	0.90852	0.88234	1.07847	0.967969	0.602416	0.843949	0.556632	1.29519	0.682598	1.04543	0.688188	0.663154	1.04326	0.461089	0.288212	0	0.312199	0	0	0.285027	0	0.381579	0	0.500798	0.543256	0	0	0
	Leptotrichia_sp_HMT_212	Fusobacteriia	0.843574	0.474049	0	0.908353	1.24435	0	0.973028	0.615049	1.00075	0.439173	0	0.838235	0.294283	0	0.288212	0	0.312199	0	0	0	0	0	0	0	0	0	0	0
	Leptotrichia_sp_HMT_215	Fusobacteriia	0.588198	0	0	0.453508	0	0	0.422949	0.541375	0.552379	0.593411	0	1.13232	0.943458	0	0	0.37606	0.718698	0	0	0	0	0.698758	0	0.565409	0	0	0	0
	Leptotrichia_sp_HMT_218	Fusobacteriia	0.521035	0	0	0	0	0	0	0	0	0	0	0	0	0.350545	0	0	0	0	0	0	0	0	0	0	0	0	0	0
	Leptotrichia_sp_HMT_219	Fusobacteriia	0	0	0.382028	0	1.12823	0	0.813288	0	0	0.253044	0	0.667483	0.387728	0	0	0	0	0.367297	0	0	0	0	0	0	0	0	0	0
	Leptotrichia_sp_HMT_221	Fusobacteriia	0.839674	0.492639	0	0	0	0.441225	0	0	0.616868	0.379309	0	0	0.510467	0	0	0	0	0	0	0	0	0	0	0	0	0	0	0
	Leptotrichia_sp_HMT_223	Fusobacteriia	0.484713	0	0	0.425892	0	0.549087	0	0.467336	0	0	0.268535	0	0.294283	0	0	0	0	0	0	0.285027	0	0	0	0	0	0	0	0
	Leptotrichia_sp_HMT_225	Fusobacteriia	0	0	0	0.344592	1.08188	0.295259	0.610266	0.74333	0.705831	0.358402	0	0	0	0	0	0	0	0	0	0	0	0	0	0	0	0	0	0
	Leptotrichia_sp_HMT_392	Fusobacteriia	0.437988	0.663325	0.725405	0.48711	0.749878	0	1.06376	0.312199	1.04653	0.396838	0	0.497176	0.350545	0	0	0.316228	0	0	0	0	0	0	0	0	0	0	0	0
	Leptotrichia_sp_HMT_417	Fusobacteriia	0.56416	0.452971	0.652348	0.370288	0	0.350545	0.480712	0	1.03036	0	0	0.267235	0	0	0	0	0.467091	0	0	0	0	0	0	0	0	0	0	0
	Leptotrichia_sp_HMT_463	Fusobacteriia	0	0	0	0	0.338956	0	0	0	0	0	0	0	0	0	0	0	0	0	0	0	0	0	0	0	0	0	0	0
	Leptotrichia_sp_HMT_498	Fusobacteriia	0	0	0	0.641168	0	0.707036	0.871251	0	0.637726	0	0	0	0.350545	0	0	0	0.614834	0	0	0	0	0	0	0	0	0	0	0
	Leptotrichia_sp_HMT_847	Fusobacteriia	0	0	0	0.465364	0	0	0	0	0	0.301835	0.319344	0	0	0	0	0	0	0	0	0	0	0	0	0	0	0	0	0
	Leptotrichia_sp_HMT_909	Fusobacteriia	0	0	0	0	0	0	0.652618	0	0	0	0	0	0	0	0	0	0	0	0	0	0	0	0	0	0	0	0	0
	Leptotrichia_sp_OTU_198	Fusobacteriia	0	0	0.422949	0.261833	0	0	0	0	0	0	0	0	0.440641	0	0	0	0	0	0	0	0	0	0	0	0	0	0	0
	Leptotrichia_trevisanii	Fusobacteriia	0.521035	0.398823	0	0.261833	0.63057	0	0.696105	0.312199	0	0.751061	0	0	0.580045	0	0	0	0	0	0	0	0.324587	0	0	0	0	0	0	0
	Leptotrichia_wadei	Fusobacteriia	0.484713	0.428457	1.34255	0.833915	0	0.84077	0	0.668991	0.318573	0.301835	0	0.999399	0	0	0	0.447214	0.668824	0	0	0	0	0.269817	0	0	0	0	0	0
	Streptobacillus_sp_OTU_89	Fusobacteriia	0	0	0	0	0.551039	0	0	0	0	0	0	0	0	0	0	0	0	0	0	0	0	0	0	0	0	0	0	0
	Aggregatibacter_actinomycetemcomitans	Gammaproteobacteria	0	0	0	0	0	0	0	0	0	0.379309	0	0	0	0	0	0	0	0	0	0	0	0	0	0	0	0	0	0
	Aggregatibacter_aphrophilus	Gammaproteobacteria	0	0	0.422949	0	0	0	0.321622	0.525571	0	0	0	0	0.387728	0	0	0	0	0.367297	0	0	0	0.727946	0	0	0	0	0	0
	Aggregatibacter_sp_HMT_458	Gammaproteobacteria	0.309704	0.524708	0.502777	0.654142	0	0	0.321622	0.643713	1.05322	0.583221	0.319344	0.267235	0.350545	0	0	0	0	0.502383	0	0	0	0	0	0.466107	0	0	0	0
	Aggregatibacter_sp_HMT_513	Gammaproteobacteria	0	0	0	0	0	0	0	0	0	0	0	0	0	0	0	0	0	0.367297	0.265915	0	0	0	0	0	0	0	0	0
	Aggregatibacter_sp_HMT_898	Gammaproteobacteria	0	0	0	0	0.586842	0	0.522793	0	0.318573	0	0	0	0	0	0	0	0	0	0	0	0	0	0	0	0	0	0	0
	Aggregatibacter_sp_HMT_949	Gammaproteobacteria	0	0	0	0.311374	0	0.295259	0	0	0	0	0	0	0	0	0	0	0	0	0	0	0	0	0	0	0	0	0	0
	Cardiobacterium_hominis	Gammaproteobacteria	0.869203	0.788831	0	0.662381	1.31211	0.638879	0.93623	0.525571	0.656805	0.696697	0.268535	0.3517	0.623264	0.416526	0	0	0	0	0	0	0	0	0	0	0	0	0	0
	Cardiobacterium_valvarum	Gammaproteobacteria	0.437988	0.360021	0	0	0.835548	0	0.703831	0	0.419605	0.439173	0	0	0.350545	0	0	0	0	0	0	0	0	0	0	0	0	0	0	0
	Escherichia/Shigella_sp_OTU_105	Gammaproteobacteria	0	0	0	0.344592	0	0	0	0	0	0	0	0	0	0	0	0	0	0	0	0	0	0	0	0	0	0	0	0
	Faucicola_mancuniensis	Gammaproteobacteria	0	0	0	0	0	0	0	0	0	0	0	0	0.294283	0	0	0	0	0	0	0	0	0	0	0	0	0	0	0
	Haemophilus_parainfluenzae	Gammaproteobacteria	0.536585	1.12459	1.74376	0.862735	0.707319	1.2173	1.20412	1.46585	1.07468	1.58057	1.32834	1.32028	1.53512	0.416526	0	0.447214	0	0	0	0.285027	0	0.422286	0.535612	0.858223	1.1879	1.01152	1.38123	0.947657
	Haemophilus_sp_HMT_036	Gammaproteobacteria	0	0	0	0	0	0	0	0	0	0	0.353412	0	0.294283	0	0	0	0	0	0	0	0	0	0	0	0	0	0	0
	Haemophilus_sp_HMT_908	Gammaproteobacteria	0	0	0	0	0	0	0	0.442095	0	0	0	0	0	0	0	0	0	0	0	0	0	0	0	0	0	0	0	0
	Haemophilus_sp_OTU_114	Gammaproteobacteria	0	0	0	0	0	0	0	0.411236	0.318573	0.301835	0.5002	0	0.350545	0	0	0	0	0	0	0	0	0	0	0	0	0	0	0
	Haemophilus_sp_OTU_19	Gammaproteobacteria	0	0	0	0.591124	0	0	0.480712	0.951714	0.976671	1.53148	1.94319	1.25409	0.977502	0	0	0	0	0	0	0	0	0	0	0	0	0	0	0.482503
	Haemophilus_sp_OTU_24	Gammaproteobacteria	0.463116	0.894357	0	0	0	0.350545	0.480712	0.411236	0	1.20904	0	0	0.524188	0	0	0	0	0	0	0	0	0	0	0	0	0	0	0
	Haemophilus_sp_OTU_61	Gammaproteobacteria	0	0	0	0	0	0	0	0	0	0.577984	0	0.317797	0	0	0	0	0	0	0	0	0	0	0	0	0	0	0	0
	Haemophilus_sputorum	Gammaproteobacteria	0.309704	0.30274	0	0.48711	0	0	0	0	0.536261	0.253044	0.594841	0	0.763326	0	0	0	0	0	0	0	0	0	0	0	0	0	0	0
	Luteibacter_anthropi	Gammaproteobacteria	0	0	0	0.344592	0	0	0	0	0	0	0	0	0	0	0	0	0	0	0	0	0	0	0	0	0	0	0	0
	Lysobacter_mobilis	Gammaproteobacteria	0	0	0	0.261833	0	0	0	0	0	0	0	0	0	0	0	0	0	0	0	0	0	0	0	0	0	0	0	0
	Pasteurellaceae_sp_OTU_62	Gammaproteobacteria	0	0	0	0.311374	0	0	0	0.371756	0.379309	0.253044	0	0.608831	0	0	0	0	0	0	0	0	0	0	0	0	0	0	0	0
	Pseudomonas_sp_OTU_9	Gammaproteobacteria	0.889495	0.985383	1.12241	0.409791	0	0	0	0	0	0	0	0	0	0	0.342744	0.37606	0	0	0	0	0	0	0	0	0	0	0	0
	Stenotrophomonas_maltophilia	Gammaproteobacteria	0	0.398823	0.321622	0	0	0	0	0	0	0	0	0	0	0	0	0	0	0	0	0	0	0	0	0	0	0	0	0
	Stenotrophomonas_sp_OTU_15	Gammaproteobacteria	0.685643	0.853356	0.922528	0.344592	0	0	0	0	0	0	0	0	0	0	0.407594	0.316228	0	0	0	0	0	0	0	0	0	0	0	0
	Gracilibacteria_GN02_G1_HMT_872	Gracilibacteria_(GN02)	0.484713	0.428457	0	0	0.707319	0	0.764448	0	0	0.253044	0	0	0	0	0	0	0	0	0	0	0	0	0	0	0	0	0	0
	Mycoplasma_faucium	Mollicutes	0	0	0	0.425892	0	0	0	0	0	0	0	0.267235	0	0	0	0	0	0	0	0	0	0	0	0	0	0	0	0
	Mycoplasma_salivarium	Mollicutes	0	0.30274	0	0	0	0	0	0	0	0	0	0.3517	0	0	0	0	0	0	0	0	0	0	0	0	0	0	0	0
	Anaeroglobus_geminatus	Negativicutes	0	0.509335	0	0.261833	0.338956	0	0	0	0	0	0	0	0	0.416526	1.55415	0	0.790607	0	0	0	0	0	0	0	0	0	0	0
	Anaeroglobus_sp_OTU_123	Negativicutes	0	0	0	0	0	0	0	0	0	0	0	0	0	0	0.691085	0	0.312199	0	0	0	0	0	0	0	0	0	0	0
	Centipeda_periodontii	Negativicutes	0	0	0	0	0	0.615907	0.422949	0	0	0	0	0	0.294283	0	0	0	0	0	0	0	0	0	0	0	0	0	0	0
	Centipeda_sp_OTU_73	Negativicutes	0	0	0	0.261833	0	0.580557	0.422949	0	0	0	0	0	0.294283	0	0	0	0	0	0	0	0	0	0	0	0	0	0	0
	Dialister_invisus	Negativicutes	0.678313	0.615049	0.422949	0.917585	0.338956	0.780447	0.502973	0.569107	0	0.396838	0	0.724026	0.387728	0	0.484932	0.316228	0.830793	0	0.315434	0.375589	0.659349	0.547875	0.732568	0	0	0	0	0
	Dialister_pneumosintes	Negativicutes	0.368302	0.30274	0.382028	0.409791	0	0.350545	0	0	0	0	0.319344	0.399216	0.294283	0.416526	1.01244	0.714006	1.17345	0	0	0.734595	0	0.467336	0.546501	0	0	0	0	0
	Dialister_sp_HMT_119	Negativicutes	0	0	0	0	0	0	0	0	0	0	0	0.584978	0	0	0	0	0	0	0	0	0	0	0	0	0	0	0	0
	Megasphaera_micronuciformis	Negativicutes	0.463116	0	0	0	0	0.295259	0.382028	0	0	0	0.268535	0.525571	0.294283	1.04768	0.617293	0	0	0	0	1.00474	1.11297	0.783168	1.03758	0	1.07169	1.37658	0	0
	Megasphaera_sp_HMT_123	Negativicutes	0	0	0	0	0	0	0	0	0	0	0	0.667483	0	0.350545	0	0	0	0	0	0	0	0	0	0	0	0	0	0
	Megasphaera_sp_OTU_196	Negativicutes	0	0	0	0	0	0	0	0	0	0	0	0	0	0.606715	0	0	0	0	0	0.519437	0.591366	0.40347	0.484053	0	0.593889	0.74863	0	0
	Mitsuokella_sp_HMT_131	Negativicutes	0.437988	0.452971	0	0	0	0	0	0	0	0	0	0	0	0	0	0	0	0	0	0	0	0	0	0	0	0	0	0
	Mitsuokella_sp_HMT_521	Negativicutes	0.309704	0.398823	0.571265	0.612563	0	0.417216	0	0	0	0	0	0	0	0	0	0	0	0	0	0	0	0	0	0	0	0	0	0
	Schwartzia_sp_OTU_47	Negativicutes	0.437988	0.452971	0	0.311374	0	0.631465	0.321622	0.312199	0.318573	0	0	0.640217	0	0	0	0	0.312199	0	0	0	0	0	0	0	0	0	0	0
	Selenomonadaceae_sp_OTU_21	Negativicutes	0.407594	0.509335	0.556487	0	0	0.913578	0	0	0	0	0.268535	0.474985	0	0.461089	0.885634	0.720777	0.411236	0	0	0.806702	0	0.521916	0	0	0	0	0	0
	Selenomonadaceae_sp_OTU_56	Negativicutes	0	0	0	0.344592	0.402707	0.350545	0.502973	0	0	0	0	0	0	0	0	0	0.312199	0	0	0	0	0	0	0	0	0	0	0
	Selenomonas_artemidis	Negativicutes	0.309704	0	0.540269	0	0.551039	0	0.571533	0	0.498997	0	0	0.727362	0	0	0	0	0	0.308859	0	0	0.324587	0	0	0	0	0	0	0
	Selenomonas_infelix	Negativicutes	0	0.360021	0	0.311374	0.63057	0.712282	0.502973	0	0.318573	0.253044	0	0	0	0	0	0	0.731229	0	0	0	0.386001	0.83331	0	0	0	0	0	0
	Selenomonas_noxia	Negativicutes	0.699489	0.696771	0.878825	0.391532	0.602416	0.837598	0.94583	0.593411	0.552379	0.333699	0.268535	0.5718	1.22762	0	0	0	0.441806	0.697361	0.415484	0.426537	0.386001	0	0.535612	0	0.439468	0	0.504538	0.405735
	Selenomonas_sp_HMT_126	Negativicutes	0	0	0	0	0	0.350545	0	0	0	0	0	0	0	0	0	0	0	0	0	0	0	0	0	0	0	0	0	0
	Selenomonas_sp_HMT_134	Negativicutes	0.368302	0.360021	0.321622	0.476609	0	0	0.321622	0	0	0	0	0.317797	0.294283	0	0	0	0	0	0	0	0	0	0	0	0	0	0	0
	Selenomonas_sp_HMT_136	Negativicutes	0.368302	0	0	0	0	0	0	0.312199	0.318573	0	0	0.449157	0.294283	0	0	0	0.312199	0	0	0	0	0.678553	0	0	0	0	0	0
	Selenomonas_sp_HMT_137	Negativicutes	0	0	0	0	0	0.388156	0	0	0	0	0.268535	0	0.570054	0	0	0	0	0	0	0	0	0	0	0	0	0	0	0
	Selenomonas_sp_HMT_138	Negativicutes	0	0.30274	0	0	0	0	0.540586	0	0	0	0	0	0	0	0	0	0	0	0	0	0.459293	0.584352	0	0	0	0	0	0
	Selenomonas_sp_HMT_149	Negativicutes	0.521035	0.452971	0.585102	0.344592	0	0.834345	0	0	0	0	0	0.564855	0	0.416526	0.815556	0.930543	0.718698	0	0	0.703401	0	0.47981	0.288212	0	0	0	0	0
	Selenomonas_sp_HMT_478	Negativicutes	0	0	0	0	0	0.441225	0	0	0	0	0	0	0	0	0	0	0	0	0	0.285027	0	0	0	0	0	0	0	0
	Selenomonas_sp_HMT_892	Negativicutes	0	0	0	0	0.772273	0.441225	0.585352	0	0.318573	0	0	0	0	0	0	0	0	0	0	0.40347	0.324587	0	0	0	0	0	0	0
	Selenomonas_sp_HMT_919	Negativicutes	0	0.30274	0	0	0.402707	0	0	0	0	0	0	0	0	0	0	0	0	0	0	0	0	0	0	0	0	0	0	0
	Selenomonas_sp_HMT_920	Negativicutes	0	0	0	0	0.338956	0	0.662036	0	0	0	0	0	0	0	0	0	0	0	0	0	0.386001	0	0	0	0	0	0	0
	Selenomonas_sp_HMT_936	Negativicutes	0	0	0	0.261833	0	0	0	0	0	0	0	0	0	0	0	0	0	0	0	0	0	0.269817	0	0	0	0	0	0
	Selenomonas_sp_HMT_937	Negativicutes	0.309704	0	0	0.425892	0.402707	0.350545	0.454576	0.312199	0.318573	0	0	0	0	0	0	0	0	0	0	0	0	0	0	0	0	0	0	0
	Selenomonas_sp_OTU_197	Negativicutes	0	0	0	0	0	0.388156	0	0	0	0	0	0	0	0	0	0	0	0	0	0	0	0	0	0	0	0	0	0
	Selenomonas_sp_OTU_35	Negativicutes	0.407594	0.360021	0.597906	0.523492	0	1.00175	0.610266	0	0.379309	0	0	0.644928	0	0.805844	0.525053	0.752062	0.842991	0	0	0.797103	0	1.0017	0.524014	0	0	0	0	0
	Selenomonas_sp_OTU_38	Negativicutes	0	0.30274	0.382028	0.370288	0	0.968079	0.422949	0.312199	0	0	0	0	0	0	0	0	0	0	0	0	0	0	0	0	0	0	0	0
	Selenomonas_sp_OTU_42	Negativicutes	0	0	0	0	0.338956	0	0	0	0.60548	0	0	0	0.495746	0	0	0	0	0	0	0	0	0	0.288212	0	0	0	0	0
	Selenomonas_sp_OTU_54	Negativicutes	0	0	0	0.311374	0	0.776419	0	0	0	0	0	0	0.294283	0	0	0	0	0	0	0	0	0	0	0	0	0	0	0
	Selenomonas_sp_OTU_59	Negativicutes	0.309704	0	0	0.261833	0.445809	0.417216	0.422949	0	0	0	0	0	0	0	0	0	0	0	0	0	0	0.269817	0	0	0	0	0	0
	Selenomonas_sputigena	Negativicutes	0.802285	0.860075	0.725405	0.531497	0.445809	1.34794	0.632554	0.604464	0.552379	0.396838	0.319344	0.267235	0.461344	0	0	0	0.541217	0	0	0.40347	0	0.40347	0	0	0	0	0	0
	Veillonella_atypica	Negativicutes	1.1152	0.360021	0.890382	0.261833	0.338956	0.672388	0.696105	0	0.379309	0.677591	0.489472	0.474985	0.495746	2.06697	1.31606	1.1367	0	1.26999	1.55145	1.16461	1.7874	0.99638	1.37485	1.90895	1.02006	1.22344	0	0
	Veillonella_denticariosi	Negativicutes	0	0	0	0	0	0	0	0	0	1.27231	1.1267	0	0	0	0	0	0	0	0	0	0	0	0	2.11707	1.95778	0	0	0
	Veillonella_dispar	Negativicutes	1.41626	0.953045	0.556487	0.579403	0	0.8033	0.642774	1.1268	0.580684	0.762988	1.08628	1.69844	0.440641	1.44812	1.43297	0.853155	1.31935	1.42552	1.32029	0.885706	1.26867	1.13026	1.22465	1.41229	1.54174	2.27861	0.664009	0.717008
	Veillonella_parvula	Negativicutes	0.831794	0.605818	1.35557	0.553562	0.445809	1.05722	0.62171	0.826841	0.825911	0.301835	1.06101	0.829438	0.548482	1.01689	0.812357	1.7348	1.4898	1.05461	1.33201	0.970385	0.935895	1.12099	0.881392	0.855081	1.60858	1.1042	0.639645	0.69282
	Veillonella_rodentium	Negativicutes	0	0	0	0	0	0	0	0	0	0	0	0	0	0	0	0	0	0	0	0	0	0	0	0.298131	0.280607	0	0	0
	Veillonella_rogosae	Negativicutes	0.865679	0.605818	0	0.539156	0.338956	0.461598	0.556632	0.371756	0.580684	0.730781	0.623574	0.679989	1.31807	0.665201	0.525053	0.472871	0.718698	1.13118	1.08727	0.479583	0.562482	0.355099	0.566375	1.02246	0.69267	1.07382	1.59815	1.08569
	Veillonella_sp_HMT_780	Negativicutes	0	0	0	0	0.53016	0	0.732632	0.489045	0.536261	1.08797	0.864288	0	0.294283	0	0	0	0	0.586347	0	0	0	0	0	0.445244	0.369794	0	0	0
	Veillonella_sp_HMT_917	Negativicutes	0.407594	0	0	0	0	0	0	0	0	0	0	0	0	0	0	0	0	0	0	0	0	0	0	0	0	0	0	0
	Veillonella_sp_OTU_154	Negativicutes	0	0	0	0	0	0	0	0	0	0	0	0	0	0	0	0	0	0	0	0	0	0	0.37885	0	0	0	0	0
	Veillonella_sp_OTU_174	Negativicutes	0	0	0	0	0	0	0	0	0	0	0	0	0	0.350545	0.499399	0	0.312199	0	0	0	0	0	0	0	0	0	0	0
	Veillonella_sp_OTU_2	Negativicutes	2.18593	1.69865	1.86098	0.823594	0.602416	2.0679	1.2584	1.7414	1.35081	1.22453	1.49778	1.69374	1.7622	2.3177	2.60987	2.69733	2.4043	2.238	2.48388	2.46296	2.03814	2.03082	2.48527	2.51281	2.57184	2.30428	2.61264	2.52913
	Veillonella_sp_OTU_203	Negativicutes	0	0	0	0	0	0	0	0	0	0	0	0	0	0.495335	0	0	0.371756	0	0	0	0.459293	0.355099	0	0	0	0	0	0.544809
	Veillonella_sp_OTU_214	Negativicutes	0	0	0	0	0	0	0	0	0	0	0	0	0	0.350545	0.288212	0	0	0.586347	0.54696	0.463869	0	0.355099	0.342121	0	0	0.420952	0	0
	Veillonella_tobetsuensis	Negativicutes	0	0	0	0	0	0	0	0	0	0.333699	0	0	0.993283	0	0	0	0	0	0	0	0.324587	0	0	0	0	0	1.55367	0.377463
	Veillonellaceae_G1_HMT_132	Negativicutes	0	0	0	0.261833	0	0.295259	0.321622	0	0	0	0	0.3517	0	0	0	0	0	0	0	0	0	0	0	0	0	0	0	0
	Veillonellaceae_G1_HMT_135	Negativicutes	0	0	0.321622	0	0	0	0	0	0	0	0	0.267235	0	0	0	0	0	0	0	0	0	0	0	0	0	0	0	0
	Veillonellaceae_G1_HMT_145	Negativicutes	0	0	0	0.391532	0	0	0	0	0	0	0	0	0	0	0	0	0	0	0	0	0	0	0	0	0	0	0	0
	Veillonellaceae_G1_HMT_148	Negativicutes	0	0	0.321622	0	0	0	0	0	0	0	0	0	0	0	0	0	0	0	0	0	0	0	0	0	0	0	0	0
	Veillonellaceae_G1_HMT_150	Negativicutes	0	0.30274	0	0.261833	0.338956	0	0	0	0	0	0	0.317797	0	0	0	0	0	0	0	0	0	0	0	0	0	0	0	0
	Veillonellaceae_sp_OTU_146	Negativicutes	0	0	0	0	0	0	0	0	0	0	0	0	0	0.52384	0.680386	0	0.371756	0	0	0.375589	0.459293	0	0.406853	0	0.397237	0.607386	0	0
	Saccharibacteria_TM7_G1_HMT_346	Saccharibacteria	0.368302	0.596144	0.382028	0.712835	0.616974	0.510842	0.803203	0.312199	0.518722	0.253044	0	0.399216	0.461344	0	0	0	0	0	0	0	0	0	0	0	0	0	0	0
	Saccharibacteria_TM7_G1_HMT_347	Saccharibacteria	1.11187	1.00668	0	0.440349	0.338956	0	0.610266	0	0	0	0	0	0	0	0	0	0	0	0	0	0	0	0	0	0	0	0	0
	Saccharibacteria_TM7_G1_HMT_348	Saccharibacteria	0.503757	0.563742	0	0.370288	0.666725	0	1.26898	0	1.14288	0.471922	0	0	0	0	0	0	0	0	0	0	0	0	0	0	0	0	0	0
	Saccharibacteria_TM7_G1_HMT_349	Saccharibacteria	0	0	0	0.370288	0.445809	0	0.642774	0.312199	0	0.301835	0	0.51674	0	0	0	0	0	0	0	0	0	0	0	0	0	0	0	0
	Saccharibacteria_TM7_G1_HMT_352	Saccharibacteria	0.811048	0.30274	0	0	0.338956	0	0	0	0.318573	0.461852	0	0.63027	0.548482	0	0	0	0	0	0	0	0	0	0	0	0	0	0	0
	Saccharibacteria_TM7_G1_HMT_488	Saccharibacteria	0.407594	0.398823	0	0.425892	1.08706	0.295259	1.02885	0.312199	0	0	0	0	0	0	0	0	0	0	0	0	0	0	0	0	0	0	0	0
	Saccharibacteria_TM7_G1_HMT_869	Saccharibacteria	0.309704	0.398823	0	0	0.569784	0	0.480712	0	0	0	0	0	0.387728	0	0	0	0	0	0	0	0	0	0	0	0	0	0	0
	Saccharibacteria_TM7_G1_HMT_952	Saccharibacteria	0.309704	0	0.321622	0	0.918393	0.350545	0.556632	0	0.318573	0.253044	0	0.507241	0	0	0	0	0	0	0	0	0	0	0	0	0	0	0	0
	Saccharibacteria_TM7_G2_HMT_350	Saccharibacteria	0	0	0	0	0.338956	0	0	0	0	0	0	0	0	0	0	0	0	0	0	0	0	0	0	0	0	0	0	0
	Saccharibacteria_TM7_G3_HMT_351	Saccharibacteria	0.407594	0.30274	0	0.654142	0	0.510842	0.522793	0.411236	0.698318	0	0	0.48646	0.510467	0	0	0	0	0	0	0	0	0	0	0	0	0	0	0
	Saccharibacteria_TM7_G4_HMT_355	Saccharibacteria	0	0	0	0	0.445809	0	0.454576	0	0	0	0	0	0	0	0	0	0	0	0	0	0	0	0	0	0	0	0	0
	Saccharibacteria_TM7_G5_HMT_356	Saccharibacteria	0.368302	0.509335	0	0.585352	0.338956	0	0.688035	0.411236	0	0.253044	0	0.417902	0	0	0	0	0	0	0	0	0	0	0	0	0	0	0	0
	Saccharibacteria_TM7_G6_HMT_870	Saccharibacteria	0.718833	0	0	0	0.445809	0	0.711381	0.411236	0	0	0	0.3517	0.416871	0	0	0	0	0	0	0	0	0	0	0	0	0	0	0
	Saccharibacteria_TM7_G8_HMT_955	Saccharibacteria	0	0	0	0	0.602416	0	0	0	0.318573	0	0	0	0	0	0	0	0	0	0	0	0	0	0	0	0	0	0	0
	Treponema_amylovorum	Spirochaetia	0	0	0	0	0	0	0	0	0	0.253044	0	0	0.416871	0	0	0	0	0	0	0	0	0	0	0	0	0	0	0
	Treponema_denticola	Spirochaetia	0	0	0.321622	0.641168	0.338956	0	0.585352	0	0	0.253044	0	0.317797	0	0	0	0	0	0	0	0	0	0	0	0	0	0	0	0
	Treponema_lecithinolyticum	Spirochaetia	0	0	0	0	0	0	0.598256	0	0	0	0	0	0	0	0	0	0	0	0	0	0	0	0	0	0	0	0	0
	Treponema_maltophilum	Spirochaetia	0	0.30274	0	0.425892	0	0	0	0	0	0	0	0.377927	0	0	0	0	0	0	0	0	0	0	0	0	0	0	0	0
	Treponema_medium	Spirochaetia	0.309704	0.30274	0	0.261833	0	0	0	0	0	0	0	0	0	0	0	0	0	0	0	0	0	0	0	0	0	0	0	0
	Treponema_socranskii	Spirochaetia	0.309704	0	0	0	0.338956	0	0.556632	0.371756	0	0.301835	0	0.3517	0	0	0.379309	0	0.312199	0	0	0.285027	0	0.320868	0	0	0	0	0	0
	Treponema_socranskii_subsp_paredis	Spirochaetia	0	0	0	0	0.402707	0	0	0	0	0	0	0	0	0	0	0	0	0	0	0	0	0	0	0	0	0	0	0
	Treponema_socranskii_subsp_socranskii	Spirochaetia	0	0.30274	0	0	0	0	0	0	0	0.253044	0	0	0	0	0	0	0	0	0	0	0	0	0	0	0	0	0	0
	Treponema_sp_HMT_226	Spirochaetia	0	0	0	0	0	0	0.454576	0	0	0	0	0	0	0	0	0	0	0	0	0	0	0	0	0	0	0	0	0
	Treponema_sp_HMT_230	Spirochaetia	0	0	0	0	0	0	0	0	0	0	0	0	0.350545	0	0	0	0	0	0	0	0	0	0	0	0	0	0	0
	Treponema_sp_HMT_231	Spirochaetia	0	0.360021	0	0	0	0.295259	0.321622	0	0	0	0	0	0	0	0	0	0	0	0	0	0	0	0	0	0	0	0	0
	Treponema_sp_HMT_234	Spirochaetia	0	0	0	0.261833	0	0	0	0	0	0	0	0	0	0	0	0	0	0	0	0	0	0	0	0	0	0	0	0
	Treponema_sp_HMT_235	Spirochaetia	0	0	0	0	0	0	0.321622	0	0	0	0	0	0	0	0	0	0	0	0	0	0	0	0	0	0	0	0	0
	Treponema_sp_HMT_237	Spirochaetia	0	0.30274	0.480487	0.344592	0	0	0.422949	0	0	0	0	0.377927	0.387728	0	0	0	0	0	0	0	0	0	0	0	0	0	0	0
	Treponema_sp_HMT_238	Spirochaetia	0	0	0	0.261833	0	0	0	0	0	0	0	0	0	0	0	0	0	0	0	0	0	0	0	0	0	0	0	0
	Treponema_sp_HMT_247	Spirochaetia	0	0	0	0	0	0	0.522793	0	0	0	0	0	0	0	0	0	0	0	0	0	0	0	0	0	0	0	0	0
	Treponema_sp_HMT_258	Spirochaetia	0	0	0	0.409791	0	0	0	0	0	0	0	0	0	0	0	0	0	0	0	0	0	0	0	0	0	0	0	0
	Treponema_sp_HMT_262	Spirochaetia	0	0.428457	0	0	0	0	0.321622	0	0	0	0	0	0.350545	0	0	0	0	0	0	0	0	0	0	0	0	0	0	0
	Treponema_sp_HMT_270	Spirochaetia	0	0	0	0	0	0	0	0	0	0	0	0.449157	0	0	0	0	0	0	0	0	0	0	0	0	0	0	0	0
	Treponema_sp_HMT_951	Spirochaetia	0	0	0	0.440349	0	0	0	0	0	0	0	0	0	0	0	0	0	0	0	0	0	0	0	0	0	0	0	0
	Treponema_sp_OTU_213	Spirochaetia	0	0	0	0	0	0	0.382028	0	0	0	0	0	0.350545	0	0	0	0	0	0	0	0	0	0	0	0	0	0	0
	Treponema_sp_OTU_29	Spirochaetia	0	0	0	0	0	0	0	0	0	0	0	0.267235	0	0	0	0	0	0	0	0	0	0	0	0	0	0	0	0
	Treponema_sp_OTU_90	Spirochaetia	0	0	0	0.48711	0	0	0	0	0	0	0	0	0	0	0	0	0	0	0	0	0	0	0	0	0	0	0	0
	Absconditabacteria_SR1_G1_HMT_345	SR1	0.309704	0	0	0.261833	0.338956	0	0.787298	0	0	0	0	0	0.350545	0	0	0	0	0	0	0	0	0	0	0	0	0	0	0
	Absconditabacteria_SR1_G1_HMT_874	SR2	0.309704	0	0	0	0.569784	0	0.480712	0	0	0	0	0	0.350545	0	0	0	0	0	0	0	0	0	0	0	0	0	0	0
	Absconditabacteria_SR1_G1_HMT_875	SR3	0.599188	0.428457	0	0	0	0	0.808269	0	0	0.253044	0	0	0.68393	0	0	0	0	0	0	0	0	0	0	0	0	0	0	0
	Fretibacterium_fastidiosum	Synergistia	0	0	0.45431	0.370288	0	0	0	0	0	0	0	0.3517	0	0	0	0.447214	0	0	0	0	0	0	0	0	0	0	0	0
	Fretibacterium_sp_HMT_359	Synergistia	0	0.360021	0	0	0	0	0	0	0	0	0	0	0	0	0	0	0	0	0	0	0	0	0	0	0	0	0	0
	Fretibacterium_sp_HMT_360	Synergistia	0	0	0	0.344592	0	0	0.321622	0	0	0	0	0.3517	0	0	0	0	0	0	0	0	0	0	0	0	0	0	0	0
	Fretibacterium_sp_HMT_362	Synergistia	0	0	0.422949	0.425892	0	0	0	0	0	0	0	0	0	0	0	0	0	0	0	0	0	0	0	0	0	0	0	0
	Pyramidobacter_piscolens	Synergistia	0	0	0	0	0	0	0	0	0	0	0	0	0	0.638015	0	0	0	0	0	0	0	0	0	0	0	0	0	0
IMAGE (BOTTOM)
ABUNDANCE_II	Relative class abundance, untransformed	Sample	A1_In	A2_In	B_In	C_In	D_In	E_In	F_In	G_In	H_In	I_In	J_In	K_In	L_In	A1_29	A2_29	B_29	C_29	D_29	D_29	E_29	F_29	G_29	H_29	I_29	J_29	K_29	L_29	L_29
		Class (as a column) and Library (as a row)	TQ_005	TQ_045	TQ_049	TQ_071	TQ_082	TQ_085	TQ_087	TQ_088	TQ_089	TQ_094	TQ_095	TQ_100	TQ_101	TQ_017	TQ_046	TQ_051	TQ_081	TQ_104	TQ_112	TQ_107	TQ_109	TQ_110	TQ_111	TQ_118	TQ_119	TQ_125	TQ_127	TQ_128
		Bacilli	34.1555	46.6871	50.5116	34.9297	23.7651	37.7	38.1818	56.0335	52.6212	62.5585	68.7717	40.625	36.0899	6.4912	2.7372	1.8895	1.0766	11.0972	6.7038	4.2548	4.9699	6.5653	9.0593	14.6239	10.7959	12.1756	22.551	14.68
		SR1	0.1473	0.0337	0	0.0047	0.1186	0	0.8644	0	0	0.0041	0	0	0.249	0	0	0	0	0	0	0	0	0	0	0	0	0	0	0
		Betaproteobacteria	8.7183	10.3712	2.7376	33.0612	30.2593	5.8983	6.3922	0.992	9.3783	4.7075	0.2554	8.2757	5.2892	0.8584	0.9608	0.3699	0.8481	0.1546	0.1094	0.5228	0.4337	0.2702	5.1501	0.0079	0	0	0.0108	0.0136
		Actinobacteria	8.9392	10.7415	4.4632	14.0519	10.5522	10.7292	10.1482	6.086	5.4077	4.1085	2.3414	3.1353	12.1858	0.3164	0.4561	0.21	0.1715	0.2093	0.2785	0.1324	0.0889	0.1166	0.9601	0.9907	0.3358	0.6072	1.134	0.4
		Gammaproteobacteria	1.6019	4.2259	11.6638	1.202	3.8203	2.3851	3.3188	5.8762	3.8154	14.4162	17.5905	5.68	7.1153	0.0602	0.0414	0.07	0	0.1001	0.005	0.0066	0	0.3126	0.0823	0.5897	1.9912	1.0469	3.6397	0.8607
		Bacteroidia	6.9964	11.0701	2.2055	4.8972	5.7042	2.2868	9.7	10.0067	9.1821	2.8477	0.3752	6.5655	10.0726	10.1055	14.4328	7.088	7.5274	12.3885	2.1833	20.4209	11.8411	17.4864	21.4578	0.0314	6.6456	1.7064	1.053	0.8065
		Clostridia	0.5982	0.5303	3.7176	3.437	1.9101	3.3469	2.7535	0.515	1.2717	0.4007	0.0677	3.8578	3.3044	16.9881	4.0712	18.1246	30.5002	0	0.2586	6.1275	26.0951	17.8519	1.9134	0	0	4.5121	11.9937	38.8818
		Negativicutes	30.6756	10.7414	17.6078	2.0236	1.2382	28.727	5.4635	11.752	4.5804	7.1916	10.112	18.9485	16.3884	54.8494	62.8534	65.8502	45.698	35.1736	51.5715	42.8271	32.9997	23.7761	46.5027	78.8899	73.6294	64.2798	59.3693	42.9345
		Coriobacteriia	1.5927	0.6062	0.1173	0.338	0.0132	1.9005	0.064	0.0763	0.0412	0.0083	0.0521	0.2952	0.1433	0.5874	1.3825	0.5798	0.0095	0.0455	0.2188	0.4698	0.0778	0.106	0.0617	0.0079	0.7903	0.0209	0	0
		Flavobacteriia	0.8745	0.6987	0.5646	0.2159	6.5208	0.038	5.5383	3.0714	2.8639	1.0251	0.0208	2.1479	0.5281	0	0.0622	0	2.2201	0.4639	0.368	0.0795	0.7226	0.8372	0.8093	4.6546	0.3235	0	0	0.0136
		Alphaproteobacteria	0.0092	0	0	0.0517	0	0	0	0	0	0	0.0104	0	0.0075	0	0	0	0	0	0	0	0	0	0	0	0	0	0	0
		Erysipelotrichia	0.1657	0.0421	0.032	0.169	0.0922	1.1282	0	0.0191	0.0414	0.0289	0.0052	0.4123	0.166	0.0301	0	0	0.0762	0	0	0.0794	0	0.0106	0	0	0	0.2094	0	0.0136
		Campylobacteria	0.0829	0.5219	0.4154	0.1361	0.0791	0.4013	0.5443	0.248	0.1964	0.1488	0.0574	0.4427	1.3733	3.5241	7.0782	2.8392	6.3744	6.4854	3.6205	2.7528	8.3056	4.5782	5.4588	0	5.4011	0.7014	0.2214	0.3999
		Deltaproteobacteria	0	0	0	0.0188	0	0	0	0	0	0	0	0	0	0	0	0	0	0	0	0	0	0	0	0	0	0	0	0
		Cytophagia	0	0	0	0.0141	0	0	0	0	0	0	0	0	0.0075	0	0	0	0	0	0	0	0	0	0	0	0	0	0	0
		Chitinophagia	0	0	0	0.0141	0	0	0	0	0	0.0041	0	0	0	0	0	0	0	0	0	0	0	0	0	0	0	0	0	0
		Synergistia	0	0.0168	0.0746	0.0658	0	0	0.0107	0	0	0	0	0.0306	0	0.1657	0	0.04	0	0	0	0	0	0	0	0	0	0	0	0
		Fusobacteriia	2.9644	2.1972	5.7947	4.3193	12.765	5.2929	10.9485	5.1894	8.5514	2.4097	0.3389	9.0289	6.7153	6.0242	5.903	2.9392	5.4882	33.8821	34.6827	22.32	14.4651	28.0787	8.5448	0.2044	0.0871	14.7405	0.027	0.9962
		Gracilibacteria_(GN02)	0.0552	0.0337	0	0	0.2503	0	0.3415	0	0	0.0041	0	0	0	0	0	0	0	0	0	0	0	0	0	0	0	0	0	0
		Chloroflexia	0	0	0	0	0	0	0	0	0	0	0	0	0.0075	0	0	0	0	0	0	0	0	0	0	0	0	0	0	0
		Mollicutes	0	0.0084	0	0.0329	0	0	0	0	0	0	0	0.0204	0	0	0	0	0	0	0	0	0	0	0	0	0	0	0	0
		Spirochaetia	0.0184	0.0841	0.064	0.3522	0.0527	0.0076	0.5443	0.0191	0	0.0206	0	0.1121	0.0981	0	0.0207	0	0.0095	0	0	0.0066	0	0.0106	0	0	0	0	0	0
		Saccharibacteria	2.4028	1.389	0.032	0.6668	2.8587	0.1589	5.1862	0.1143	2.0472	0.1157	0	0.4225	0.2565	0	0	0	0	0	0	0	0	0	0	0	0	0	0	0

## Sheet: F03b
IMAGE
					Independent-Samples Mann-Whitney U Test
Mean relative abundance	Class	Inoculum	Print	Log2fold	p	adj. P
	Chloroflexia	0.000576923	0
	Chitinophagia	0.0014	0
	Deltaproteobacteria	0.00144615	0
	Cytophagia	0.00166154	0
	Mollicutes	0.00474615	0
	Alphaproteobacteria	0.00606154	0
	Synergistia	0.0152692	0.0158231	0.0514028
	Gracilibacteria	0.0526769	0
	Spirochaetia	0.105631	0.00364615	-4.85651	0.000432	0.009936
	SR1	0.109369	0		0.001475	0.033925
	Erysipelotrichia	0.177085	0.0317308	-2.48048	0.004676	0.107548
	Campylobacteria	0.357508	4.02903	3.49439	0.001164	0.026772
	Coriobacteriia	0.403715	0.325058	-0.312643
	Saccharibacteria	1.20389	0		4e-06	9.2e-05
	Flavobacteriia	1.85446	0.779365	-1.25063
	Clostridia	1.97776	11.6732	2.56126
	Fusobacteriia	5.88582	11.0453	0.908121
	Bacteroidia	6.30077	9.76607	0.632251
	Gammaproteobacteria	6.36242	0.500281	-3.66876	2.5e-05	0.000575
	Actinomycetota	7.91462	0.415123	-4.25291	7e-06	0.000161
	Betaproteobacteria	9.71817	0.735854	-3.72319	6.7e-05	0.001541
	Negativicutes	12.7269	52.8216	2.05324	1.1e-05	0.000253
	Bacilli	44.8177	7.85809	-2.51182	7e-06	0.000161
Relative abundances	Class
	Go to the F03a datasheet, lines 597 - 621.

## Sheet: F03c
IMAGE
DIVERSITY	Sample	A1_In	A2_In	B_In	C_In	D_In	E_In	F_In	G_In	H_In	I_In	J_In	K_In	L_In	A1_29	A2_29	B_29	C_29	D_29	D_29	E_29	F_29	G_29	H_29	I_29	J_29	K_29	L_29	L_29	Mean	SD	Mean	SD
	Group	In.	In.	In.	In.	In.	In.	In.	In.	In.	In.	In.	In.	In.	Pr.	Pr.	Pr.	Pr.	Pr.	Pr.	Pr.	Pr.	Pr.	Pr.	Pr.	Pr.	Pr.	Pr.	Pr.	In.	In.	Pr.	Pr.	Independent-Samples Mann-Whitney U Test In. vs Pr.
	Index (as a column) and Library (as a row)	TQ_005	TQ_045	TQ_049	TQ_071	TQ_082	TQ_085	TQ_087	TQ_088	TQ_089	TQ_094	TQ_095	TQ_100	TQ_101	TQ_017	TQ_046	TQ_051	TQ_081	TQ_104	TQ_112	TQ_107	TQ_109	TQ_110	TQ_111	TQ_118	TQ_119	TQ_125	TQ_127	TQ_128	n/a	n/a	n/a	n/a	p	adj. P
	S	218	214	140	280	202	175	228	150	179	205	122	191	209	90	95	64	90	65	67	85	87	116	106	65	62	57	54	58	193.308	41.3952	77.4	19.3789	9.9e-05	0.000396
	J'	0.6606	0.654	0.6268	0.5619	0.6869	0.6786	0.7558	0.5706	0.6789	0.5305	0.4221	0.6687	0.6689	0.5399	0.5074	0.438	0.522	0.6228	0.5386	0.531	0.6042	0.556	0.5375	0.5068	0.5282	0.5639	0.5379	0.4351	0.628023	0.086404	0.531287	0.0498539	0.001602	0.006408
	H'(loge)	3.557	3.509	3.098	3.166	3.646	3.505	4.103	2.859	3.522	2.824	2.028	3.512	3.573	2.429	2.311	1.822	2.349	2.6	2.265	2.359	2.698	2.643	2.506	2.116	2.18	2.28	2.146	1.767	3.30015	0.515011	2.29807	0.269556	9.9e-05	0.000396
	1-Lambda'	0.9348	0.945	0.9106	0.8828	0.9315	0.9425	0.9649	0.8785	0.9375	0.8424	0.7719	0.9534	0.9468	0.8534	0.7699	0.6872	0.8134	0.8938	0.8186	0.8255	0.8982	0.8756	0.8288	0.786	0.7797	0.8292	0.7661	0.7209	0.910969	0.0545651	0.809753	0.0598113	0.000299	0.001196

## Sheet: F03d
IMAGE (TOP)
		Condition	n/a	n/a	n/a	AN	AN	AN	AN	AN	AN	AN	AN	AN	AN	AN	AN	AN	AN	AE	AE	AE	n/a	AN	AN/AE
ABUNDANCE_I	Relative species abundance after 4th-root transformation	Inoculum, medium or average profile	In	In	In	4	10	28	29	29	30	39	34	40	41	60	74	87	88	7	23	35	In_mean	29_mean	All_media_mean
	Species or OTU	Class (as a column) and Library (as a row)	TQ_005	TQ_027	TQ_045	TQ_015	TQ_014	TQ_013	TQ_017	TQ_046	TQ_008	TQ_009	TQ_010	TQ_011	TQ_012	TQ_065	TQ_064	TQ_068	TQ_070	TQ_028	TQ_031	TQ_039	n/a	n/a	n/a
	Abiotrophia_defectiva	Bacilli	0.0368256	0	0.159946	0	0.794386	0	0	0	0	0	0	0	0	0	0	0	0.00551177	0	0	0	0.0655906	0	0.0470528
	Absconditabacteria_SR1_G1_HMT_345	SR1	0.00920641	0	0	0	0	0	0	0	0	0	0	0	0	0	0	0	0	0	0	0	0.0030688	0	0
	Absconditabacteria_SR1_G1_HMT_874	SR1	0.00920641	0.0561209	0	0	0	0	0	0	0	0	0	0	0	0	0	0	0	0	0	0	0.0217758	0	0
	Absconditabacteria_SR1_G1_HMT_875	SR1	0.12889	0	0.0336729	0	0	0	0	0	0	0	0	0	0	0	0	0	0	0	0	0	0.0541875	0	0
	Achromobacter_spanius	Betaproteobacteria	0	0.00374139	0	0	0	0	0	0	0	0	0	0	0	0	0	0	0	0	0	0	0.00124713	0	0
	Actinomyces_dentalis	Actinomycetota	0.00920641	0	0	0	0	0	0	0	0	0	0	0	0	0	0	0	0	0	0	0	0.0030688	0	0
	Actinomyces_georgiae	Actinomycetota	0	0.0860521	0	0	0	0	0	0	0	0	0	0	0	0	0	0	0	0	0	0	0.028684	0	0
	Actinomyces_gerencseriae	Actinomycetota	0.0552384	0.0486381	0.0252547	0	0	0	0	0	0	0	0	0	0	0	0	0	0.0220471	0	0	0	0.0430437	0	0.00129689
	Actinomyces_graevenitzii	Actinomycetota	0.0184128	0	0	0	0	0	0	0	0	0	0.0262433	0	0	0	0	0	0	0	0	0	0.00613761	0	0.00154372
	Actinomyces_johnsonii	Actinomycetota	0.0184128	0.0299312	0	0	0	0	0	0	0	0	0	0	0	0	0.0052086	0	0	0	0	0	0.0161147	0	0.000306389
	Actinomyces_massiliensis	Actinomycetota	0.294605	4.49342	0.361983	0	0	0	0	0	0	0	0	0	0	0	0	0	0.00551177	0	0	0	1.71667	0	0.000324222
	Actinomyces_meyeri	Actinomycetota	0	0.0411553	0.0168364	0	0	0	0	0	0	0	0	0	0	0	0	0	0	0	0	0	0.0193306	0	0
	Actinomyces_naeslundii	Actinomycetota	0.0276192	1.40302	0.0673457	0	0	0	0	0	0	0	0	0	0	0	0.0052086	0	0	0	0	0	0.499329	0	0.000306389
	Actinomyces_odontolyticus	Actinomycetota	0.110477	0.00748279	0	0	0	0	0.0150602	0.00691228	0.0477373	0.0144383	0.24275	0	0	0	0	0.324136	0	0	0	0	0.0393199	0.0109863	0.0382962
	Actinomyces_oris	Actinomycetota	0.046032	0.228225	0.134691	0	0	0	0	0	0	0	0.0196825	0	0	0	0.0052086	0	0	0	0	0	0.136316	0	0.00146418
	Actinomyces_sp_HMT_169	Actinomycetota	0.81937	8.35828	0.715548	0	0	0	0.0150602	0.00691228	0	0	0	0	0	0	0	0.0395288	0.0771647	0	0.0924868	0	3.29773	0.0109863	0.0135972
	Actinomyces_sp_HMT_170	Actinomycetota	0.0184128	0	0.0168364	0	0	0	0	0	0	0	0	0	0	0	0	0	0	0	0	0	0.0117497	0	0
	Actinomyces_sp_HMT_171	Actinomycetota	0.0368256	0.138432	0.0168364	0	0	0	0	0	0	0	0	0	0	0	0	0	0	0	0	0	0.0640312	0	0
	Actinomyces_sp_HMT_172	Actinomycetota	0.184128	0.00374139	0	0	0	0	0	0	0	0	0	0	0	0	0	0.0711519	0	0	0	0	0.0626232	0	0.0041854
	Actinomyces_sp_HMT_175	Actinomycetota	0.00920641	0.0112242	0	0	0	0	0	0	0	0	0	0	0	0	0	0	0	0	0.0054404	0	0.0068102	0	0.000320024
	Actinomyces_sp_HMT_178	Actinomycetota	0	0	0	0	0	0	0	0	0	0	0	0	0	0	0	0.00790576	0	0	0	0	0	0	0.000465045
	Actinomyces_sp_HMT_180	Actinomycetota	0.0920641	0.0561209	0	0	0	0	0	0.00691228	0.114569	0	1.10878	0.0292569	0	0	0.0364602	0.0237173	0	0	0	0	0.049395	0.00345614	0.0776291
	Actinomyces_sp_HMT_448	Actinomycetota	0.138096	0.695899	0.841822	0	0	0	0	0	0	0	0	0	0	0	0	0	0	0	0	0	0.558606	0	0
	Actinomyces_sp_HMT_525	Actinomycetota	0	0.00748279	0.00841822	0	0	0	0	0	0	0	0	0	0	0	0	0	0	0	0	0	0.00530034	0	0
	Actinomyces_sp_HMT_877	Actinomycetota	0	0.119725	0.0168364	0	0	0	0	0	0	0	0	0	0	0	0	0.0158115	0.0220471	0	0	0	0.0455204	0	0.00222698
	Actinomyces_sp_HMT_896	Actinomycetota	0.0368256	0.0448967	0.00841822	0	0	0	0	0	0	0	0	0	0	0	0	0	0	0	0	0	0.0300469	0	0
	Actinomyces_sp_HMT_897	Actinomycetota	0	0.0149656	0	0	0	0	0	0	0	0	0	0	0	0	0	0	0	0	0	0	0.00498853	0	0
	Aggregatibacter_actinomycetemcomitans	Gammaproteobacteria	0	0.0224484	0	0	0	0	0	0	0	0	0	0	0	0	0	0	0	0	0	0	0.00748279	0	0
	Aggregatibacter_aphrophilus	Gammaproteobacteria	0	0.0486381	0	0	0	0	0	0	0	0	0	0	0.359389	0	0	0	0	0	0	0	0.0162127	0	0.0211405
	Aggregatibacter_sp_HMT_458	Gammaproteobacteria	0.00920641	0.0336726	0.075764	0	0.286862	0	0	0	0	0	0	0	0.0898473	0	0	0	0	0	0.0108808	0.00633794	0.0395476	0	0.0231722
	Allisonella_histaminiformans	Negativicutes	0	0.00748279	0	0	0	0	0	0	0	0	0	0	0	0	0	0	0	0	0	0	0.00249426	0	0
	Alloprevotella_rava	Bacteroidia	0	0	0	1.80966	0	0	0.0150602	0	0	0	0	0	0	0.00632151	0.0937549	0	0	0	0	0	0	0.00753012	0.113223
	Alloprevotella_sp_HMT_308	Bacteroidia	0.00920641	0	0	0	0	0	0	0	0	0	0	0	0	0	0	0	0	0	0	0	0.0030688	0	0
	Alloprevotella_sp_HMT_913	Bacteroidia	0	0.018707	0	0	0	0	0	0	0	0	0	0	0	0	0	0	0	0	0	0	0.00623566	0	0
	Alloprevotella_sp_HMT_914	Bacteroidia	0	0.0149656	0	0	0	0	0	0	0	0	0	0	0	0	0	0	0	0	0	0	0.00498853	0	0
	Alloprevotella_tannerae	Bacteroidia	0	0	0.0168364	0	0	0	0	0	0	0	0	0	0	0	0	0	0	0	0	0	0.00561214	0	0
	Anaerobacillus_alkalidiazotrophicus	Bacilli	0	0.00374139	0	0	0	0	0	0	0	0	0	0	0	0	0	0	0	0	0	0	0.00124713	0	0
	Anaerococcus_hydrogenalis	Clostridia	0	0.00374139	0	0	0	0	0	0	0	0	0	0	0	0	0	0	0	0	0	0	0.00124713	0	0
	Anaerococcus_prevotii	Clostridia	0	0.00374139	0	0	0	0	0	0	0	0	0	0	0	0	0	0	0	0	0	0	0.00124713	0	0
	Anaeroglobus_geminatus	Negativicutes	0	0	0.0673457	0	0	0	0.0301205	5.83397	0	0	0	0	0	0	9.27132	0	0	0	0	0	0.0224486	2.93204	0.890318
	Atopobium_parvulum	Coriobacteriia	1.27048	0.0299312	0.336729	0	0	0	0.391566	0.179719	0.553752	0	0	0.390092	0	0.00632151	0.755248	1.86576	3.31808	0	0	0	0.545715	0.285643	0.438855
	Atopobium_rimae	Coriobacteriia	0.0736513	0.0112242	0.075764	0	0	0	0.0150602	0	0	0	0	0	0	0	0.0989635	0.339948	0.176377	0	0	0	0.0535465	0.00753012	0.0370793
	Bacteroidales_G2_HMT_274	Bacteroidia	0.0552384	0.32176	0.193619	0	0	0	0	0	0	0	0	0	0	0	0	0	0	0	0	0	0.190206	0	0
	Bacteroidetes_G3_HMT_365	Bacteroidia	0.00920641	0	0	0	0	0	0	0	0	0	0	0	0	0	0	0	0	0	0	0	0.0030688	0	0
	Bacteroidetes_G5_HMT_511	Bacteroidia	0	0	0.0252547	0	0	0	0	0	0	0	0	0	0	0	0	0	0	0	0	0	0.00841822	0	0
	Bergeyella_sp_HMT_322	Flavobacteriia	0.193335	0.194553	0.395656	0.00545078	0	0	0	0	0	0	0	0	0	0	0	0	0	0	0	0	0.261181	0	0.000320634
	Bergeyella_sp_HMT_900	Flavobacteriia	0	0	0.0168364	0	0	0	0	0	0	0	0	0	0	0	0	0	0	0	0	0	0.00561214	0	0
	Bifidobacterium_animalis	Actinomycetota	0	0.00374139	0	0	0	0	0	0	0	0	0	0	0	0	0	0	0	0	0	0	0.00124713	0	0
	Bifidobacterium_dentium	Actinomycetota	0.0644449	0.00748279	0.075764	0	0	0	0.195783	0.0552983	0.295971	0.0866301	0	0	0	68.7022	0.322933	0.00790576	0.0496059	0.00608902	0	0	0.0492305	0.125541	4.10132
	Campylobacter_concisus	Campylobacteria	0	0.0336726	0.00841822	0	0.0926784	0	0.858434	0	0	0	0	0	0	0	0	0	0	0	0	0	0.0140303	0.429217	0.0559478
	Campylobacter_gracilis	Campylobacteria	0.0828577	0.800658	0.412493	0	0	0	2.62048	6.98832	0	0	0	0	0.285878	0	1.56258	3.20974	0.198424	0	0	0	0.432003	4.8044	0.874437
	Campylobacter_showae	Campylobacteria	0	0.572433	0.101019	0	0	0	0	0.048386	0	0	0	0	0.212366	0	0	0	0	0	0	0	0.224484	0.024193	0.0153384
	Capnocytophaga_gingivalis	Flavobacteriia	0.414288	0.157139	0.0505093	0	0	0	0	0.00691228	0	0	0	0	0	0	0	1.35979	0.0551177	0	0	0	0.207312	0.00345614	0.0836365
	Capnocytophaga_granulosa	Flavobacteriia	0.046032	0	0.0336729	0	0	0	0	0	0	0	0	0	0	0	0	0	0	0	0	0	0.0265683	0	0
	Capnocytophaga_leadbetteri	Flavobacteriia	0.0276192	0.217001	0.0336729	0	0	0	0	0	0	0	0	0	0	0	0	0.0237173	0	0	0	0	0.0927643	0	0.00139513
	Capnocytophaga_sp_HMT_324	Flavobacteriia	0	0.0224484	0	0	0	0	0	0	0	0	0	0	0	0	0	0	0	0	0	0	0.00748279	0	0
	Capnocytophaga_sp_HMT_326	Flavobacteriia	0.046032	0.445226	0.0505093	0	0	0	0	0	0	0	0	0	0	0	0	0	0	0	0	0	0.180589	0	0
	Capnocytophaga_sp_HMT_332	Flavobacteriia	0	0.00748279	0	0	0	0	0	0	0	0	0	0	0	0	0	0	0	0	0	0	0.00249426	0	0
	Capnocytophaga_sp_HMT_336	Flavobacteriia	0.00920641	0.0448967	0.00841822	0.0327047	0	0	0	0.0552983	0	0	0	0	0	0	0.0208344	0.110681	0	0	0	0	0.0208405	0.0276491	0.0129128
	Capnocytophaga_sp_HMT_338	Flavobacteriia	0.00920641	0.00748279	0	0	0	0	0	0	0	0	0	0	0	0	0	0	0	0	0	0	0.00556307	0	0
	Capnocytophaga_sputigena	Flavobacteriia	0.0828577	0.796917	0.0505093	0	0	0	0	0	0	0	0	0	0	0	0	0	0	0	0	0	0.310095	0	0
	Cardiobacterium_hominis	Gammaproteobacteria	0.570797	0.665968	0.387238	0	0.308928	0	0.0301205	0	0	0	0	0	0	0	0	0	0	0	0	0	0.541335	0.0150602	0.019944
	Cardiobacterium_valvarum	Gammaproteobacteria	0.0368256	0.419036	0.0168364	0	0	0	0	0	0	0	0	0	0	0	0	0	0	0	0	0	0.157566	0	0
	Catonella_morbi	Clostridia	0	0.00748279	0.00841822	0	0	0	0	0	0	0	0	0	0	0	0	0	0.0275588	0	0	0	0.00530034	0	0.00162111
	Caulobacter_sp_HMT_002	Alphaproteobacteria	0	0	0	0	0	0	0	0	0	0	0	0	0	0.00632151	0	0	0	0	0	0	0	0	0.000371854
	Corynebacterium_amycolatum	Actinomycetota	0	0	0	0	0	0	0	0	0	0	0	0	0	0	0	0.126492	0	0.012178	0	0	0	0	0.00815707
	Corynebacterium_durum	Actinomycetota	0.405082	1.5452	0.227292	0	0	0	0	0	0	0	0	0	0	0	0	0	0	0.0913353	1.1316	0	0.725857	0	0.0719376
	Corynebacterium_matruchotii	Actinomycetota	0.0736513	0.8044	0.151528	0	0	0	0	0	0	0	0	0	0	0	0	0	0	0	0	0	0.343193	0	0
	Cryptobacterium_curtum	Coriobacteriia	0.0276192	0	0.0505093	0	0	0	0.105422	0.601369	0	45.4038	0	0	0	0	0.135424	2.51403	2.811	0	0	0	0.0260428	0.353395	3.03359
	Curvibacter_gracilis	Betaproteobacteria	0	0	0	0	0	0	0	0	0	0	0	0	0	0.00632151	0	0	0	0	0	0	0	0	0.000371854
	Dialister_invisus	Negativicutes	0.211747	0.0112242	0.14311	0	0	0	0	0.0552983	0	0	0	0	0	0	0.0052086	0.00790576	0	0	0	0	0.122027	0.0276491	0.00402427
	Dialister_pneumosintes	Negativicutes	0.0184128	0.00374139	0.00841822	3.21596	0	0	0.0301205	1.05067	0	0	0	0	0	0	0.0937549	16.0013	26.5336	0	0	0	0.0101908	0.540394	2.76032
	Dialister_sp_HMT_119	Negativicutes	0	0	0	0	0	0	0	0	0	0	0	0	0	0	0	0	0	0.00608902	0	0	0	0	0.000358178
	Dyella_koreensis	Gammaproteobacteria	0	0.00374139	0	0	0	0	0	0	0	0	0	0	0	0	0	0	0	0	0	0	0.00124713	0	0
	Eikenella_corrodens	Betaproteobacteria	0.0736513	0.119725	0.0252547	0	9.75771	0	0.828313	0.953895	0	0	0	0	17.7326	0	0	0	0	0	0	0	0.0728768	0.891104	1.72191
	Eubacterium_brachy	Clostridia	0	0.0224484	0.00841822	0	0	0	0	0	0	0	0	0	0	0	0	0	0	0	0	0	0.0102889	0	0
	Eubacterium_sulci	Clostridia	0.00920641	0	0	0	0	0	0.271084	0	0.295971	0	0	0	0	0	0	0	0	0	0	0	0.0030688	0.135542	0.0333562
	Eubacterium_yurii	Clostridia	0	0.0785693	0.00841822	0	0	0	0	0	0	0	0	0	0	0	0	4.49047	0.876371	0	0	0	0.0289958	0	0.315697
	Fervidicola_ferrireducens	Clostridia	0	0	0	0	0	0	0	0	0	0.00481278	0	0	0	0	0	0	0	0	0	0	0	0	0.000283105
	Finegoldia_magna	Clostridia	0	0.00748279	0	0	0	0	0	0	0	0	0	0	0	0	0	0	0	0	0	0	0.00249426	0	0
	Fretibacterium_sp_HMT_359	Synergistia	0	0	0.0168364	0	0	0	0	0	0	0	0	0	0	0	0	0	0	0	0	0	0.00561214	0	0
	Fusobacterium_nucleatum	Fusobacteriia	0.0368256	0.198294	0.159946	0.00545078	0.00441326	0	0.0301205	0.172807	0	0	0	0	0	0	0.182301	0	0	0	0	0	0.131689	0.101464	0.0232408
	Fusobacterium_nucleatum_subsp_animalis	Fusobacteriia	0	0	0	0.0218031	0.0264795	0	0.0150602	0.0138246	0	0	0	0	0	0	0.0572947	0	0	0	0	0	0	0.0144424	0.00790954
	Fusobacterium_nucleatum_subsp_vincentii	Fusobacteriia	0.0552384	0.224484	0.0926004	0	0	0	0	0.103684	0	0	0	0	0	0	0.276056	0	0	0	0	0	0.124108	0.0518421	0.0223377
	Fusobacterium_periodonticum	Fusobacteriia	0.00920641	0.00374139	0.00841822	0	0	0	0.376506	0.0414737	0	0	0	0	0	0	0.0572947	0	0	0	0	0	0.00712201	0.20899	0.0279573
	Fusobacterium_sp_HMT_203	Fusobacteriia	0.0276192	0.48264	0.00841822	0	0.00882651	0	0.451807	0.0760351	0	0	0	0	0	0	0.140632	0	0	0	0	0	0.172892	0.263921	0.0398412
	Fusobacterium_sp_HMT_204	Fusobacteriia	0.0276192	0.662227	0.117855	0	0	0	0	0.421649	0	0	0	0	0	0	0.479192	0	0	0	0	0	0.269234	0.210825	0.0529906
	Gemella_haemolysans	Bacilli	0.313018	0.280605	0.252547	0	0	0.454194	0	0	0	0	0	0	0	0.012643	0	0.0553403	0.0220471	0	0	0	0.282056	0	0.0320132
	Gemella_morbillorum	Bacilli	0.405082	0.467674	0.23571	0	0	0.0154839	0.135542	0.0276491	0	0	0	0	0	0	0	2.51403	2.74486	0	0	0	0.369489	0.0815957	0.319857
	Gemella_sanguinis	Bacilli	0.165715	0.0224484	0.00841822	0	0	0	0.421687	0.117509	0	0	0.0131216	0	0	0	0	0.118586	0.132282	0	0.114248	0	0.0655273	0.269598	0.0539667
	Gracilibacteria_GN02_G1_HMT_872	Gracilibacteria_(GN02)	0.0552384	0.0860521	0.0336729	0	0	0	0	0	0	0	0	0	0	0	0	0	0	0	0	0	0.0583211	0	0
	Granulicatella_adiacens	Bacilli	3.41558	1.37683	2.47496	0	0.251556	0.113548	0.0903614	0.103684	0.305518	0	0.104973	0	0	0.025286	0.171884	0.173927	0.424406	0	0.669169	0	2.42246	0.0970228	0.143195
	Granulicatella_elegans	Bacilli	0.322224	0.280605	0.816567	0	0.00882651	1.74968	0	0	0	0.0192511	0	0	0	0	0	0.0158115	0.0496059	0	0.0108808	0	0.473132	0	0.109062
	Haemophilus_parainfluenzae	Gammaproteobacteria	0.0828577	4.29512	1.59946	0	1.17834	0	0.0301205	0	0	0	0	0	0	0	0.0104172	0	0	0	0.326424	0.0507035	1.99248	0.0150602	0.0938826
	Haemophilus_sputorum	Gammaproteobacteria	0.00920641	0.396588	0.00841822	0	0	0	0	0	0	0	0	0	0.0163359	0	0	0	0	0	0	0	0.138071	0	0.000960933
	Herbaspirillum_huttiense_subsp_huttiense	Betaproteobacteria	0	0.00374139	0	0	0	0	0	0	0	0	0	0	0	0	0	0	0	0	0	0	0.00124713	0	0
	Hydrotalea_flava	Chitinophagia	0	0.0112242	0	0	0	0	0	0	0	0	0	0	0	0	0	0	0	0	0	0	0.00374139	0	0
	Johnsonella_ignava	Clostridia	0	0.0112242	0.0420911	0	0	0	0	0	0	0	0	0	0	0	0	1.9211	0	0	0	0	0.0177718	0	0.113006
	Kingella_oralis	Betaproteobacteria	0.911434	4.97231	0.277801	0	0.0529591	0	0	0	0	0	0	0	0	0	0	0	0	0	0	0	2.05385	0	0.00311524
	Kingella_sp_HMT_459	Betaproteobacteria	0.0276192	0.34795	0.126273	0	0	0	0	0	0	0	0	0	0	0	0	0	0	0	0	0	0.167281	0	0
	Knoellia_locipacati	Actinomycetota	0	0.00374139	0	0	0	0	0	0	0	0	0	0	0	0	0	0	0	0	0	0	0.00124713	0	0
	Lachnoanaerobaculum_orale	Clostridia	0	0	0.00841822	0	0	0	0	0	0	0	0	0	0	0	0	0	0	0	0	0	0.00280607	0	0
	Lachnoanaerobaculum_saburreum	Clostridia	0.00920641	0.0785693	0.0252547	0	0	0	0	0.0276491	0.00954745	0	0	0	0	0	0.026043	0.237173	0.264565	0	0	0	0.0376768	0.0138246	0.033234
	Lachnospiraceae_G2_HMT_096	Clostridia	0.10127	0	0	0	0	0	0	0	0	0	0	0	0	0	0	0	0	0	0	0	0.0337568	0	0
	Lachnospiraceae_G3_HMT_100	Clostridia	0	0.00374139	0	0	0	0	0	0	0	0	0	0	0	0	0	0	0	0	0	0	0.00124713	0	0
	Lactobacillus_acidophilus	Bacilli	0	0.0823107	0	0	0	0	0	0	0	0	0	0	0	0	0	0	0	0	0	0	0.0274369	0	0
	Lactobacillus_fermentum	Bacilli	0	0.00374139	0.00841822	0	0	0	0	0.0345614	0	0	0	0	0	6.33416	0	0.0237173	0.00551177	0	0	0	0.0040532	0.0172807	0.37635
	Lactobacillus_gasseri	Bacilli	0	0.00374139	0	0	0	0	0	0	0	0	0	0	0	0	0	0	0	0	0	0	0.00124713	0	0
	Lactobacillus_salivarius	Bacilli	0	0	0	0	0	0	0.0150602	0	0	0	0	0	0	0	0	0	0	0	0	0	0	0.00753012	0.000885897
	Lactobacillus_vaginalis	Bacilli	0.00920641	0.00374139	0.14311	0	0	0.572903	0	0.110597	0	0	0	0	0	0	0.302099	0.0158115	0.0275588	0	0	0	0.0520192	0.0552983	0.0605276
	Lautropia_mirabilis	Betaproteobacteria	4.62162	2.43191	6.67565	0	0	0	0	0	0	0	0	0	0	0	0	0	0	0	0.027202	0	4.57639	0	0.00160012
	Leptotrichia_buccalis	Fusobacteriia	0.0368256	0.0261898	0.0420911	0	0	0	0	0	0	0	0	0	0	0	0	0	0	0	0	0	0.0350355	0	0
	Leptotrichia_goodfellowii	Fusobacteriia	0.0368256	0.381622	0.0420911	0	2.4626	0	0	0	0	0	0	0	0	0	0	0	0	0	0	0	0.153513	0	0.144859
	Leptotrichia_hofstadii	Fusobacteriia	0.0276192	0.145914	0.0420911	0	0	0	0	0	0	0	0	0	0.318549	0	0	0	0	0	0	0	0.0718749	0	0.0187382
	Leptotrichia_hongkongensis	Fusobacteriia	0.681274	0.1085	0.606112	0.049057	0	0	0.0451807	0.00691228	0	0	0	0	0.490076	0	0.0312516	0	0	0	0	0	0.465295	0.0260465	0.0366163
	Leptotrichia_sp_HMT_212	Fusobacteriia	0.506352	0.0261898	0.0505093	0	0	0	0	0.00691228	0	0	0	0	0	0	0	0	0	0	0	0	0.19435	0.00345614	0.000406605
	Leptotrichia_sp_HMT_215	Fusobacteriia	0.119683	0	0	0	0	0	0	0	0	0	0	0	0	0	0	0	0	0	0	0	0.0398944	0	0
	Leptotrichia_sp_HMT_218	Fusobacteriia	0.0736513	0	0	0	0	0	0.0150602	0	0	0	0	0	0	0	0	0	0	0	0	0	0.0245504	0.00753012	0.000885897
	Leptotrichia_sp_HMT_219	Fusobacteriia	0	0.0523795	0	0	0	0	0	0	0	0	0	0	0	0	0	0	0	0	0	0	0.0174598	0	0
	Leptotrichia_sp_HMT_221	Fusobacteriia	0.497146	0	0.0589275	0.0109016	0	0	0	0	0	0	0	0	0.155191	0	0	0	0	0	0	0	0.185358	0	0.00977013
	Leptotrichia_sp_HMT_223	Fusobacteriia	0.0552384	0	0	0	0	0	0	0	0	0	0	0	0.0163359	0	0	0	0	0	0	0	0.0184128	0	0.000960933
	Leptotrichia_sp_HMT_392	Fusobacteriia	0.0368256	0.123466	0.193619	0	0	0	0	0	0	0	0	0	0	0	0	0	0	0	0	0	0.11797	0	0
	Leptotrichia_sp_HMT_417	Fusobacteriia	0.10127	0	0.0420911	0	0	0	0	0	0	0	0	0	0	0	0	0	0	0	0	0	0.0477872	0	0
	Leptotrichia_trevisanii	Fusobacteriia	0.0736513	0.366657	0.0252547	0	0	0	0	0	0	0	0	0	0	0	0	0	0	0	0	0	0.155188	0	0
	Leptotrichia_wadei	Fusobacteriia	0.0552384	0.0224484	0.0336729	0	0	0	0	0	0	0	0	0	0	0	0	0	0	0	0	0	0.0371199	0	0
	Megasphaera_micronuciformis	Negativicutes	0.046032	0	0	0	0	0	1.20482	0.145158	0	0	0	0	0	0	0.15105	0	0	0.00608902	0	0	0.015344	0.674989	0.0886539
	Megasphaera_sp_HMT_123	Negativicutes	0	0	0	0	0	0	0.0150602	0	0	0	0	0	0	0	0	0	0	0	0	0	0	0.00753012	0.000885897
	Mitsuokella_sp_HMT_131	Negativicutes	0.0368256	0	0.0420911	0	0	0	0	0	0	0	0	0	0	0	0.026043	0	0	0	0	0	0.0263056	0	0.00153194
	Mitsuokella_sp_HMT_521	Negativicutes	0.00920641	0.0299312	0.0252547	0	0	0	0	0	0	0	0	0	0	0	0	0	0	0	0	0	0.0214641	0	0
	Mogibacterium_neglectum	Clostridia	0	0	0	0	0	0	0	0	0	0	0	0	0	0	0	0.0158115	0	0	0	0	0	0	0.00093009
	Mogibacterium_timidum	Clostridia	0	0	0.00841822	0	0	0	0	0	0	0	0	0	0	0	0	0	0	0	0	0	0.00280607	0	0
	Mycoplasma_salivarium	Mollicutes	0	0	0.00841822	0	0	0	0	0	0	0	0	0	0	0	0	0	0	0	0	0	0.00280607	0	0
	Neisseria_bacilliformis	Betaproteobacteria	0	0.21326	0.0336729	0	0.0706121	0	0	0	0	0	0	0	0	0	0	0	0	0	0	0.21549	0.0823108	0	0.0168295
	Neisseria_cinerea	Betaproteobacteria	0.322224	0.018707	1.75099	0	0.163291	0	0	0	0	0	0	0	0.106183	0	0	0	0	0	0	0	0.697307	0	0.0158514
	Neisseria_elongata	Betaproteobacteria	0.046032	0.651003	0.286219	0	0	0	0	0	0	0	0	0	0	0	0	0	0	0	0	0.0760553	0.327751	0	0.00447384
	Neisseria_elongata_subsp_glycolytica	Betaproteobacteria	0	0.0336726	0	0	0	0	0	0	0	0	0	0	0	0	0	0	0	0	0	0.00633794	0.0112242	0	0.00037282
	Neisseria_sicca	Betaproteobacteria	0.00920641	0	0	0	0	0	0	0	0	0	0	0	0	0	0	0	0	0	0	0.00633794	0.0030688	0	0.00037282
	Neisseria_sp_HMT_018	Betaproteobacteria	1.97017	0.231966	0.361983	0.0708601	0	0	0	0	0	0	0	0	0.0490076	0	0	0	0	0	0.054404	0	0.854707	0	0.0102513
	Neisseria_subflava	Betaproteobacteria	0.046032	0.0561209	0.0673457	0	0.132398	0	0	0	0	0	0	0	0.269542	0	0	0	0	0	0	0.0126759	0.0564996	0	0.0243891
	Neisseria_sp_OTU_1	Betaproteobacteria	0.552384	1.57513	0.631366	0	0.101505	0	0	0	0	0	0	0	2.91595	0	0	0	0	0	71.4597	1.78096	0.919626	0	4.48577
	Streptococcus_sp_OTU_10	Bacilli	0.0184128	0.0224484	0.00841822	0	0	1.07355	0.737952	0.0622105	9.40424	0	7.95827	1.62863	0	0.012643	0.0104172	0	0	0.0365341	0.0108808	0	0.0164265	0.400081	1.23149
	Streptococcus_sp_OTU_101	Bacilli	0	0	0	0	0	0.0412903	0	0	0	0	0	0	0	0	0	0	0	0	0	0	0	0	0.00242884
	Bifidobacterium_sp_OTU_103	Actinomycetota	0	0	0	0	0	0	0	0	0	0	0	0	0	0	0.0052086	0.00790576	0	0	0	0	0	0	0.000771433
	Peptostreptococcus_sp_OTU_107	Clostridia	0	0	0	0	0	0	0.195783	0	0	0	0	0	0	0	0	0.00790576	0	0	0	0	0	0.0978916	0.0119817
	Lachnoanaerobaculum_sp_OTU_108	Clostridia	0	0	0.0336729	0	0	0	0.0150602	0.0276491	0.381898	0	0	0	0	0	0.0312516	0.0158115	0.0440941	0	0	0	0.0112243	0.0213547	0.0303391
	Streptococcus_sp_OTU_109	Bacilli	0	0	0	0	0	0	0	0	0	0	0	0	0	0	0	0	0	0	0	0.107745	0	0	0.00633794
	Stomatobaculum_sp_OTU_11	Clostridia	0.0644449	0	0.109437	0	0	0	0	1.67277	0	0	0	0	0	0	2.40638	10.2696	12.0157	0	0	0	0.0579606	0.836386	1.55085
	Actinomyces_sp_OTU_112	Actinomycetota	0.174922	0.175846	0.109437	0	0	0	0.0150602	0.0138246	0	0.00481278	0.0852906	0	0	0	0.0156258	0.00790576	0.0110235	0	0	0	0.153401	0.0144424	0.00903196
	Haemophilus_sp_OTU_114	Gammaproteobacteria	0	0.0261898	0	0	0	0	0	0	0	0	0	0	0	0	0	0	0	0	0	0	0.00872992	0	0
	Gemella_sp_OTU_115	Bacilli	0	0	0	0	0	0	0	0	0	0	0	0	0	0	0	0.0158115	0.0385824	0	0	0	0	0	0.00319964
	Streptococcus_sp_OTU_116	Bacilli	0	0	0	0	0	0	0	0	0	0	0	0	0	0	0	0	0	0	0	0.0950691	0	0	0.0055923
	Spirosoma_sp_OTU_117	Cytophagia	0	0.00374139	0	0	0	0	0	0	0	0	0	0	0	0	0	0	0	0	0	0	0.00124713	0	0
	Gemella_sp_OTU_119	Bacilli	0.0184128	0	0.0168364	0	0	0	0	0	0	0	0	0	0	0	0	0.0474346	0.0440941	0	0	0	0.0117497	0	0.00538404
	Rothia_sp_OTU_12	Actinomycetota	0.423495	0.579916	0.47142	0	0	0	0	0	0	0	0	0	0	0	0	0.00790576	0	0	0.500517	0	0.49161	0	0.0299072
	Anaeroglobus_sp_OTU_123	Negativicutes	0	0	0	0	0	0	0	0.228105	0	0	0	0	0	0	0.338559	0	0	0	0	0	0	0.114053	0.0333332
	Peptostreptococcus_sp_OTU_127	Clostridia	0	0	0	0	0	0	0.316265	0	0	0	0	0	0	0	0	0	0	0	0	0	0	0.158133	0.0186038
	Streptococcus_sp_OTU_128	Bacilli	0	0	0	0	0	0	0	0	0	0	0	0	0	0	0	0.0316231	0.0385824	0	0	0	0	0	0.00412973
	Mogibacterium_sp_OTU_13	Clostridia	0.0368256	0	0	0	0	0	0.0150602	0	3.66622	0	0	0	0	0	0	2.01597	0.0220471	0	0	0	0.0122752	0.00753012	0.336429
	Prevotella_sp_OTU_130	Bacteroidia	0	0	0	0	0	0	0	0.00691228	0.400993	0	0	0	0	0	0.0052086	0	0	0	0	0	0	0.00345614	0.0243008
	Prevotella_sp_OTU_131	Bacteroidia	0	0	0	0	0	0	0	0.0345614	0.00954745	0	0	0	0	0	0	0	0	0	0	0	0	0.0172807	0.00259464
	Streptococcus_sp_OTU_133	Bacilli	0	0	0	0	0	0.00516129	0.060241	0.00691228	0	0	0.00656082	0	0	0	0	0	0	0	0	0	0	0.0335766	0.00463973
	Bifidobacterium_sp_OTU_134	Actinomycetota	0	0	0	0	0	0	0	0	0	0	0	0	0	0.0948227	0	0	0	0	0	0	0	0	0.0055778
	Burkholderia_sp_OTU_135	Betaproteobacteria	0	0	0	0	0	0	0	0	0	0	0	0	0	0	0	0	0	0.00608902	0	0	0	0	0.000358178
	Eikenella_sp_OTU_139	Betaproteobacteria	0	0	0.00841822	0	0.0529591	0	0	0.00691228	0	0	0	0	0.0735114	0	0	0	0	0	0	0	0.00280607	0.00345614	0.00784605
	Streptococcus_sp_OTU_14	Bacilli	0.0184128	0	0.00841822	0	0	0.00516129	0.120482	0.0138246	0.0286424	0	0.072169	0	0	0	0.0052086	0	0	0	0	0	0.00894368	0.0671532	0.0144405
	Scardovia_sp_OTU_143	Actinomycetota	0.0276192	0	0.0168364	0	0	0	0	0	0.00954745	0	0.0262433	0	0	0	0	0	0	0	0	0	0.0148186	0	0.00210534
	Streptococcus_sp_OTU_144	Bacilli	0.00920641	0	0.00841822	0	0	0	0	0	0	0	0	0	0	0	0	0	0	0	0	0	0.00587487	0	0
	Peptostreptococcus_sp_OTU_145	Clostridia	0	0	0	0	0	0	0.0753012	0	0	0	0	0	0	0	0	0.00790576	0	0	0	0	0	0.0376506	0.00489453
	Veillonellaceae_sp_OTU_146	Negativicutes	0	0	0	0	0	0	0.0753012	0.214281	0	0	0	0	0	0	0.26043	0	0	0	0	0	0	0.144791	0.0323537
	Dialister_sp_OTU_147	Negativicutes	0	0	0	0	0	0	0	0	0	0	0	0	0	0	0	0.0316231	0.0440941	0	0	0	0	0	0.00445395
	Micrococcales_sp_OTU_148	Actinomycetota	0	0	0	0	0	0	0	0	0	0	0	0	0	0	0	0	0	0	0.0054404	0.171124	0	0	0.0103862
	Fusobacterium_sp_OTU_149	Fusobacteriia	0	0	0	0	0.017653	0	0.0150602	0.00691228	0	0	0	0	0	0	0	0	0	0	0	0	0	0.0109863	0.00233091
	Stenotrophomonas_sp_OTU_15	Gammaproteobacteria	0.220954	2.46558	0.530348	0.0327047	0.0264795	0.371613	0	0.0276491	0.114569	0.914429	1.25312	0.00975229	0.0163359	0	0	0	0	0.0730683	0.0054404	0.0316897	1.07229	0.0138246	0.169226
	Fusobacterium_sp_OTU_150	Fusobacteriia	0.00920641	0	0	0	0.0264795	0	0.0150602	0.0138246	0	0	0	0	0	0	0.0677119	0	0	0	0	0	0.0030688	0.0144424	0.00723978
	Prevotella_sp_OTU_151	Bacteroidia	0	0	0	0	0	0	0	0	0.00954745	0	0	0	0	0	0.0052086	0	0	0	0	0	0	0	0.000868003
	Stomatobaculum_sp_OTU_152	Clostridia	0	0	0	0	0	0	0	0.00691228	0	0	0	0	0	0	0	0.0711519	0.121259	0	0	0	0	0.00345614	0.0117249
	Prevotella_sp_OTU_153	Bacteroidia	0	0	0	0	0	0	0	0	0	0	0	0	0	0	0.0104172	0.0158115	0	0	0	0	0	0	0.00154287
	Veillonella_sp_OTU_154	Negativicutes	0	0	0	0	0.017653	0	0	0	0	0	0	0	0.0245038	0	0	0	0	0	0	0	0	0	0.00247981
	Lautropia_sp_OTU_155	Betaproteobacteria	0.0276192	0	0.0420911	0	0	0	0	0	0	0	0	0	0.00816793	0	0	0	0	0	0	0	0.0232368	0	0.000480467
	Campylobacter_sp_OTU_157	Campylobacteria	0	0	0	0	0	0	0.0451807	0.0414737	0	0	0	0	0	0	0.0156258	0	0	0	0	0	0	0.0433272	0.00601648
	Prevotella_sp_OTU_158	Bacteroidia	0	0	0	0.0436062	0	0	0	0	0	0	0	0	0	0	0	0	0	0	0	0	0	0	0.00256507
	Schaalia_sp_OTU_16	Actinomycetota	0.202541	0.0448967	0.0420911	0	0	0	0.0753012	0.124421	0.124117	0.0240639	1.46306	0.0292569	0	0	0.0156258	0.592932	0.071653	0	0.0108808	0	0.0965096	0.0998612	0.148901
	Lachnoanaerobaculum_sp_OTU_160	Clostridia	0.00920641	0	0	0	0	0	0	0	0	0	0	0	0	0	0.0052086	0.0395288	0.0220471	0	0	0	0.0030688	0	0.0039285
	Prevotella_sp_OTU_161	Bacteroidia	0	0	0	0	0	0	0	0.00691228	0	0	0	0.0780183	0	0	0.0156258	0	0	0	0	0	0	0.00345614	0.00591508
	Eikenella_sp_OTU_164	Betaproteobacteria	0	0	0	0	0.00882651	0	0	0	0	0	0	0	0	0	0	0	0	0	0	0	0	0	0.000519207
	Streptococcus_sp_OTU_165	Bacilli	0	0	0	0	0	0	0	0	0	0	0	0	0	0.101144	0	0	0	0	0	0	0	0	0.00594966
	Staphylococcus_sp_OTU_166	Bacilli	0	0	0	0	0	0	0	0	0	0	0	0	0	0	0	0	0	0.200938	0.0054404	0	0	0	0.0121399
	Prevotella_sp_OTU_168	Bacteroidia	0	0	0	0	0	0	0	0.0138246	0.381898	0	0	0	0	0	0.0052086	0	0	0	0	0	0	0.00691228	0.0235842
	Rothia_sp_OTU_169	Actinomycetota	0.0276192	0	0.0168364	0	0	0	0	0	0	0	0	0	0	0	0	0	0	0	0.0108808	0.0887311	0.0148186	0	0.00585953
	Actinomyces_sp_OTU_17	Actinomycetota	0.856196	4.71042	1.1533	0	0	0	0	0.0829474	0.0190949	0.0144383	0.780737	0	0	0	0.125007	0.0237173	0.0881883	0.012178	0.0707252	0	2.23997	0.0414737	0.0715902
	Veillonella_sp_OTU_174	Negativicutes	0	0	0	0	0	0	0.0150602	0.0622105	0	0	0	0.00975229	0	0	0.135424	0	0	0	0	0	0	0.0386354	0.0130851
	Bosea_sp_OTU_175	Alphaproteobacteria	0	0.00748279	0	0	0	0	0	0	0	0	0	0	0	0	0	0	0	0	0	0	0.00249426	0	0
	Rothia_sp_OTU_176	Actinomycetota	0	0	0	0	0	0	0	0	0	0	0	0	0	0	0	0	0	0	0.0598444	0	0	0	0.00352026
	Lachnospiraceae_sp_OTU_178	Clostridia	0	0.00748279	0	0	0	0	0	0	0	0	0	0	0	0	0	0	0	0	0	0	0.00249426	0	0
	Prevotella_sp_OTU_179	Bacteroidia	0	0	0	0	0	0	0.0451807	0.00691228	0	0	0	0.0877706	0	0	0	0	0	0	0	0	0	0.0260465	0.00822727
	Gemella_sp_OTU_18	Bacilli	1.4362	0.314277	9.56309	0	0	0.603871	0.0150602	0.158983	0.124117	0.00962557	0.0787298	0	0	0.606865	0.0104172	0.743142	2.40864	0	0	0	3.77119	0.0870214	0.279968
	Leptotrichia_sp_OTU_180	Fusobacteriia	0	0	0	0	0.0529591	0	0	0	0	0	0	0	0	0	0	0	0	0	0	0	0	0	0.00311524
	Anaeroglobus_sp_OTU_181	Negativicutes	0	0	0	0	0	0	0	0	0	0	0	0	0	0	0.0104172	0	0	0	0	0	0	0	0.000612777
	Clostridiales_sp_OTU_182	Clostridia	0	0	0	0	0	0	0	0	0	0	0	0	0	0	0	0.0395288	0.0110235	0	0	0	0	0	0.00297367
	Leptotrichia_sp_OTU_183	Fusobacteriia	0	0	0	0	0.0441326	0	0	0	0	0	0	0	0	0	0	0	0	0	0	0	0	0	0.00259603
	Peptostreptococcus_sp_OTU_184	Clostridia	0	0	0	0	0	0	0.0150602	0	0	0	0	0	0	0	0	0	0	0	0	0	0	0.00753012	0.000885897
	Streptococcus_sp_OTU_185	Bacilli	0	0	0.00841822	0	0.017653	0	0	0	0	0	0	0	0	0	0	0	0	0	0.108808	0	0.00280607	0	0.00743888
	Gemella_sp_OTU_187	Bacilli	0	0	0	0	0	0	0	0	0	0	0	0	0	0	0	0.0316231	0	0	0	0	0	0	0.00186018
	Limosilactobacillus_sp_OTU_188	Bacilli	0	0	0	0	0	0	0	0	0	0	0	0	0	0.132752	0	0	0	0	0	0	0	0	0.00780893
	Haemophilus_sp_OTU_19	Gammaproteobacteria	0	0.101018	0	0	0	0	0	0	0	0	0	0	0	0	0	0	0	0	0	0	0.0336726	0	0
	Ruminococcaceae_sp_OTU_193	Clostridia	0	0.00374139	0	0	0	0	0	0	0	0	0	0	0	0	0	0	0	0	0	0	0.00124713	0	0
	Prevotella_sp_OTU_195	Bacteroidia	0	0	0	0	0	0	0.0301205	0.00691228	0	0	0	0.00975229	0	0	0	0	0	0	0	0	0	0.0185164	0.00275206
	Megasphaera_sp_OTU_196	Negativicutes	0	0	0	0	0	0	0.135542	0	0	0	0	0	0	0	0.0104172	0	0	0	0	0	0	0.0677711	0.00858585
	Veillonella_sp_OTU_2	Negativicutes	22.8319	4.26519	8.32562	0	48.9739	0.0309677	28.8554	46.3952	0	0.0240639	0.0131216	16.062	11.3779	0.0189645	25.9024	1.03565	0	0.0608902	0	0.00633794	11.8076	37.6253	10.5151
	Streptococcus_sp_OTU_20	Bacilli	0.35905	0	0.168364	0	0	0	0	0	0	0	0.00656082	0	0	0	0.0104172	0	0.0220471	0	0.0217616	0	0.175805	0	0.00357569
	Veillonella_sp_OTU_203	Negativicutes	0	0	0	0	0	0	0.060241	0	0	0	0	0	0	0	0	0	0	0	0	0	0	0.0301205	0.00354359
	Kingella_sp_OTU_206	Betaproteobacteria	0.00920641	0.00374139	0	0	0	0	0	0	0	0	0	0	0	0	0	0	0	0	0	0	0.00431593	0	0
	Actinomyces_sp_OTU_208	Actinomycetota	0.00920641	0	0	0	0	0	0	0	0	0	0.0196825	0	0	0	0	0	0.00551177	0	0	0	0.0030688	0	0.00148201
	Selenomonadaceae_sp_OTU_21	Negativicutes	0.0276192	0	0.0673457	0	0	0	0.0451807	0.615193	0	1.57378	0	0	0	0	0.312516	0.845917	0.892906	0	0	0	0.031655	0.330187	0.252088
	Bacilli_sp_OTU_210	Bacilli	0.0184128	0	0.0589275	0	0	0	0	0	0	0	0	0	0	0	0	0.00790576	0.0165353	0	0	0	0.0257801	0	0.00143771
	Veillonella_sp_OTU_214	Negativicutes	0	0	0	0	0.0353061	0	0.0150602	0.00691228	0	0	0	0	0	0	0.0156258	0	0	0	0	0	0	0.0109863	0.00428849
	Haemophilus_sp_OTU_24	Gammaproteobacteria	0.046032	0.250673	0.639784	0	0	0	0	0	0	0	0	0	0	0	0	0	0	0	0	0	0.312163	0	0
	Eggerthia_sp_OTU_25	Erysipelotrichia	0	0	0	0	0	0	0.0301205	0	0	0	0	0	0	0	0	0	0	0	0	0	0	0.0150602	0.00177179
	Capnocytophaga_sp_OTU_27	Flavobacteriia	0	0.0261898	0	0	0	0	0	0	0	0	0	0	0	0	0	0	0	0	0	0	0.00872992	0	0
	Streptococcus_sp_OTU_28	Bacilli	0.340637	0.0935349	0.109437	0	0	0	0.0150602	0	0.124117	0.00481278	0.236189	0	0	0	0	0.00790576	0	0	0.0217616	0.259855	0.181203	0.00753012	0.0393942
	Rothia_sp_OTU_3	Actinomycetota	0.0184128	0	0.168364	0	0	0	0	0	0	0	0	0	0	0	0	0	0.0165353	0	0.745335	0.00633794	0.0622591	0	0.0451887
	Granulicatella_sp_OTU_30	Bacilli	0.266986	0.112242	0.109437	0	0.145637	0.0154839	0	0.00691228	0	0	0.00656082	0	0	0	0.0052086	0.00790576	0.0385824	0	0.0870464	0	0.162888	0.00345614	0.0184316
	Arachnia_sp_OTU_31	Actinomycetota	0.156509	0.733313	0	0	0	0	0	0	0	0	0	0	0	0	0	0	0	0	0	0	0.296607	0	0
	Campylobacter_sp_OTU_33	Campylobacteria	0	0.00374139	0	0	0	0	0	0	0	0	0	0	0	0	0	0	0	0	0	0	0.00124713	0	0
	Neisseria_sp_OTU_34	Betaproteobacteria	0.046032	0.0224484	0.0505093	0	0	0	0	0	0	0	0	0	0.00816793	0	0	0	0	0	0	0.0253518	0.0396632	0	0.00197175
	Selenomonas_sp_OTU_35	Negativicutes	0.0276192	0.0561209	0.0168364	0	0	0	0.421687	0.0760351	0	0	0	0	0	0	0	0.229267	0.429918	0	0	0	0.0335255	0.248861	0.0680533
	Prevotella_sp_OTU_37	Bacteroidia	0	0.0785693	0.00841822	0	0	0	0	0	0	0	0	0	0	0	0	0	0	0	0	0	0.0289958	0	0
	Selenomonas_sp_OTU_38	Negativicutes	0	0.0112242	0.00841822	0	0	0	0	0	0	0	0	0	0	0	0	0	0	0	0	0	0.00654747	0	0
	Lachnoanaerobaculum_sp_OTU_39	Clostridia	0.110477	0.0486381	0.0841822	0	0	0	0.120482	0.345614	1.45121	0	0	0	0	0	0.18751	0.316231	1.30078	0	0	0	0.0810991	0.233048	0.218931
	Fusobacterium_sp_OTU_4	Fusobacteriia	0.368256	0.351691	0.505093	14.6135	5.31356	0	4.6988	4.58976	0	0	0	0	0	0	23.8294	0	0	0.00608902	0	0	0.408347	4.64428	3.12065
	Capnocytophaga_sp_OTU_40	Flavobacteriia	0.0276192	0.1085	0.0420911	0	0	0	0	0	0	0	0	0	0	0	0	0	0	0	0	0	0.0594036	0	0
	Oribacterium_sp_OTU_41	Clostridia	0	0	0	0	0	0	0	0	0	0	0	0	0	0	0	0.0553403	0.00551177	0	0	0	0	0	0.00357954
	Selenomonas_sp_OTU_42	Negativicutes	0	0.0299312	0	0	0	0	0	0	0	0	0	0	0	0	0	0	0	0	0	0	0.00997705	0	0
	Fudania_sp_OTU_45	Actinomycetota	0.0184128	0.0598623	0.0168364	0	0	0	0	0	0	0	0	0	0	0	0	0.00790576	0.00551177	0	0	0	0.0317039	0	0.000789267
	Cutibacterium_sp_OTU_46	Actinomycetota	0	0	0.0252547	0	0	0	0	0.15207	0	0	0	0	0	0	0.0468774	0.600838	0	0	0	0	0.00841822	0.0760351	0.0470462
	Schwartzia_sp_OTU_47	Negativicutes	0.0368256	0	0.0420911	0	0	0	0	0	0	0	0	0	0	0	0	0.0948692	0.0330706	0	0	0	0.0263056	0	0.00752587
	Prevotella_sp_OTU_49	Bacteroidia	0.00920641	0	0	0	0	0	0	0.00691228	0	0	0	0.0975229	0	0	0.0104172	0	0	0	0	0	0.0030688	0.00345614	0.00675602
	Bacteroidaceae_sp_OTU_5	Bacteroidia	0	0.00748279	0	0	0	0	0.105422	0	0	0	0	0	0	0	0	0	0	0	0	0	0.00249426	0.0527108	0.00620128
	Capnocytophaga_sp_OTU_50	Flavobacteriia	0.0184128	0.0224484	0.0168364	0.0436062	0	0	0	0	0	0	0	0	0	0	0	0	0	0	0	0	0.0192325	0	0.00256507
	Porphyromonas_sp_OTU_51	Bacteroidia	0.0552384	0.411553	0.00841822	0	0	0	0	0	0	0	0	0	0	0	0	0	0	0	0	0	0.158403	0	0
	Fusobacterium_sp_OTU_52	Fusobacteriia	0.12889	1.20847	0.168364	0	4.528	0.00516129	0.361446	0.449298	0	0	0	0	0	0	0.255222	0	0	0	0	0	0.501908	0.405372	0.329361
	Veillonellaceae_sp_OTU_53	Negativicutes	0	0.00374139	0	0	0	0	0	0	0	0	0	0	0	0	0	0	0	0	0	0	0.00124713	0	0
	Selenomonas_sp_OTU_54	Negativicutes	0	0	0	0	0	0	0	0	0	0	0	0	0	0	0	0	0.0110235	0	0	0	0	0	0.000648443
	Corynebacterium_sp_OTU_55	Actinomycetota	0	0.0299312	0	0	0	0	0	0	0	0	0	0	0	0	0	0	0	0	0	0	0.00997705	0	0
	Selenomonadaceae_sp_OTU_56	Negativicutes	0	0.0336726	0	0	0	0	0	0	0	0	0	0	0	0	0	0	0.00551177	0	0	0	0.0112242	0	0.000324222
	Selenomonas_sp_OTU_59	Negativicutes	0.00920641	0.00748279	0	0	0	0	0	0	0	0	0	0	0	0	0	0.00790576	0.00551177	0	0	0	0.00556307	0	0.000789267
	Streptococcus_sp_OTU_6	Bacilli	1.64795	0.273122	0.665039	0	0	0	0.150602	0	0.267329	0.495717	0.662643	0.0195046	0	0.0568936	0	0.0553403	0.319683	11.3926	0.27746	3.79643	0.862036	0.0753012	1.02907
	Pasteurellaceae_sp_OTU_62	Gammaproteobacteria	0	0	0	0	0.00441326	0	0	0	0	0	0	0	0	0	0	0	0	0	0	0	0	0	0.000259603
	Propionivibrio_sp_OTU_64	Betaproteobacteria	0	0.00374139	0	0	0	0	0	0	0	0	0	0	0	0	0	0	0	0	0	0	0.00124713	0	0
	Kingella_sp_OTU_66	Betaproteobacteria	0	0.0336726	0	0	0	0	0	0	0	0	0	0	0	0	0	0	0	0	0	0	0.0112242	0	0
	Paraburkholderia_sp_OTU_67	Betaproteobacteria	0	0.00748279	0	0	0	0	0	0	0	0	0	0	0	0.00632151	0	0	0	0	0	0	0.00249426	0	0.000371854
	Peptococcus_sp_OTU_69	Clostridia	0	0.0374139	0	0	0	0	0	0	0	0	0	0	0	0	0	0	0	0	0	0	0.0124713	0	0
	Streptococcus_sp_OTU_7	Bacilli	2.97367	4.31757	4.16702	0	0.436912	0.0206452	0.135542	0	0.0477373	0	0.137777	0	0	0.132752	0.0833377	0.173927	0.501571	0.0243561	1.25673	0.297883	3.81942	0.0677711	0.191128
	Prevotella_sp_OTU_70	Bacteroidia	0.00920641	0	0	0	0	0	0	0	0	0	0	0	0	0	0	0	0	0	0	0	0.0030688	0	0
	Eikenella_sp_OTU_72	Betaproteobacteria	0	0	0	0	0.114745	0	0.0301205	0	0	0	0	0	0.179695	0	0	0	0	0	0	0	0	0.0150602	0.0190917
	Ralstonia_sp_OTU_75	Betaproteobacteria	0	0.00374139	0	0	0	0	0	0	0	0	0	0	0	0	0	0	0	0	0	0	0.00124713	0	0
	Paraburkholderia_sp_OTU_76	Betaproteobacteria	0	0.00748279	0	0	0	0	0	0	0	0	0	0	0	0	0	0	0	0	0	0	0.00249426	0	0
	Streptococcus_sp_OTU_78	Bacilli	0	0	0	0	0	0	0	0	0	0	0	0	0	0	0	0	0	0.627169	0	0	0	0	0.0368923
	Staphylococcus_sp_OTU_79	Bacilli	0	0	0	0	0	0	0	0	0	0	0	0	0	0	0	0	0	0.584546	0	0	0	0	0.0343851
	Cryptobacterium_sp_OTU_8	Coriobacteriia	0.0276192	0	0.0252547	0	0	0	0.0753012	0.601369	0	42.0926	0	0	0	0	0.135424	2.40335	4.08422	0	0	0	0.0176246	0.338335	2.90543
	Streptococcus_sp_OTU_81	Bacilli	0	0	0	0	0	0	0	0	0	0	0	0	0	0.0758581	0	0	0	0	0	0.0887311	0	0	0.00968172
	Brachymonas_sp_OTU_82	Betaproteobacteria	0	0.0112242	0	0	0	0	0	0	0	0	0	0	0.0571755	0	0	0	0	0	0	0	0.00374139	0	0.00336327
	Streptococcus_sp_OTU_85	Bacilli	0.0368256	0	0.0168364	0	0.180944	0	0	0	0	0	0	0	0	0	0.0104172	0	0	0	0	0	0.0178874	0	0.0112565
	Lachnoanaerobaculum_sp_OTU_86	Clostridia	0	0.0224484	0	0	0	0	0	0	0	0	0	0	0	0	0	0	0	0	0	0	0.00748279	0	0
	Paraburkholderia_sp_OTU_88	Betaproteobacteria	0.0184128	0.0112242	0.00841822	0	0	0	0	0	0	0	0	0	0	0	0	0	0	0	0	0	0.0126851	0	0
	Pseudomonas_sp_OTU_9	Gammaproteobacteria	0.626036	9.24499	0.94284	0.049057	0.0397193	0.774194	0	0.0138246	0.257781	1.52084	2.58496	0.0292569	0.00816793	0	0	0	0	0.103513	0	0.0760553	3.60462	0.00691228	0.321022
	Olsenella_profusa	Coriobacteriia	0	0	0	0	0	0	0	0	0	0	0	0	0	0	0	0.00790576	0	0	0	0	0	0	0.000465045
	Olsenella_sp_HMT_807	Coriobacteriia	0.193335	0.00374139	0.117855	0	0	0	0	0	0	0	0	0	0	0	0	0	0	0	0	0	0.104977	0	0
	Olsenella_uli	Coriobacteriia	0	0	0	0	0	0	0	0	0	0	0	0	0	0	0.0208344	0.0711519	0.0937	0	0	0	0	0	0.0109227
	Oribacterium_asaccharolyticum	Clostridia	0.00920641	0	0	0	0	0	0	0	0	0	0	0	0	0	0	0.0158115	0	0	0	0	0.0030688	0	0.00093009
	Oribacterium_parvum	Clostridia	0.0184128	0	0	0	0	0	0	0	0	0	0	0	0	0	0	0	0	0	0	0	0.00613761	0	0
	Oribacterium_sinus	Clostridia	0.0184128	0.00374139	0	0	0	0	0	0	0	0	0	0	0	0	0	0.0237173	0.0440941	0	0	0	0.00738474	0	0.00398891
	Oribacterium_sp_HMT_078	Clostridia	0.0644449	0	0.0336729	0	0	0	0.060241	0.0760351	0	0	0	0	0	0	1.0886	0.600838	2.11652	0	0	0	0.0327059	0.068138	0.231896
	Ottowia_sp_HMT_894	Betaproteobacteria	0.00920641	0.336726	0.00841822	0	0	0	0	0	0	0	0	0	0	0	0	0	0	0	0	0	0.118117	0	0
	Paraburkholderia_ferrariae	Betaproteobacteria	0	0.00748279	0	0	0	0	0	0	0	0	0	0	0	0	0	0	0	0	0	0	0.00249426	0	0
	Parvimonas_micra	Clostridia	0.0276192	0.0336726	0	0	0	0	0	0	0	0	0	0	0	0	0	0.110681	1.29527	0.00608902	0	0	0.0204306	0	0.0830609
	Parvimonas_sp_HMT_110	Clostridia	0	0.0748279	0	0	0	0	0	0	0	0	0	0	0	0	0	0.173927	0.110235	0	0	0	0.0249426	0	0.0167154
	Peptidiphaga_sp_HMT_183	Actinomycetota	0.294605	0.280605	0.311474	0	0	0	0	0.00691228	0	0	0	0	0	0	0	0.00790576	0.0110235	0	0	0	0.295561	0.00345614	0.00152009
	Peptoniphilus_harei	Clostridia	0	0.00374139	0	0	0	0	0	0	0	0	0	0	0	0	0	0	0	0	0	0	0.00124713	0	0
	Peptoniphilus_lacrimalis	Clostridia	0	0	0.00841822	0	0	0	0	0	0	0	0	0	0	0	0	0.482252	0	0	0	0	0.00280607	0	0.0283677
	Peptostreptococcaceae_XIG7_HMT_922	Clostridia	0	0	0	0	0	0	0	0	0	0	0	0	0	0	0	0.0316231	0.0220471	0	0	0	0	0	0.00315707
	Peptostreptococcus_anaerobius	Clostridia	0	0	0	0	0	0	0.060241	0	0	0	0	0	0	0	0	0	0	0	0	0	0	0.0301205	0.00354359
	Peptostreptococcus_stomatis	Clostridia	0.046032	0.00374139	0	0	0	0	15.7982	0	0	0	0	0	0	0	0	6.21393	0	0	0	0	0.0165911	7.8991	1.29483
	Porphyromonas_endodontalis	Bacteroidia	0.00920641	0	0.0673457	0	0	0	0	0	0	0	0	0	0	0	0	0	0	0	0	0	0.0255174	0	0
	Porphyromonas_pasteri	Bacteroidia	2.61462	0.0448967	8.02256	0	0	0	0.0150602	0.0207368	0	0	0	0	0	0	0.0052086	8.52241	11.2109	0	0	0	3.56069	0.0178985	1.1632
	Porphyromonas_sp_HMT_275	Bacteroidia	0	0	0.0252547	0	0	0	0	0	0	0	0	0	0	0	0	0	0	0	0	0	0.00841822	0	0
	Porphyromonas_sp_HMT_278	Bacteroidia	0.322224	0.0374139	0.252547	0	0	0	0	0	0	0	0	0	0	0	0	0.00790576	0.0275588	0	0	0	0.204062	0	0.00208615
	Porphyromonas_sp_HMT_930	Bacteroidia	1.55588	0.175846	0.648203	0	0	0	0	0	0	0	0	0	0	0	0	0	0	0	0	0	0.79331	0	0
	Prevotella_denticola	Bacteroidia	0.0644449	0.0299312	0.227292	79.516	0	0	8.43373	1.5207	11.2851	0	0	7.41174	0	0	0.18751	0	0	0.0182671	0	0	0.107223	4.97722	6.37488
	Prevotella_histicola	Bacteroidia	0.174922	0	0	0.0272539	0	0	0.0301205	0.0207368	0.0859271	0	0	0	0	0	0.0208344	0.00790576	0	0	0	0	0.0583072	0.0254287	0.0113399
	Prevotella_jejuni	Bacteroidia	0.0184128	0	0	0	0	0	0	0	0	0	0	0	0	0	0	0	0	0	0	0	0.00613761	0	0
	Prevotella_loescheii	Bacteroidia	0	0.018707	0	0	0	0	0	0	0	0	0	0	0	0	0	0	0	0	0	0	0.00623566	0	0
	Prevotella_maculosa	Bacteroidia	0.0184128	0.0897935	0.0505093	0	0	0.376774	0	0.00691228	0	0	0	0	0	0	0.218761	1.38351	0	0	0	0	0.0529052	0.00345614	0.116821
	Prevotella_melaninogenica	Bacteroidia	1.40858	0.0561209	0.126273	0.00545078	0	0	0.0903614	0.103684	0.0381898	0	0	0	0	0	0.145841	0	0	0	0	0	0.530325	0.0970228	0.0225604
	Prevotella_micans	Bacteroidia	0	0.00374139	0.0336729	0	0	0	0	0	0	0	0	0	0	0	0	0	0	0	0	0	0.0124714	0	0
	Prevotella_multiformis	Bacteroidia	0	0.00374139	0.00841822	0	0	0	0	0.0345614	0	0	0	0	0	0	0	0	0	0	0	0	0.0040532	0.0172807	0.00203302
	Prevotella_nanceiensis	Bacteroidia	0.0368256	0.0486381	0.0336729	0	0	0	0	0.0138246	0	0	0	0	0	0	0.0104172	0.0237173	0	0	0	0	0.0397122	0.00691228	0.00282112
	Prevotella_nigrescens	Bacteroidia	0	0.0411553	0.00841822	0	0	0	0	0	0	0	0	0	0	0	0	0	0	0	0	0	0.0165245	0	0
	Prevotella_oris	Bacteroidia	0.0184128	0.0598623	0.210455	0	0	0	0.0903614	2.40547	39.9465	0	0	0	0	0	2.26053	0.0790576	0	0.00608902	0	0	0.0962435	1.24792	2.63459
	Prevotella_oulorum	Bacteroidia	0.00920641	0.018707	0.0252547	0	0	0	0	0	0	0	0	0	0	0	0	0	0	0	0	0	0.0177227	0	0
	Prevotella_pallens	Bacteroidia	0.10127	0	0	0.136269	0	0	0	0	0.00954745	0	0	0	0	0	0.0052086	0	0	0	0	0	0.0337568	0	0.00888386
	Prevotella_pleuritidis	Bacteroidia	0	0.0710865	0.0252547	0	0	0	0	0	0	0	0	0	0	0	0	0	0	0	0	0	0.0321137	0	0
	Prevotella_saccharolytica	Bacteroidia	0	0.0374139	0	0	0	0	0	0	0	0	0	0	0	0	0	0.948692	0	0	0	0	0.0124713	0	0.0558054
	Prevotella_salivae	Bacteroidia	0.165715	0.0411553	0.0252547	0	0	1.67742	1.1747	0.48386	12.7268	0.00481278	0	0	0	0	2.67722	0.766859	0.0110235	0	0	0	0.0773751	0.829279	1.14839
	Prevotella_shahii	Bacteroidia	0.0184128	0	0	0	0	0	0	0	0	0	0	0	0	0	0	0	0	0	0	0	0.00613761	0	0
	Prevotella_sp_HMT_293	Bacteroidia	0	0	0	0	0	0	0	0.00691228	0.0381898	0	0	0	0	0	0.0208344	0	0	0	0	0	0	0.00345614	0.00387862
	Prevotella_sp_HMT_300	Bacteroidia	0.0552384	0	0.420911	0	0	0.412903	0	8.52976	1.52759	0	0	0	0	0	8.2348	4.03194	0.766136	0	0	0	0.158716	4.26488	1.38254
	Prevotella_sp_HMT_301	Bacteroidia	0	0	0.00841822	0	0	0	0	0	0	0	0	0	0	0	0	0.0237173	0	0	0	0	0.00280607	0	0.00139513
	Prevotella_sp_HMT_305	Bacteroidia	0.0184128	0	0	0	0	0	0	0	0	0	0	0	0	0	0	0	0	0	0	0	0.00613761	0	0
	Prevotella_sp_HMT_306	Bacteroidia	0.0184128	0	0	0	0	0	0	0	0	0	0	0	0	0	0	0	0	0	0	0	0.00613761	0	0
	Prevotella_sp_HMT_309	Bacteroidia	0.00920641	0	0	0	0	0	0	0	0	0	0	0	0	0	0	0	0	0	0	0	0.0030688	0	0
	Prevotella_sp_HMT_313	Bacteroidia	0.0184128	0	0	0	0	0	0.0301205	0	0	0	0	0	0	0	0	0	0	0	0	0	0.00613761	0.0150602	0.00177179
	Prevotella_sp_HMT_314	Bacteroidia	0.0644449	0.00374139	0.00841822	0.00545078	0	0	0	0.0207368	0	0	0	0.0195046	0	0	0.119798	0.00790576	0	0	0	0	0.0255348	0.0103684	0.0101998
	Prevotella_sp_HMT_472	Bacteroidia	0.0276192	0.460192	0.0673457	0	0	0	0	0	0	0	0	0	0	0	0.0052086	0	0	0	0	0	0.185052	0	0.000306389
	Prevotella_veroralis	Bacteroidia	0.0552384	0.142173	0.446166	0.299793	0	0.0103226	0.0451807	1.182	0	0	0	19.6801	0	0	1.09381	0	0	0	0	0	0.214526	0.613591	1.31243
	Propionibacterium_acidifaciens	Actinomycetota	0.00920641	0	0.00841822	0	0	0	0	0	0	0	0	0	0	0	0	0.00790576	0.00551177	0	0	0	0.00587487	0	0.000789267
	Pseudomonas_yamanorum	Gammaproteobacteria	0	0.0523795	0	0	0	0.0103226	0	0	0	0.00962557	0	0	0	0	0	0	0	0	0	0	0.0174598	0	0.00117342
	Pseudopropionibacterium_sp_HMT_194	Actinomycetota	0.138096	0.905418	0.134691	0	0	0	0	0	0	0	0	0	0	0	0	0	0	0	0	0	0.392735	0	0
	Pyramidobacter_piscolens	Synergistia	0	0.0112242	0	0	0	0	0.165663	0	0	0	0	0	0	0	0	0	0	0.012178	0	0	0.00374139	0.0828313	0.0104612
	Ralstonia_solanacearum	Betaproteobacteria	0.0276192	0.228225	0.0168364	0.00545078	0	0.0103226	0	0	0	0.0144383	0.0196825	0	0	0	0	0	0	0	0	0	0.0908936	0	0.00293495
	Reyranella_massiliensis	Alphaproteobacteria	0.00920641	0	0	0	0	0	0	0	0	0	0	0	0	0	0	0	0	0	0	0	0.0030688	0	0
	Rothia_aeria	Actinomycetota	0.119683	0.0411553	0.126273	0	0	0	0	0	0	0	0	0	0	0	0	0	0	0	0.582123	0.0823932	0.095704	0	0.0390892
	Rothia_dentocariosa	Actinomycetota	2.51335	0.385364	2.98847	0	0	0	0	0	0	0	0.0131216	0	0	0	0	0	0	0	16.7292	75.7637	1.96239	0	5.44153
	Rothia_mucilaginosa	Actinomycetota	0.10127	0.336726	0.0841822	0	0	0	0	0	0	0	0.15746	0	0	0	0	0	0.0110235	0	2.70388	0.0126759	0.174059	0	0.169708
	Ruminococcaceae_G1_HMT_075	Clostridia	0.0276192	0.00748279	0.0168364	0	0	0	0	0	0	0	0	0	0	0	0	0	0	0	0	0	0.0173128	0	0
	Ruminococcaceae_G2_HMT_085	Clostridia	0	0.00374139	0.0336729	0	0	0	0	0	0	0	0	0	0	0	0	0	0	0	0	0	0.0124714	0	0
	Saccharibacteria_TM7_G1_HMT_346	Saccharibacteria	0.0184128	0.0448967	0.126273	0	0	0	0	0	0	0	0	0	0	0	0	0	0	0	0	0	0.0631943	0	0
	Saccharibacteria_TM7_G1_HMT_347	Saccharibacteria	1.52826	4.08186	1.02702	0	0	0	0	0	0	0	0.0131216	0	0	0	0	0	0	0	0.0054404	0	2.21238	0	0.00109188
	Saccharibacteria_TM7_G1_HMT_348	Saccharibacteria	0.0644449	0.0673451	0.101019	0	0	0	0	0	0	0	0	0	0	0	0	0	0	0	0	0	0.0776029	0	0
	Saccharibacteria_TM7_G1_HMT_352	Saccharibacteria	0.432701	0	0.00841822	0	0	0	0	0	0	0	0	0	0	0	0	0	0	0	0	0	0.14704	0	0
	Saccharibacteria_TM7_G1_HMT_488	Saccharibacteria	0.0276192	0.228225	0.0252547	0	0	0	0	0	0	0	0	0	0	0	0	0	0	0	0	0	0.0936997	0	0
	Saccharibacteria_TM7_G1_HMT_869	Saccharibacteria	0.00920641	0.0486381	0.0252547	0	0	0	0	0	0	0	0	0	0	0	0	0	0	0	0	0	0.0276997	0	0
	Saccharibacteria_TM7_G1_HMT_952	Saccharibacteria	0.00920641	0.104759	0	0	0	0	0	0	0	0	0	0	0	0	0	0	0	0	0	0	0.0379885	0	0
	Saccharibacteria_TM7_G3_HMT_351	Saccharibacteria	0.0276192	0.0149656	0.00841822	0	0	0	0	0	0	0	0	0	0	0	0	0	0	0	0	0	0.017001	0	0
	Saccharibacteria_TM7_G5_HMT_356	Saccharibacteria	0.0184128	0	0.0673457	0	0	0	0	0	0	0	0	0	0	0	0	0	0	0	0	0	0.0285862	0	0
	Saccharibacteria_TM7_G6_HMT_870	Saccharibacteria	0.266986	0	0	0	0	0	0	0	0	0	0	0	0	0	0	0	0	0	0	0	0.0889953	0	0
	Scardovia_wiggsiae	Actinomycetota	1.39017	0.0374139	2.38236	0	0	0.00516129	0	0	1.01203	0	4.04803	0	0	0	0.052086	0	0	0	0	0	1.26998	0	0.301018
	Selenomonas_artemidis	Negativicutes	0.00920641	0.190811	0	0	0	0	0	0	0	0	0	0	0	0	0	0.0948692	0.0110235	0	0	0	0.0666725	0	0.00622898
	Selenomonas_infelix	Negativicutes	0	0.157139	0.0168364	0	0	0	0	0	0	0	0	0	0	0	0	0.0948692	0	0	0	0	0.0579917	0	0.00558054
	Selenomonas_noxia	Negativicutes	0.239367	0.276863	0.23571	0	0.0706121	0	0	0	0	0	0	0	0	0	0.0156258	2.03969	0.0661412	0	0	0	0.250647	0	0.128945
	Selenomonas_sp_HMT_134	Negativicutes	0.0184128	0.0261898	0.0168364	0	0	0	0	0	0	0	0	0	0	0	0	0	0	0	0	0	0.0204797	0	0
	Selenomonas_sp_HMT_136	Negativicutes	0.0184128	0	0	0	0	0	0	0	0	0.00962557	0	0	0	0	0.0104172	0.0237173	0.00551177	0	0	0	0.00613761	0	0.00289834
	Selenomonas_sp_HMT_137	Negativicutes	0	0.16088	0	0	0	0	0	0	0	0	0	0	0	0	0.0052086	0.15021	0	0	0	0	0.0536267	0	0.00914224
	Selenomonas_sp_HMT_138	Negativicutes	0	0	0.00841822	0	0	0	0	0	0	0	0	0	0	0	0	0	0	0	0	0	0.00280607	0	0
	Selenomonas_sp_HMT_149	Negativicutes	0.0736513	0.00374139	0.0420911	0	0	0	0.0301205	0.442386	0	1.49196	0	0	0	0	0.213553	0.498063	0.738577	0	0	0	0.0398279	0.236253	0.200862
	Selenomonas_sp_HMT_892	Negativicutes	0	0.018707	0	0	0	0	0	0	0	0	0	0	0	0	0	0.0316231	0	0	0	0	0.00623566	0	0.00186018
	Selenomonas_sp_HMT_919	Negativicutes	0	0	0.00841822	0	0	0	0	0	0	0	0	0	0	0	0	0	0	0	0	0	0.00280607	0	0
	Selenomonas_sp_HMT_937	Negativicutes	0.00920641	0.00748279	0	0	0	0	0	0	0	0	0	0	0	0	0	0	0	0	0	0	0.00556307	0	0
	Selenomonas_sputigena	Negativicutes	0.414288	0.0448967	0.547184	0	0	0	0	0	0	0	0	0	0	0	0.114589	2.30848	0.909442	0	0	0	0.335456	0	0.19603
	Shuttleworthia_satelles	Clostridia	0	0.00374139	0.0168364	0	0	0	0.0150602	0	0	0	0	0	0	0	0	0	0	0	0	0	0.00685928	0.00753012	0.000885897
	Slackia_exigua	Coriobacteriia	0	0	0	0	0	0	0	0	0	0	0	0	0	0	0	0.0395288	0.0385824	0	0	0	0	0	0.00459478
	Solobacterium_moorei	Erysipelotrichia	0.165715	0.00748279	0.0420911	0	0	0	0	0	0	0	0	0	0	0	0.0052086	0.0237173	0.0165353	0	0	0	0.0717631	0	0.00267419
	Staphylococcus_epidermidis	Bacilli	0	0	0	0	0	0	0	0.0345614	0	0	0	0	0	0	0	0	0	0	1.06088	0	0	0.0172807	0.0644376
	Staphylococcus_hominis	Bacilli	0	0	0	0	0	0	0	0	0	0	0	0	0	0	0	0	0	0.395786	0	0	0	0	0.0232816
	Staphylococcus_hominis_subsp_hominis	Bacilli	0	0	0	0	0	0	0	0	0	0	0	0	0	0	0	0	0	74.0486	0	0	0	0	4.3558
	Stenotrophomonas_maltophilia	Gammaproteobacteria	0	0	0.0252547	0	0	0	0	0	0	0	0.00656082	0	0	0	0	0	0	0	0	0	0.00841822	0	0.000385931
	Stomatobaculum_longum	Clostridia	0.0184128	0	0.00841822	0	0	0	0.0301205	0.0552983	0	0	0	0	0	0	0.0729205	0.166021	0.214959	0.012178	0	0	0.00894368	0.0427094	0.032441
	Stomatobaculum_sp_HMT_910	Clostridia	0.0276192	0	0.075764	0	0	0	0	1.8594	0	0	0	0	0	0	2.44284	12.2302	13.6857	0	0	0	0.0344611	0.929702	1.77754
	Streptococcus_anginosus	Bacilli	0.193335	0.16088	0.109437	0	0	1.39871	2.87651	0.732702	2.27229	0	3.28041	0	0	0.0568936	0.161467	0.0790576	0.198424	0.0487122	0.228497	0	0.15455	1.8046	0.666687
	Streptococcus_australis	Bacilli	0.0184128	0	0.00841822	0	0	0	0	0	0	0.00481278	0	0	0	0	0	0	0	0	0	0	0.00894368	0	0.000283105
	Streptococcus_constellatus_subsp_constellatus	Bacilli	0.00920641	0	0	0	0	0	0	0	0	0	0	0	0	0	0	0	0	0	0	0	0.0030688	0	0
	Streptococcus_cristatus	Bacilli	0.939054	0.0673451	0.968095	0	0	0	0.0150602	0.0622105	0.00954745	0	0.00656082	0	0	0.0758581	0.0729205	0.656178	2.30392	0.0426232	0.0108808	0	0.658165	0.0386354	0.191515
	Streptococcus_gordonii	Bacilli	7.30989	0.153397	1.54895	0	0	0.0154839	0.0903614	0.0829474	0.0190949	0	0.072169	0	0	0	0.177093	0.0711519	0.270077	0.414053	0.125129	0	3.00408	0.0866544	0.07868
	Streptococcus_intermedius	Bacilli	0.414288	0.254415	0.37882	0	0	89.3213	0.798193	1.11288	12.1539	0	74.2685	0	0	0	0.18751	0.0316231	0.126771	0	0.0054404	0	0.349174	0.955535	10.4709
	Streptococcus_mitis_oralis_group	Bacilli	7.53084	8.60147	17.2658	0	8.04096	0.0516129	0.165663	0.0552983	0.0190949	0	0.0459257	0	0	1.32752	0.192718	1.57325	3.35115	0.0791573	0.293782	0.957029	11.1327	0.11048	0.950186
	Streptococcus_mutans	Bacilli	0.156509	0	0.252547	0	0	0.763871	0.120482	0.0138246	0.0954745	0	0.813542	0.34133	0	20.7978	0.125007	0.0474346	0.0330706	0	0.168652	10.9329	0.136352	0.0671532	2.01491
	Streptococcus_parasanguinis	Bacilli	0.313018	0.018707	0.0505093	0	0	0	0	0	0.0859271	0	0.104973	0	0	0	0.0156258	0.0158115	0.0440941	0	0.0054404	0.145773	0.127411	0	0.0245673
	Streptococcus_peroris	Bacilli	0.0184128	0	0.0336729	0	0	0	0	0	0	0	0	0	0	0.00632151	0	0	0	0	0	0	0.0173619	0	0.000371854
	Streptococcus_rubneri	Bacilli	0	0.00374139	0.00841822	0	0	0	0	0	0	0	0	0	0	0	0	0	0	0	0	0	0.0040532	0	0
	Streptococcus_salivarius	Bacilli	0.313018	0.00374139	0.0252547	0	0	0	0.165663	0	0.0286424	1.98768	0.0524866	0	0	0	0	0.0158115	0.0165353	2.84357	0.0380828	0.120421	0.114005	0.0828313	0.309935
	Streptococcus_salivarius_subsp_salivarius	Bacilli	0.165715	0.59114	1.85201	0	0	0	0.0301205	0	0.0190949	0.0962557	0.0393649	0	0	0.120109	0.0468774	0.0237173	0.0440941	4.29276	0.0380828	0.202814	0.869621	0.0150602	0.29137
	Streptococcus_salivarius_subsp_thermophilus	Bacilli	0	0.0112242	0	0	0	0	0	0	0	0	0	0	0	0	0	0	0.00551177	0	0	0	0.00374139	0	0.000324222
	Streptococcus_sanguinis	Bacilli	1.94255	2.20742	1.65839	0	0	0	0	0	0	0	0	0	0	0.00632151	0.0208344	0.0158115	0.121259	0	0.886785	0.0126759	1.93612	0	0.0625699
	Streptococcus_sinensis	Bacilli	0	0	0.00841822	0	0	0	0	0	0	0	0	0	0	0	0	0	0	0	0	0	0.00280607	0	0
	Streptococcus_sp_HMT_066	Bacilli	0.046032	0.228225	0.0841822	0	0	0	0	0	0	0.197324	0.00656082	0	0	0	0	0.00790576	0.00551177	0	0.0054404	0	0.11948	0	0.0131025
	Streptococcus_vestibularis	Bacilli	2.97367	2.10266	3.42621	0	0	0	0.331325	0	0.181402	3.96092	0.131216	0.068266	0	1.27062	0.0677119	0.561309	1.41101	4.48761	0.0108808	4.56332	2.83418	0.165663	1.00268
	Tannerella_forsythia	Bacteroidia	0.00920641	0.00374139	0.0505093	0	0	0	0	0	0	0	0	0	0	0	0	0.00790576	0	0	0	0	0.0211524	0	0.000465045
	Tannerella_sp_HMT_286	Bacteroidia	0	0.018707	0	0	0	0	0	0	0	0	0	0	0	0	0	0	0	0	0	0	0.00623566	0	0
	Tannerella_sp_HMT_808	Bacteroidia	0.0368256	0.0710865	0.0252547	0	0	0	0	0	0	0	0	0	0	0	0	0	0	0	0	0	0.0443889	0	0
	Treponema_denticola	Spirochaetia	0	0.00374139	0	0	0	0	0	0	0	0	0	0	0	0	0	0	0	0	0	0	0.00124713	0	0
	Treponema_maltophilum	Spirochaetia	0	0.0224484	0.00841822	0	0	0	0	0	0	0	0	0	0	0	0	0	0	0	0	0	0.0102889	0	0
	Treponema_medium	Spirochaetia	0.00920641	0	0.00841822	0	0	0	0	0	0	0	0	0	0	0	0	0	0	0	0	0	0.00587487	0	0
	Treponema_socranskii	Spirochaetia	0.00920641	0.0149656	0	0	0	0	0	0.0207368	0	0	0	0	0	0	0	0.134398	0.132282	0	0	0	0.00805733	0.0103684	0.0169069
	Treponema_socranskii_subsp_paredis	Spirochaetia	0	0.0112242	0	0	0	0	0	0	0	0	0	0	0	0	0	0	0	0	0	0	0.00374139	0	0
	Treponema_socranskii_subsp_socranskii	Spirochaetia	0	0	0.00841822	0	0	0	0	0	0	0	0	0	0	0	0	0	0	0	0	0	0.00280607	0	0
	Treponema_sp_HMT_231	Spirochaetia	0	0.00374139	0.0168364	0	0	0	0	0	0	0	0	0	0	0	0	0	0	0	0	0	0.00685928	0	0
	Treponema_sp_HMT_237	Spirochaetia	0	0	0.00841822	0	0	0	0	0	0	0	0	0	0	0	0	0	0	0	0	0	0.00280607	0	0
	Treponema_sp_HMT_262	Spirochaetia	0	0.00374139	0.0336729	0	0	0	0	0	0	0	0	0	0	0	0	0	0	0	0	0	0.0124714	0	0
	Veillonella_atypica	Negativicutes	1.54668	0.0860521	0.0168364	0	0	0.0567742	18.253	2.99993	0	0	0	48.0495	9.28694	0	6.96911	0	0	0.0182671	0	0	0.549855	10.6265	5.03727
	Veillonella_dispar	Negativicutes	4.0232	0.396588	0.824985	0	16.1393	0.036129	4.39759	4.21649	0	0.0144383	0.0131216	5.56856	54.2187	0	3.42205	0	0	0.012178	0	0	1.74826	4.30704	5.17874
	Veillonella_parvula	Negativicutes	0.478733	0.639779	0.134691	0	0	0	1.06928	0.435474	0	0	0	0.068266	0.767786	0	0.755248	0	0	0.012178	0	0	0.417734	0.752375	0.182837
	Veillonella_rogosae	Negativicutes	0.561591	0.101018	0.134691	0	0.00882651	0	0.195783	0.0760351	0	0	0	0.312073	0.955648	0	0.0989635	0	0	0	0	0	0.265767	0.135909	0.0969017
	Veillonella_sp_HMT_917	Negativicutes	0.0276192	0	0	0	0	0	0	0	0	0	0	0	0	0	0	0	0	0	0	0	0.00920641	0	0
	Veillonellaceae_G1_HMT_132	Negativicutes	0	0.00374139	0	0	0	0	0	0	0	0	0	0	0	0	0	0	0	0	0	0	0.00124713	0	0
	Veillonellaceae_G1_HMT_150	Negativicutes	0	0	0.00841822	0	0	0	0	0	0	0	0	0	0	0	0	0	0	0	0	0	0.00280607	0	0
IMAGE (MIDDLE)
		Condition	n/a	n/a	n/a	AN	AN	AN	AN	AN	AN	AN	AN	AN	AN	AN	AN	AN	AN	AE	AE	AE	n/a	AN	AN/AE
Diversity	Diversity indeces	Inoculum, medium or values calculated on averaged profile	In	In	In	4	10	28	29	29	30	39	34	40	41	60	74	87	88	7	23	35	In_mean	29_mean	All_media_mean
	Index	Index (as a column) and Library (as a row)	TQ_005	TQ_027	TQ_045	TQ_015	TQ_014	TQ_013	TQ_017	TQ_046	TQ_008	TQ_009	TQ_010	TQ_011	TQ_012	TQ_065	TQ_064	TQ_068	TQ_070	TQ_028	TQ_031	TQ_039	n/a	n/a	n/a
		S	218	234	214	21	40	30	90	95	44	27	41	22	27	26	101	112	89	34	44	31	323	125	258
		H'	3.557	3.798	3.509	0.7053	1.734	0.6081	2.429	2.311	2.01	1.23	1.159	1.487	1.459	0.972	2.493	3.139	2.651	1.019	1.109	0.9789	3.925	2.595	3.533
IMAGE (BOTTOM)
		Condition	n/a	n/a	n/a	AN	AN	AN	AN	AN	AN	AN	AN	AN	AN	AN	AN	AN	AN	AE	AE	AE	n/a	AN	AN/AE
ABUNDANCE_II	Relative class abundance, untransformed	Inoculum, medium or average profile	In	In	In	4	10	28	29	29	30	39	34	40	41	60	74	87	88	7	23	35	In_mean	29_mean	All_media_mean
		Class (as a column) and Library (as a row)	TQ_005	TQ_027	TQ_045	TQ_015	TQ_014	TQ_013	TQ_017	TQ_046	TQ_008	TQ_009	TQ_010	TQ_011	TQ_012	TQ_065	TQ_064	TQ_068	TQ_070	TQ_028	TQ_031	TQ_039	n/a	n/a	n/a
		Actinomycetota	8.9392	26.4739	10.7415	0	0	0.0052	0.3164	0.4561	1.623	0.1443	7.9911	0.0586	0	68.797	0.6354	1.8814	0.4022	0.1218	22.6482	76.1249	15.3848	0.3863	10.6591
		Alphaproteobacteria	0.0092	0.0075	0	0	0	0	0	0	0	0	0	0	0	0.0063	0	0	0	0	0	0	0.0056	0	0.0004
		Bacilli	34.1555	22.0625	46.6871	0	9.8769	96.222	6.4912	2.7372	25.1859	6.7764	88.1055	2.0577	0	31.1525	1.677	7.1069	14.733	99.5191	5.4622	21.5806	34.3021	4.6143	24.6285
		Bacteroidia	6.9964	2.3309	11.0701	81.8437	0	2.4774	10.1055	14.4328	66.4597	0.0048	0	27.3844	0	0.0063	15.1516	15.8273	12.0156	0.0244	0	0	6.7991	12.2693	14.455
		Betaproteobacteria	8.7183	11.3361	10.3712	0.0764	10.455	0.0103	0.8584	0.9608	0	0.0144	0.0197	0	21.4001	0.0126	0	0	0	0.0061	71.5413	2.1233	10.1418	0.9097	6.3225
		Campylobacteria	0.0829	1.4105	0.5219	0	0.0927	0	3.5241	7.0782	0	0	0	0	0.4983	0	1.5782	3.2097	0.1984	0	0	0	0.6717	5.3011	0.9516
		Chitinophagia	0	0.0112	0	0	0	0	0	0	0	0	0	0	0	0	0	0	0	0	0	0	0.0037	0	0
		Clostridia	0.5982	0.471	0.5303	0	0	0	16.9881	4.0712	5.8048	0.0048	0	0	0	0	6.2607	39.5524	32.1998	0.0183	0	0	0.5334	10.5295	6.1704
		Coriobacteriia	1.5927	0.0448	0.6062	0	0	0	0.5874	1.3825	0.5538	87.4964	0	0.3901	0	0.0063	1.1458	7.2417	10.522	0	0	0	0.7478	0.9848	6.431
		Cytophagia	0	0.0037	0	0	0	0	0	0	0	0	0	0	0	0	0	0	0	0	0	0	0.0012	0	0
		Erysipelotrichia	0.1657	0.0075	0.0421	0	0	0	0.0301	0	0	0	0	0	0	0	0.0052	0.0237	0.0165	0	0	0	0.0718	0.0151	0.0045
		Flavobacteriia	0.8745	2.0502	0.6987	0.0818	0	0	0	0.0622	0	0	0	0	0	0	0.0208	1.4942	0.0551	0	0	0	1.2079	0.0311	0.1008
		Fusobacteriia	2.9644	4.3849	2.1972	14.7008	12.4852	0.0052	6.0242	5.903	0	0	0	0	0.9801	0	25.3764	0	0	0.0061	0	0	3.1823	5.9635	3.8518
		Gammaproteobacteria	1.6019	18.026	4.2259	0.0818	1.8447	1.1561	0.0602	0.0414	0.3724	2.4448	3.8447	0.0391	0.49	0	0.0104	0	0	0.1766	0.3427	0.1648	7.9513	0.0509	0.6512
		Gracilibacteria	0.0552	0.0861	0.0337	0	0	0	0	0	0	0	0	0	0	0	0	0	0	0	0	0	0.0583	0	0
		Mollicutes	0	0	0.0084	0	0	0	0	0	0	0	0	0	0	0	0	0	0	0	0	0	0.0028	0	0
		Negativicutes	30.6756	6.5735	10.7414	3.216	65.2456	0.1239	54.8494	62.8534	0	3.1139	0.0262	70.0703	76.6314	0.019	48.1378	23.4961	29.6862	0.1158	0	0.0063	15.9969	58.8514	25.7406
		Other	0	0	0	0	0	0	0	0	0	0	0	0	0	0	0	0.0316	0.0386	0	0	0	0	0	0.0041
		Saccharibacteria_genera_incertae_sedis	2.4028	4.5907	1.389	0	0	0	0	0	0	0	0.0131	0	0	0	0	0	0	0	0.0054	0	2.7942	0	0.0011
		Spirochaetia	0.0184	0.0597	0.0841	0	0	0	0	0.0207	0	0	0	0	0	0	0	0.1344	0.1323	0	0	0	0.0542	0.0104	0.0169
		SR1	0.1473	0.0561	0.0337	0	0	0	0	0	0	0	0	0	0	0	0	0	0	0	0	0	0.0791	0	0
		Synergistia	0	0.0112	0.0168	0	0	0	0.1657	0	0	0	0	0	0	0	0	0	0	0.0122	0	0	0.0093	0.0828	0.0105

## Sheet: F03ef
IMAGE e
Cluster mode: Group average	Samples	Index (as a column) and Library (as a row)	Condition	Inoculum, medium or values calculated on averaged profile	Index (as a column) and Library (as a row)	S17 Bray-Curtis Similarity (0 to 100)
	1	TQ_005	n/a	In	TQ_005
	2	TQ_027	n/a	In	TQ_027	57.2125
	3	TQ_045	n/a	In	TQ_045	76.7859	61.7747
	4	TQ_015	AN	4	TQ_015	13.4169	10.1719	16.7233
	5	TQ_014	AN	10	TQ_014	53.9205	33.228	35.1242	15.8594
	6	TQ_013	AN	28	TQ_013	37.9339	25.6943	50.4654	2.69859	11.1724
	7	TQ_017	AN	29	TQ_017	49.6615	22.9606	32.4568	19.4822	68.3758	9.17336
	8	TQ_046	AN	29	TQ_046	46.9766	19.4942	29.9457	23.7318	72.5886	5.40061	82.9939
	9	TQ_008	AN	30	TQ_008	35.3301	26.9049	39.3357	66.5415	10.2493	28.0409	23.3319	22.2926
	10	TQ_009	AN	39	TQ_009	13.2533	12.5483	13.1097	3.2149	11.7494	8.0767	10.421	7.44333	7.85652
	11	TQ_010	AN	34	TQ_010	43.8078	33.9576	58.582	0.127699	11.7675	89.3031	6.91367	3.2806	27.1813	9.4061
	12	TQ_011	AN	40	TQ_011	40.2178	11.1047	24.3571	30.6394	67.3423	4.70329	67.5001	79.8318	29.9299	5.6642	2.18159
	13	TQ_012	AN	41	TQ_012	40.9473	19.8782	23.0811	4.35429	77.2634	0.6294	57.2462	65.3342	0.372401	3.61831	0.535899	70.1094
	14	TQ_065	AN	60	TQ_065	40.1426	48.5874	41.9383	0.0378999	9.9085	31.1933	6.85178	3.23751	26.8216	6.96341	39.1751	2.1479	0.0316
	15	TQ_064	AN	74	TQ_064	44.8127	17.5646	28.0161	33.0996	62.4033	4.29911	74.7028	77.4336	23.8331	6.10103	2.349	65.4257	49.6268	2.34401
	16	TQ_068	AN	87	TQ_068	42.6717	21.3807	33.2649	19.1251	30.6958	9.71342	61.2181	49.8688	30.916	17.286	9.01451	41.8299	23.9945	9.01993	49.9711
	17	TQ_070	AN	88	TQ_070	54.1822	24.8764	38.4375	15.2867	39.6558	17.3395	64.3896	50.5693	33.5095	20.5663	15.1614	44.2082	29.8847	15.1668	51.4122	82.8966
	18	TQ_028	AE	7	TQ_028	34.6248	22.543	47.1685	0.234199	10.1815	96.5551	6.85606	3.0711	25.527	7.20629	88.4359	2.29559	0.3046	31.3056	1.9738	7.38721	15.0133
	19	TQ_031	AE	23	TQ_031	23.468	39.795	26.9231	0.1582	16.2599	5.8204	6.69718	4.19551	7.42792	5.96361	13.8211	2.1554	21.7428	28.123	2.32281	7.34363	5.86441	5.76669
	20	TQ_039	AE	35	TQ_039	32.8145	50.3494	34.6166	0.1645	12.1713	21.7672	7.73248	4.20181	23.3685	7.10621	29.7625	2.1617	2.2944	90.3965	2.32911	8.99463	15.1415	21.8796	30.3985
	21	TQ_In	n/a	In_mean	n/a	84.0479	73.0136	83.0715	13.4374	41.1354	38.0803	35.5364	32.2098	35.0678	13.2513	46.197	25.3416	28.1072	46.5873	30.2802	35.0232	39.5368	34.7806	31.337	39.26
	22	TQ_Pr29	AN	29_mean	n/a	48.3205	21.2372	31.7018	21.6071	70.4824	7.28719	91.4969	91.497	23.6794	8.9322	5.09739	73.6661	61.2904	5.04479	77.2942	55.5467	58.4717	4.96989	5.9612	5.9675	33.9584
	23	TQ_Prx16	AN/AE	All_media_mean	n/a	78.641	54.0536	68.0624	21.7627	46.5357	27.9017	55.1483	54.7052	47.4376	17.1408	33.3178	42.7411	34.0315	35.3322	54.6635	60.6189	65.7719	25.108	22.7876	34.5341	70.3257	55.9861
						TQ_005	TQ_027	TQ_045	TQ_015	TQ_014	TQ_013	TQ_017	TQ_046	TQ_008	TQ_009	TQ_010	TQ_011	TQ_012	TQ_065	TQ_064	TQ_068	TQ_070	TQ_028	TQ_031	TQ_039	TQ_In	TQ_Pr29
	Combining
	6+18 -> 24 at 96.56
	8+22 -> 25 at 91.5
	14+20 -> 26 at 90.4
	11+24 -> 27 at 88.87
	7+25 -> 28 at 87.25
	1+21 -> 29 at 84.05
	16+17 -> 30 at 82.9
	3+29 -> 31 at 79.93
	5+13 -> 32 at 77.26
	15+28 -> 33 at 76.48
	23+31 -> 34 at 72.34
	12+33 -> 35 at 71.61
	4+9 -> 36 at 66.54
	32+35 -> 37 at 64.48
	2+34 -> 38 at 61.51
	30+37 -> 39 at 46.55
	26+38 -> 40 at 40.42
	27+40 -> 41 at 35.01
	19+41 -> 42 at 22.82
	36+39 -> 43 at 21.18
	42+43 -> 44 at 20.07
	10+44 -> 45 at 9.86
	Cophenetic correlation: 0.83742
IMAGE f
nMDS	Samples - see lines 13-37
	Kruskal stress formula: 1
	Minimum stress: 0.01				Relationship betwen similarity and 2D MDS distance
	Stress values
	Dim	Stress
	3	0.07
	2	0.13
	STRESS VALUES
	Repeat	3D	2D
	1	0.08	0.14
	2	0.07	0.17
	3	0.07	0.16
	4	0.07	0.18
	5	0.07	0.18
	6	0.07	0.13
	7	0.07	0.16
	8	0.08	0.16
	9	0.09	0.15
	10	0.07 **	0.17
	11	0.08	0.16
	12	0.09	0.17
	13	0.07	0.13
	14	0.07	0.13
	15	0.07	0.19		3D nMDS
	16	0.08	0.16
	17	0.07	0.15
	18	0.09	0.16
	19	0.08 **	0.13
	20	0.07	0.38
	21	0.08	0.14
	22	0.09	0.14
	23	0.08	0.15
	24	0.08	0.16
	25	0.07	0.13
	26	0.07 **	0.16
	27	0.08	0.14
	28	0.07	0.17
	29	0.08	0.16
	30	0.07	0.34
	31	0.07	0.13
	32	0.07	0.13
	33	0.07	0.15
	34	0.08	0.13
	35	0.08	0.13
	36	0.08	0.17
	37	0.07	0.13
	38	0.07	0.13
	39	0.08	0.18
	40	0.07	0.18
	41	0.08	0.21
	42	0.08	0.17
	43	0.08 **	0.15
	44	0.09	0.14
	45	0.08	0.13
	46	0.07	0.16
	47	0.07	0.17
	48	0.07	0.21
	49	0.07	0.18
	50	0.08	0.18
	** = Maximum number of iterations used
	3-d : Minimum stress: 0.07 occurred 26 times
	2-d : Minimum stress: 0.13 occurred 12 times

## Sheet: F03g
IMAGE
% of species recovered	Group	Recovery
	Abundance cut-off
	0.01	100
	0.001	81.7204
	0.0001	71.564
	All	65.3165
	Classes
	Actinobacteria	70.5882
	Bacilli	87.931
	Bacteroidia	56.1404
	Betapro.	65.625
	Epsilonpro.	80
	Clostridia	65.9574
	Coriobacteriia	87.5
	Flavobacteriia	35.7143
	Fusobacteriia	73.0769
	Gammapro.	62.5
	Negativicutes	74.4681
	Saccharibacteria	10
	Spirochaetia	11.1111
	Unnamed or novel
	HMT	38.3838
	OTU	78.7402

## Sheet: F05a
IMAGE
EXCEL GRAPH
		train, Smut474	train, Saur462	train, Pnig22	train, Fnuc23	train, Sang4
FULL SPECTRUM DATA	train	Smut474	Saur462	Pnig22	Fnuc23	Sang4
	wavenr (cm-1)	A (a.u.)	A (a.u.)	A (a.u.)	A (a.u.)	A (a.u.)
	525.025	0.51024	0.746262	0.913772	1.12188	1.34878
	525.507	0.510353	0.746718	0.913787	1.12153	1.34848
	525.989	0.510289	0.746848	0.913671	1.12122	1.34807
	526.471	0.510235	0.746799	0.913591	1.12111	1.34793
	526.954	0.510464	0.746835	0.913538	1.12124	1.34813
	527.436	0.510815	0.746902	0.913502	1.12128	1.34837
	527.918	0.510952	0.746829	0.913303	1.12116	1.3484
	528.4	0.510981	0.746589	0.912915	1.12095	1.34839
	528.882	0.510872	0.74628	0.912432	1.12062	1.34817
	529.364	0.510715	0.745962	0.911953	1.12031	1.3479
	529.846	0.510627	0.745688	0.911571	1.12024	1.3478
	530.328	0.5107	0.745501	0.911326	1.12047	1.34799
	530.811	0.510945	0.74542	0.911187	1.12093	1.34843
	531.293	0.511257	0.745394	0.911065	1.12144	1.34894
	531.775	0.511463	0.745333	0.910859	1.12177	1.3493
	532.257	0.511423	0.745153	0.910509	1.12176	1.34932
	532.739	0.51111	0.744837	0.910034	1.12137	1.34899
	533.221	0.510622	0.744431	0.909517	1.12069	1.34843
	533.703	0.510098	0.744006	0.909059	1.11991	1.34786
	534.185	0.509675	0.743644	0.908737	1.11919	1.34739
	534.667	0.509393	0.743375	0.908553	1.11858	1.34702
	535.149	0.509186	0.743172	0.90845	1.11805	1.34665
	535.632	0.508908	0.742958	0.908338	1.11752	1.34611
	536.114	0.508433	0.742677	0.90816	1.11691	1.3453
	536.596	0.507724	0.742315	0.907911	1.11622	1.34425
	537.078	0.506847	0.741901	0.907627	1.11553	1.34313
	537.56	0.505927	0.741468	0.907353	1.11497	1.34214
	538.042	0.505078	0.741027	0.907094	1.11459	1.34142
	538.524	0.504356	0.740548	0.906794	1.11436	1.34094
	539.006	0.503738	0.739854	0.906293	1.11427	1.34084
	539.489	0.503004	0.739019	0.905601	1.11391	1.34035
	539.971	0.502271	0.737998	0.904703	1.1133	1.33968
	540.453	0.50142	0.73679	0.903641	1.11247	1.33882
	540.935	0.500503	0.735514	0.902557	1.11153	1.33791
	541.417	0.499685	0.734408	0.901677	1.1105	1.33696
	541.899	0.498783	0.733428	0.901008	1.10956	1.33603
	542.381	0.497974	0.73257	0.900566	1.10881	1.33539
	542.863	0.497156	0.731844	0.900327	1.10813	1.33474
	543.346	0.496246	0.731162	0.900196	1.10745	1.33394
	543.828	0.495452	0.730693	0.900046	1.10689	1.33305
	544.31	0.494322	0.729988	0.899893	1.10618	1.33194
	544.792	0.493172	0.729297	0.899699	1.10551	1.33082
	545.274	0.492035	0.728604	0.899498	1.10488	1.32984
	545.756	0.491383	0.728305	0.899254	1.10455	1.32925
	546.238	0.490958	0.728046	0.898971	1.1044	1.32912
	546.72	0.490737	0.727977	0.898673	1.10422	1.32902
	547.202	0.49063	0.727939	0.898301	1.104	1.32894
	547.685	0.4905	0.727815	0.897847	1.10368	1.32873
	548.167	0.490248	0.727507	0.897323	1.10326	1.32835
	548.649	0.489833	0.72692	0.896723	1.10285	1.32798
	549.131	0.489298	0.726126	0.896115	1.10245	1.32757
	549.613	0.488642	0.725165	0.895471	1.10209	1.32719
	550.095	0.48792	0.72413	0.89476	1.10173	1.3268
	550.577	0.487163	0.723097	0.893947	1.10128	1.32628
	551.059	0.486386	0.722122	0.893018	1.10065	1.32546
	551.542	0.485623	0.721256	0.892009	1.09979	1.32427
	552.024	0.484775	0.720405	0.891025	1.09865	1.32264
	552.506	0.483851	0.719537	0.890172	1.0973	1.32071
	552.988	0.483269	0.718988	0.889455	1.09613	1.31883
	553.47	0.482809	0.718415	0.888886	1.09517	1.31729
	553.952	0.482363	0.717813	0.888454	1.09433	1.31595
	554.434	0.481873	0.717073	0.888051	1.09364	1.31494
	554.916	0.481289	0.716141	0.887587	1.09305	1.31425
	555.398	0.480598	0.71505	0.887039	1.09246	1.31375
	555.881	0.479854	0.713878	0.886435	1.09184	1.31338
	556.363	0.479181	0.71269	0.88582	1.09123	1.31319
	556.845	0.478624	0.711611	0.885281	1.09057	1.31302
	557.327	0.478197	0.710677	0.884839	1.08984	1.31278
	557.809	0.477835	0.70986	0.884461	1.08904	1.31239
	558.291	0.47743	0.709089	0.88408	1.08816	1.31177
	558.773	0.476883	0.70818	0.883568	1.08739	1.31117
	559.255	0.476281	0.707513	0.882969	1.08667	1.31014
	559.737	0.475305	0.706582	0.882372	1.08593	1.30896
	560.22	0.474214	0.705622	0.881785	1.08544	1.30786
	560.702	0.473129	0.704693	0.881279	1.08524	1.30697
	561.184	0.472069	0.703756	0.880891	1.08526	1.30633
	561.666	0.471162	0.702898	0.880663	1.08528	1.3058
	562.148	0.470416	0.702188	0.880407	1.08536	1.30534
	562.63	0.469766	0.701425	0.880093	1.08531	1.30498
	563.112	0.469137	0.700646	0.879709	1.08497	1.30448
	563.594	0.468528	0.69988	0.879259	1.08437	1.30382
	564.077	0.467976	0.69918	0.878772	1.08361	1.3031
	564.559	0.467521	0.698583	0.878277	1.08286	1.30242
	565.041	0.467166	0.698088	0.877777	1.08221	1.30188
	565.523	0.466864	0.697641	0.877246	1.0817	1.30146
	566.005	0.466512	0.697151	0.876645	1.08129	1.30107
	566.487	0.466001	0.696527	0.875954	1.08089	1.30058
	566.969	0.465254	0.695719	0.875193	1.08043	1.2999
	567.451	0.464263	0.694731	0.874428	1.07983	1.29897
	567.933	0.463086	0.693619	0.873737	1.07911	1.29785
	568.416	0.46215	0.692761	0.87313	1.0785	1.29674
	568.898	0.460872	0.691597	0.872712	1.07763	1.2955
	569.38	0.459711	0.690443	0.872358	1.07687	1.29451
	569.862	0.458593	0.689426	0.872072	1.07604	1.29336
	570.344	0.457553	0.688477	0.871747	1.07528	1.29227
	570.826	0.456614	0.68756	0.871327	1.07472	1.29138
	571.308	0.455768	0.686736	0.870843	1.07434	1.29064
	571.79	0.455045	0.686041	0.870329	1.07415	1.29006
	572.273	0.454463	0.685485	0.86981	1.07412	1.28968
	572.755	0.454057	0.684991	0.869253	1.07421	1.28964
	573.237	0.453717	0.684616	0.868695	1.07409	1.28948
	573.719	0.453419	0.684234	0.868067	1.07369	1.28926
	574.201	0.453097	0.683775	0.867355	1.07293	1.28889
	574.683	0.452714	0.683207	0.866585	1.07181	1.2883
	575.165	0.452266	0.682538	0.86582	1.07045	1.28754
	575.647	0.45178	0.68181	0.865136	1.06904	1.28669
	576.13	0.45129	0.681065	0.864575	1.06776	1.28586
	576.612	0.450807	0.680326	0.864124	1.06672	1.28511
	577.094	0.450316	0.679587	0.863717	1.06591	1.28444
	577.576	0.449787	0.678831	0.86327	1.06526	1.2838
	578.058	0.449201	0.678048	0.862725	1.06466	1.28313
	578.54	0.448566	0.677255	0.862074	1.06404	1.28241
	579.022	0.447921	0.676492	0.861368	1.06338	1.28166
	579.504	0.447318	0.675808	0.860683	1.06271	1.28094
	579.986	0.446793	0.675223	0.860086	1.0621	1.28031
	580.468	0.446344	0.674723	0.859596	1.06157	1.27982
	580.951	0.44593	0.674248	0.85918	1.06114	1.27945
	581.433	0.445492	0.673729	0.858773	1.06073	1.27912
	581.915	0.444987	0.673114	0.858317	1.06027	1.27878
	582.397	0.44441	0.672396	0.857789	1.05972	1.27838
	582.879	0.443802	0.671618	0.857209	1.05905	1.27794
	583.361	0.443221	0.670847	0.856622	1.05829	1.27751
	583.843	0.442716	0.670147	0.856069	1.0575	1.27712
	584.325	0.44229	0.669542	0.855555	1.05673	1.27679
	584.808	0.441902	0.669018	0.855048	1.056	1.27648
	585.29	0.441485	0.668529	0.854496	1.05529	1.27613
	585.772	0.440987	0.66803	0.853858	1.05461	1.27564
	586.254	0.440397	0.667503	0.853131	1.05392	1.275
	586.736	0.439756	0.66696	0.852355	1.05324	1.27419
	587.218	0.439242	0.666599	0.851685	1.05262	1.27341
	587.7	0.438805	0.666283	0.851093	1.05204	1.27259
	588.182	0.438448	0.66598	0.850589	1.0515	1.27178
	588.664	0.438129	0.665642	0.850153	1.05099	1.27101
	589.147	0.437789	0.665223	0.84974	1.05047	1.2703
	589.629	0.437376	0.664703	0.849315	1.04996	1.26967
	590.111	0.436872	0.6641	0.848862	1.04947	1.26912
	590.593	0.436297	0.663466	0.848392	1.04903	1.26866
	591.075	0.435696	0.662859	0.847925	1.04866	1.26829
	591.557	0.435112	0.662321	0.847473	1.04838	1.26798
	592.039	0.434567	0.661858	0.847022	1.04814	1.26771
	592.521	0.434058	0.661449	0.846543	1.0479	1.26743
	593.004	0.433563	0.661061	0.846008	1.0476	1.2671
	593.486	0.433066	0.660672	0.845412	1.04721	1.2667
	593.968	0.43257	0.660285	0.844785	1.04673	1.26624
	594.45	0.432096	0.659924	0.844182	1.0462	1.26575
	594.932	0.431672	0.659614	0.843662	1.04565	1.26526
	595.414	0.43131	0.659363	0.84326	1.04514	1.26479
	595.896	0.431001	0.659148	0.84297	1.04467	1.26436
	596.378	0.43071	0.658925	0.842749	1.04425	1.26395
	596.861	0.430396	0.658645	0.842544	1.04383	1.26353
	597.343	0.430032	0.658283	0.842311	1.04342	1.2631
	597.825	0.429617	0.657842	0.842036	1.04301	1.26267
	598.307	0.429171	0.657354	0.841735	1.0426	1.26226
	598.789	0.428723	0.656858	0.841433	1.04223	1.26189
	599.271	0.428291	0.656383	0.841143	1.0419	1.26155
	599.753	0.427863	0.655928	0.840852	1.04159	1.26125
	600.235	0.427409	0.655473	0.84052	1.0413	1.26093
	600.717	0.42689	0.654992	0.840104	1.041	1.26058
	601.199	0.426286	0.654475	0.839585	1.04068	1.26016
	601.682	0.425607	0.653941	0.838982	1.04036	1.25968
	602.164	0.424893	0.653426	0.83835	1.04007	1.25918
	602.646	0.424193	0.652967	0.837759	1.03985	1.25867
	603.128	0.423549	0.652586	0.837264	1.03967	1.25817
	603.61	0.422975	0.652271	0.836886	1.03952	1.25767
	604.092	0.42246	0.651985	0.836602	1.03934	1.25713
	604.574	0.421972	0.651682	0.83636	1.03904	1.25653
	605.057	0.421484	0.651334	0.836105	1.03859	1.25584
	605.539	0.420981	0.650936	0.835798	1.03799	1.25508
	606.021	0.420466	0.650512	0.835426	1.03725	1.25429
	606.503	0.419946	0.650091	0.834999	1.03645	1.25352
	606.985	0.419428	0.649693	0.834534	1.03565	1.25282
	607.467	0.418907	0.649314	0.834045	1.03489	1.2522
	607.949	0.41837	0.64893	0.833537	1.03419	1.25164
	608.431	0.417809	0.648511	0.833011	1.03357	1.25111
	608.913	0.417233	0.648035	0.832476	1.03302	1.25054
	609.395	0.416666	0.647507	0.831949	1.03254	1.24994
	609.878	0.416143	0.646949	0.831452	1.03212	1.2493
	610.36	0.415689	0.646388	0.831	1.03176	1.24867
	610.842	0.415305	0.645843	0.830593	1.03143	1.24808
	611.324	0.414964	0.645312	0.830205	1.0311	1.24754
	611.806	0.414618	0.644784	0.829799	1.03072	1.24707
	612.288	0.414228	0.644246	0.829338	1.03026	1.24662
	612.77	0.413771	0.643696	0.828807	1.0297	1.24616
	613.252	0.413259	0.643152	0.828214	1.02905	1.24564
	613.735	0.412724	0.642641	0.827588	1.02834	1.24505
	614.217	0.412205	0.642181	0.826962	1.02761	1.24437
	614.699	0.411724	0.64177	0.826357	1.02689	1.2436
	615.181	0.411277	0.641382	0.825773	1.02618	1.24279
	615.663	0.410836	0.640972	0.825194	1.02549	1.24194
	616.145	0.410371	0.640504	0.824601	1.02481	1.24111
	616.627	0.409862	0.639963	0.823986	1.02413	1.24031
	617.109	0.409313	0.639365	0.823359	1.02347	1.23958
	617.591	0.408749	0.638748	0.822743	1.02286	1.23893
	618.074	0.408199	0.638152	0.822159	1.02231	1.23836
	618.556	0.407677	0.637596	0.821613	1.02182	1.23783
	619.038	0.407177	0.637075	0.821094	1.02139	1.23732
	619.52	0.406676	0.636562	0.820577	1.02097	1.2368
	620.002	0.406147	0.636028	0.82004	1.02054	1.23626
	620.484	0.405577	0.635462	0.819478	1.02007	1.2357
	620.966	0.404973	0.634875	0.818902	1.01956	1.23515
	621.448	0.404358	0.634296	0.818334	1.01903	1.23462
	621.931	0.403757	0.633752	0.81779	1.01849	1.23413
	622.413	0.403182	0.633255	0.817269	1.01796	1.23367
	622.895	0.402628	0.632795	0.816755	1.01743	1.23321
	623.377	0.402076	0.632343	0.816218	1.01687	1.23272
	623.859	0.401508	0.63187	0.81564	1.01628	1.23215
	624.341	0.400918	0.631363	0.815018	1.01564	1.23152
	624.823	0.400317	0.630832	0.814374	1.01497	1.23086
	625.305	0.399726	0.630305	0.813741	1.0143	1.23021
	625.788	0.399164	0.629811	0.813145	1.01366	1.22962
	626.27	0.398632	0.62936	0.812595	1.01307	1.22912
	626.752	0.398111	0.628941	0.812072	1.01253	1.22872
	627.234	0.397575	0.628522	0.811549	1.01205	1.22837
	627.716	0.396998	0.628069	0.811004	1.01159	1.22803
	628.198	0.396375	0.627559	0.810435	1.01114	1.22765
	628.68	0.395725	0.626996	0.809865	1.01068	1.22722
	629.162	0.395078	0.626402	0.809333	1.01021	1.22671
	629.644	0.394468	0.625809	0.808873	1.00972	1.22614
	630.126	0.393909	0.625241	0.808496	1.00921	1.22552
	630.609	0.3934	0.624706	0.808186	1.00868	1.22488
	631.091	0.392922	0.6242	0.807905	1.00813	1.22422
	631.573	0.392459	0.623709	0.807614	1.00757	1.22355
	632.055	0.392007	0.623228	0.807282	1.00702	1.22289
	632.537	0.391573	0.622758	0.806901	1.00649	1.22227
	633.019	0.391174	0.622305	0.806477	1.00601	1.2217
	633.501	0.390816	0.621873	0.806027	1.00559	1.22121
	633.984	0.390487	0.621452	0.805559	1.00521	1.22079
	634.466	0.390159	0.621023	0.805072	1.00485	1.22044
	634.948	0.389793	0.620562	0.804559	1.00448	1.2201
	635.43	0.389368	0.620054	0.804017	1.00407	1.21975
	635.912	0.388883	0.619506	0.803456	1.0036	1.21936
	636.394	0.388367	0.618946	0.802902	1.00308	1.21893
	636.876	0.387861	0.618412	0.802381	1.00255	1.21846
	637.358	0.3874	0.617934	0.801913	1.00201	1.21797
	637.84	0.386991	0.617522	0.801495	1.00148	1.21748
	638.322	0.386617	0.617161	0.80111	1.00097	1.21699
	638.805	0.386238	0.616818	0.80073	1.00047	1.21651
	639.287	0.385816	0.616455	0.800333	0.99997	1.21601
	639.769	0.385333	0.616051	0.799919	0.999484	1.21551
	640.251	0.384795	0.615603	0.799506	0.99902	1.21498
	640.733	0.384227	0.615123	0.799123	0.998588	1.21444
	641.215	0.383657	0.614626	0.798787	0.998194	1.21389
	641.697	0.383095	0.614124	0.798499	0.997836	1.21333
	642.179	0.382531	0.61361	0.798237	0.997502	1.21278
	642.662	0.381943	0.613075	0.797969	0.997181	1.21224
	643.144	0.381304	0.612509	0.797667	0.99686	1.21171
	643.626	0.380607	0.611914	0.797321	0.996537	1.21119
	644.108	0.379868	0.611309	0.796944	0.99621	1.21066
	644.59	0.37912	0.610718	0.796562	0.995872	1.21011
	645.072	0.378394	0.610162	0.796194	0.995509	1.20951
	645.554	0.377709	0.609644	0.795847	0.995096	1.20883
	646.036	0.377062	0.609151	0.795506	0.99461	1.20808
	646.519	0.376433	0.608655	0.795147	0.994038	1.20723
	647.001	0.375801	0.60813	0.794746	0.993395	1.20634
	647.483	0.375155	0.607558	0.794299	0.992719	1.20544
	647.965	0.374502	0.60694	0.793817	0.992057	1.20461
	648.447	0.373861	0.606288	0.793329	0.991455	1.20389
	648.929	0.373249	0.605616	0.79286	0.990932	1.20328
	649.411	0.37267	0.604931	0.792419	0.990472	1.20277
	649.893	0.372111	0.604234	0.791996	0.990034	1.20229
	650.375	0.371545	0.60352	0.791571	0.989573	1.20178
	650.857	0.370951	0.602791	0.791125	0.989059	1.20119
	651.34	0.37032	0.602062	0.790649	0.988493	1.20051
	651.822	0.369659	0.601357	0.790151	0.987904	1.19975
	652.304	0.368991	0.600701	0.789646	0.987333	1.19898
	652.786	0.368335	0.60011	0.789145	0.986817	1.19824
	653.268	0.3677	0.599581	0.78865	0.986368	1.19757
	653.75	0.367081	0.599095	0.788147	0.985973	1.19699
	654.232	0.366464	0.598625	0.787623	0.985599	1.19648
	654.715	0.365841	0.598152	0.787069	0.985215	1.19602
	655.197	0.365213	0.597668	0.786496	0.984801	1.19559
	655.679	0.364596	0.59718	0.785925	0.98435	1.19515
	656.161	0.364009	0.596698	0.785382	0.983871	1.1947
	656.643	0.363466	0.596226	0.784879	0.983369	1.19424
	657.125	0.362965	0.595758	0.784408	0.982847	1.19375
	657.607	0.362491	0.595276	0.783945	0.982296	1.19323
	658.089	0.362024	0.594762	0.78346	0.981709	1.19267
	658.571	0.361549	0.594211	0.782931	0.981088	1.19207
	659.054	0.361068	0.593633	0.782357	0.98045	1.19146
	659.536	0.360592	0.593053	0.781756	0.979821	1.19084
	660.018	0.360132	0.592496	0.781156	0.97923	1.19023
	660.5	0.359689	0.591974	0.780574	0.978689	1.18964
	660.982	0.359244	0.591483	0.780008	0.978192	1.18907
	661.464	0.358766	0.591001	0.779441	0.977714	1.18851
	661.946	0.35823	0.590505	0.778851	0.977227	1.18795
	662.428	0.357631	0.589986	0.778227	0.976713	1.18739
	662.91	0.35699	0.589454	0.777582	0.976172	1.18684
	663.393	0.356353	0.588937	0.776943	0.975624	1.18631
	663.875	0.355767	0.588462	0.776348	0.975093	1.18581
	664.357	0.355256	0.588041	0.775819	0.974597	1.18534
	664.839	0.354818	0.587663	0.775357	0.974134	1.18487
	665.321	0.354416	0.58729	0.774941	0.973686	1.18437
	665.803	0.353994	0.586867	0.774532	0.973219	1.18382
	666.285	0.353484	0.586325	0.774079	0.972691	1.18315
	666.768	0.352824	0.585597	0.773519	0.972061	1.18236
	667.25	0.351991	0.584657	0.772799	0.971308	1.18145
	667.732	0.351043	0.583569	0.771908	0.97046	1.18047
	668.214	0.350115	0.58249	0.770909	0.969602	1.17955
	668.696	0.349345	0.581587	0.769931	0.968832	1.17879
	669.178	0.34877	0.580911	0.769079	0.968188	1.17821
	669.66	0.348333	0.580401	0.768382	0.967649	1.17776
	670.142	0.34795	0.579968	0.767812	0.967168	1.17738
	670.624	0.34756	0.579545	0.767328	0.966707	1.17701
	671.106	0.347135	0.579104	0.766898	0.966241	1.17662
	671.589	0.346671	0.578636	0.766498	0.965759	1.17617
	672.071	0.346177	0.578144	0.766105	0.965249	1.17566
	672.553	0.345658	0.577626	0.765694	0.964701	1.17507
	673.035	0.345114	0.577079	0.765231	0.964107	1.1744
	673.517	0.344539	0.576498	0.764692	0.963466	1.17364
	673.999	0.343929	0.575881	0.764068	0.962789	1.17283
	674.481	0.343286	0.575235	0.763372	0.9621	1.17199
	674.963	0.342622	0.574576	0.762637	0.961431	1.17116
	675.446	0.341959	0.573922	0.761899	0.960803	1.17039
	675.928	0.341315	0.573288	0.761189	0.960228	1.16969
	676.41	0.340701	0.572681	0.760518	0.959692	1.16906
	676.892	0.340114	0.572095	0.759881	0.959173	1.16847
	677.374	0.339543	0.571521	0.759264	0.95864	1.16791
	677.856	0.338975	0.57095	0.758655	0.958075	1.16734
	678.338	0.338407	0.570381	0.758056	0.957477	1.16677
	678.82	0.337847	0.56982	0.757478	0.956862	1.1662
	679.303	0.337306	0.569276	0.756933	0.956252	1.16563
	679.784	0.336796	0.56875	0.756425	0.955668	1.16507
	680.267	0.336321	0.568234	0.755941	0.955113	1.1645
	680.749	0.335872	0.567712	0.755455	0.95458	1.16392
	681.231	0.335433	0.567168	0.754942	0.95405	1.1633
	681.713	0.334991	0.566597	0.754385	0.95351	1.16264
	682.195	0.334541	0.566007	0.753785	0.952951	1.16196
	682.677	0.334086	0.565414	0.753161	0.952378	1.16128
	683.159	0.333634	0.564844	0.752538	0.951801	1.16064
	683.641	0.333192	0.56431	0.751934	0.951225	1.16007
	684.124	0.332758	0.563813	0.751356	0.950654	1.15956
	684.606	0.332322	0.56334	0.750799	0.950083	1.1591
	685.088	0.331876	0.56287	0.750252	0.94951	1.15867
	685.57	0.331415	0.562386	0.749712	0.948935	1.15824
	686.052	0.33095	0.561882	0.749184	0.948367	1.1578
	686.534	0.330495	0.56136	0.748685	0.947819	1.15737
	687.016	0.330069	0.560833	0.748227	0.947301	1.15695
	687.498	0.329682	0.560309	0.747813	0.946814	1.15653
	687.981	0.329331	0.559794	0.747429	0.946349	1.15613
	688.463	0.329	0.559287	0.747047	0.94589	1.15571
	688.945	0.328668	0.558787	0.746641	0.945423	1.15527
	689.427	0.328323	0.558294	0.746198	0.944944	1.15479
	689.909	0.327963	0.557818	0.745727	0.944463	1.15427
	690.391	0.327599	0.557369	0.745252	0.944	1.15375
	690.873	0.327243	0.556957	0.744803	0.943573	1.15325
	691.355	0.326907	0.55658	0.744403	0.943194	1.1528
	691.837	0.326591	0.556228	0.744057	0.942859	1.15242
	692.32	0.326286	0.555883	0.743754	0.942556	1.15211
	692.802	0.325983	0.555528	0.743473	0.942267	1.15186
	693.284	0.325679	0.555154	0.743196	0.941979	1.15162
	693.766	0.325381	0.554764	0.742914	0.941686	1.15139
	694.248	0.325103	0.554368	0.742628	0.941389	1.15114
	694.73	0.324856	0.553974	0.742341	0.941089	1.15085
	695.212	0.324639	0.553583	0.742053	0.940783	1.15052
	695.694	0.324435	0.553187	0.74175	0.940462	1.15013
	696.177	0.324213	0.552766	0.741413	0.940114	1.14968
	696.659	0.323941	0.552305	0.741022	0.939732	1.14917
	697.141	0.323594	0.551793	0.740568	0.939315	1.14861
	697.623	0.323167	0.551235	0.740053	0.938872	1.148
	698.105	0.322671	0.55064	0.739491	0.938415	1.14737
	698.587	0.322125	0.550023	0.738895	0.93795	1.14672
	699.069	0.321548	0.549391	0.738272	0.937471	1.14607
	699.551	0.320949	0.54874	0.737615	0.936962	1.14542
	700.033	0.320328	0.548063	0.73691	0.936403	1.14474
	700.516	0.31968	0.547351	0.736144	0.935776	1.14402
	700.998	0.319001	0.546603	0.735311	0.935077	1.14328
	701.48	0.318295	0.545825	0.73442	0.934314	1.14249
	701.962	0.317568	0.545028	0.733492	0.933504	1.14169
	702.444	0.316829	0.544224	0.732549	0.932664	1.14087
	702.926	0.31608	0.543416	0.731603	0.931804	1.14004
	703.408	0.315318	0.542596	0.730658	0.930925	1.13919
	703.89	0.314531	0.541754	0.729708	0.930024	1.13833
	704.373	0.313711	0.540879	0.728745	0.929102	1.13743
	704.855	0.312859	0.53997	0.727767	0.928166	1.13651
	705.337	0.311991	0.539041	0.726787	0.927232	1.13556
	705.819	0.311129	0.53811	0.72582	0.92632	1.13462
	706.301	0.310296	0.537196	0.724886	0.925442	1.13369
	706.783	0.309509	0.536311	0.723992	0.924599	1.13279
	707.265	0.308768	0.535456	0.723131	0.92378	1.13193
	707.747	0.308058	0.534621	0.722287	0.922964	1.13111
	708.23	0.30736	0.533793	0.721441	0.922136	1.13031
	708.712	0.306659	0.532962	0.720581	0.921289	1.12952
	709.194	0.305946	0.532129	0.719711	0.920432	1.12874
	709.676	0.305225	0.531298	0.718847	0.919583	1.12796
	710.158	0.304504	0.53048	0.718007	0.918762	1.12719
	710.64	0.303787	0.52968	0.717208	0.917981	1.12643
	711.122	0.303072	0.528894	0.716453	0.917242	1.12569
	711.604	0.302351	0.528117	0.715737	0.916536	1.12495
	712.086	0.301612	0.527339	0.715047	0.915852	1.12423
	712.568	0.300847	0.526557	0.714373	0.915181	1.12352
	713.051	0.300061	0.525774	0.713709	0.914521	1.12283
	713.533	0.299265	0.525	0.713059	0.913874	1.12215
	714.015	0.298474	0.524246	0.712427	0.913243	1.12149
	714.497	0.297701	0.523518	0.711813	0.912627	1.12084
	714.979	0.296947	0.522818	0.711212	0.912018	1.1202
	715.461	0.296206	0.522141	0.710612	0.91141	1.11955
	715.943	0.295466	0.521479	0.710004	0.910798	1.1189
	716.425	0.294718	0.520827	0.709386	0.910183	1.11824
	716.908	0.293956	0.52018	0.708761	0.909575	1.11758
	717.39	0.293182	0.519536	0.70814	0.908982	1.11693
	717.872	0.2924	0.518888	0.707529	0.908408	1.11627
	718.354	0.291613	0.518225	0.706927	0.907843	1.1156
	718.836	0.290815	0.517531	0.706318	0.907264	1.1149
	719.318	0.289996	0.516792	0.705679	0.906647	1.11416
	719.8	0.289145	0.516	0.704989	0.905968	1.11336
	720.282	0.288255	0.515161	0.704237	0.90522	1.11251
	720.764	0.287327	0.514291	0.703429	0.904411	1.11161
	721.247	0.286367	0.513407	0.702582	0.903557	1.1107
	721.729	0.285384	0.512525	0.701719	0.902677	1.10977
	722.211	0.284383	0.511651	0.700857	0.901781	1.10886
	722.693	0.283365	0.510779	0.700001	0.900869	1.10794
	723.175	0.28233	0.509899	0.699149	0.899935	1.10702
	723.657	0.281279	0.509002	0.698293	0.898975	1.10609
	724.139	0.280221	0.508091	0.697429	0.897993	1.10515
	724.621	0.279177	0.507174	0.69656	0.897003	1.1042
	725.104	0.278167	0.506268	0.695693	0.896023	1.10325
	725.586	0.277213	0.505387	0.694841	0.895073	1.10232
	726.068	0.276325	0.504539	0.69401	0.894161	1.10141
	726.55	0.2755	0.503723	0.693203	0.893285	1.10052
	727.032	0.274723	0.50293	0.692418	0.892434	1.09964
	727.514	0.273972	0.50215	0.691651	0.891599	1.09878
	727.996	0.273232	0.501378	0.690904	0.890775	1.09793
	728.478	0.272492	0.500614	0.690179	0.889967	1.0971
	728.96	0.271751	0.499863	0.689483	0.889185	1.0963
	729.443	0.271015	0.499128	0.688816	0.888442	1.09552
	729.925	0.27029	0.498408	0.688172	0.887741	1.09479
	730.407	0.26958	0.497701	0.687536	0.887079	1.09408
	730.889	0.268885	0.496998	0.686896	0.886445	1.09339
	731.371	0.268207	0.496298	0.686245	0.885828	1.0927
	731.853	0.267547	0.495603	0.685585	0.885218	1.09201
	732.335	0.266911	0.494921	0.684934	0.884616	1.09131
	732.817	0.266304	0.494263	0.684311	0.884026	1.09062
	733.3	0.265729	0.493633	0.683732	0.883454	1.08994
	733.782	0.265183	0.493029	0.6832	0.8829	1.08927
	734.264	0.264655	0.49244	0.682704	0.882361	1.08862
	734.746	0.264133	0.491854	0.682226	0.881833	1.088
	735.228	0.263603	0.49126	0.681741	0.881311	1.08738
	735.71	0.263062	0.490656	0.681238	0.880796	1.08679
	736.192	0.262513	0.49005	0.680714	0.880293	1.08622
	736.674	0.261965	0.489451	0.68018	0.879809	1.08566
	737.157	0.261429	0.488868	0.67965	0.879346	1.08512
	737.639	0.260909	0.488301	0.679134	0.878898	1.08459
	738.121	0.260403	0.487745	0.678636	0.878452	1.08405
	738.603	0.259903	0.487189	0.678151	0.87799	1.0835
	739.085	0.2594	0.486627	0.677674	0.877501	1.08292
	739.567	0.258892	0.486057	0.677201	0.876979	1.08233
	740.049	0.25838	0.485487	0.67673	0.876431	1.08172
	740.531	0.257872	0.484926	0.676261	0.875869	1.0811
	741.013	0.257373	0.484381	0.675795	0.875305	1.0805
	741.495	0.256889	0.48385	0.675323	0.874747	1.0799
	741.978	0.256414	0.483326	0.674834	0.874198	1.0793
	742.46	0.255941	0.482796	0.674312	0.873654	1.07871
	742.942	0.255463	0.482252	0.673749	0.873113	1.07812
	743.424	0.254976	0.481693	0.673146	0.872575	1.07754
	743.906	0.254483	0.481127	0.672515	0.872044	1.07698
	744.388	0.253988	0.480565	0.671873	0.871522	1.07644
	744.87	0.253495	0.480016	0.671236	0.871009	1.07592
	745.352	0.253003	0.479481	0.670612	0.870498	1.07543
	745.835	0.252505	0.478954	0.670001	0.869978	1.07494
	746.317	0.25199	0.478422	0.669394	0.869437	1.07444
	746.799	0.251452	0.477879	0.668784	0.868868	1.07392
	747.281	0.250891	0.477321	0.668166	0.868274	1.07337
	747.763	0.250319	0.476758	0.667542	0.867666	1.0728
	748.245	0.249751	0.4762	0.666919	0.867058	1.07222
	748.727	0.249201	0.475658	0.666302	0.866461	1.07166
	749.209	0.24868	0.475135	0.66569	0.865877	1.0711
	749.692	0.248189	0.474626	0.665078	0.865298	1.07056
	750.174	0.247721	0.47412	0.664461	0.864715	1.07002
	750.656	0.247269	0.473607	0.663832	0.864118	1.06949
	751.138	0.246828	0.473083	0.663194	0.863504	1.06896
	751.62	0.246398	0.472548	0.662557	0.862878	1.06843
	752.102	0.245983	0.472009	0.661931	0.862251	1.06791
	752.584	0.245585	0.471469	0.661323	0.861633	1.0674
	753.066	0.245205	0.47093	0.660731	0.861031	1.06691
	753.548	0.244833	0.470386	0.660144	0.860445	1.06642
	754.031	0.244456	0.469829	0.659549	0.859871	1.06594
	754.513	0.244062	0.469256	0.658937	0.859305	1.06545
	754.995	0.243642	0.468666	0.658306	0.858743	1.06495
	755.477	0.243193	0.46807	0.657663	0.858185	1.06444
	755.959	0.242722	0.467477	0.657022	0.857631	1.06392
	756.441	0.242235	0.466898	0.656393	0.857076	1.0634
	756.923	0.241741	0.466335	0.655779	0.856516	1.06287
	757.405	0.241246	0.465785	0.655176	0.855943	1.06232
	757.888	0.240753	0.465239	0.654575	0.855354	1.06176
	758.37	0.240269	0.464692	0.653966	0.85475	1.06119
	758.852	0.239799	0.46414	0.653351	0.854144	1.06061
	759.334	0.239349	0.463587	0.652736	0.853548	1.06005
	759.816	0.238922	0.46304	0.652132	0.852975	1.05952
	760.298	0.238517	0.462502	0.651547	0.852426	1.05901
	760.78	0.23812	0.461973	0.65098	0.851895	1.05853
	761.262	0.237717	0.461446	0.650425	0.851363	1.05806
	761.744	0.237288	0.460913	0.649866	0.850811	1.05758
	762.227	0.236823	0.460365	0.649294	0.850227	1.05708
	762.709	0.236319	0.459803	0.648705	0.849607	1.05654
	763.191	0.235784	0.459232	0.648102	0.848958	1.05599
	763.673	0.23523	0.45866	0.647495	0.848295	1.05541
	764.155	0.234669	0.458094	0.64689	0.84763	1.05483
	764.637	0.234108	0.457537	0.646289	0.84697	1.05425
	765.119	0.233547	0.456985	0.645684	0.846315	1.05366
	765.601	0.232982	0.456428	0.645065	0.845661	1.05308
	766.083	0.23241	0.45586	0.644424	0.845003	1.05248
	766.566	0.231834	0.455279	0.643758	0.844339	1.05188
	767.048	0.231265	0.454689	0.643077	0.843673	1.05128
	767.53	0.230713	0.454096	0.642394	0.843009	1.05069
	768.012	0.230189	0.453509	0.641722	0.84235	1.05011
	768.494	0.229696	0.452932	0.64107	0.841699	1.04954
	768.976	0.22923	0.452364	0.640438	0.841051	1.049
	769.458	0.228779	0.451805	0.639821	0.840405	1.04847
	769.94	0.228334	0.451253	0.639212	0.839762	1.04797
	770.423	0.227887	0.450711	0.63861	0.839127	1.04748
	770.905	0.227441	0.450183	0.638018	0.838505	1.04702
	771.387	0.227004	0.449676	0.637443	0.837902	1.04659
	771.869	0.226587	0.449195	0.63689	0.83732	1.04618
	772.351	0.2262	0.448739	0.636361	0.836753	1.04579
	772.833	0.225847	0.448303	0.635851	0.836194	1.04542
	773.315	0.225529	0.44788	0.635352	0.835636	1.04506
	773.797	0.225243	0.447463	0.634853	0.835079	1.04472
	774.279	0.224982	0.447053	0.634349	0.83453	1.04439
	774.762	0.22474	0.446649	0.633842	0.833998	1.04408
	775.244	0.224508	0.446255	0.633333	0.833491	1.0438
	775.726	0.224276	0.445869	0.632827	0.833009	1.04354
	776.208	0.224027	0.445486	0.632323	0.832543	1.04329
	776.69	0.223743	0.445093	0.631814	0.832073	1.04303
	777.172	0.223408	0.444675	0.631292	0.83158	1.04274
	777.654	0.223008	0.444216	0.63075	0.83105	1.0424
	778.136	0.22254	0.443708	0.630184	0.830476	1.042
	778.619	0.222008	0.443147	0.629596	0.829862	1.04153
	779.101	0.221418	0.442531	0.62899	0.829219	1.04099
	779.583	0.220779	0.441864	0.628373	0.828556	1.04039
	780.065	0.220098	0.44115	0.627746	0.82788	1.03974
	780.547	0.219379	0.440395	0.627111	0.827193	1.03904
	781.029	0.218627	0.439607	0.626465	0.826495	1.03831
	781.511	0.217852	0.438798	0.625808	0.825787	1.03756
	781.993	0.217068	0.437985	0.625146	0.825073	1.03681
	782.476	0.216293	0.437184	0.624487	0.824358	1.03607
	782.958	0.215549	0.436409	0.623838	0.823649	1.03536
	783.44	0.214851	0.43567	0.623205	0.822949	1.03468
	783.922	0.214207	0.434966	0.622589	0.822257	1.03404
	784.404	0.213617	0.434293	0.621984	0.82157	1.03343
	784.886	0.213075	0.433643	0.62138	0.820886	1.03284
	785.368	0.212568	0.433011	0.62077	0.820203	1.03226
	785.85	0.212089	0.432392	0.620147	0.819527	1.03169
	786.332	0.21163	0.431789	0.619511	0.818862	1.03113
	786.814	0.211187	0.431199	0.618864	0.818214	1.03057
	787.297	0.210757	0.430622	0.618209	0.817583	1.03003
	787.779	0.210335	0.430052	0.61755	0.816964	1.02949
	788.261	0.209917	0.429483	0.616888	0.816351	1.02895
	788.743	0.2095	0.428909	0.616225	0.815738	1.02843
	789.225	0.209083	0.42833	0.615564	0.815126	1.02791
	789.707	0.20867	0.427752	0.61491	0.81452	1.02741
	790.189	0.208269	0.427183	0.614267	0.81393	1.02692
	790.671	0.207889	0.426637	0.613641	0.813362	1.02646
	791.154	0.207538	0.42612	0.613028	0.812817	1.02603
	791.636	0.20722	0.425635	0.612426	0.812287	1.02562
	792.118	0.206932	0.425179	0.611827	0.811762	1.02522
	792.6	0.206672	0.424747	0.611227	0.81123	1.02483
	793.082	0.206436	0.424333	0.610625	0.810688	1.02445
	793.564	0.206219	0.42393	0.610024	0.810138	1.02406
	794.046	0.206018	0.423534	0.609431	0.809588	1.02368
	794.528	0.20583	0.423141	0.608847	0.809048	1.0233
	795.01	0.205646	0.422744	0.608274	0.808519	1.02291
	795.493	0.205458	0.422332	0.607703	0.807998	1.02251
	795.975	0.205254	0.421896	0.607127	0.807477	1.02209
	796.457	0.205025	0.421427	0.606541	0.806945	1.02164
	796.939	0.204769	0.420924	0.605946	0.806399	1.02117
	797.421	0.204486	0.42039	0.60535	0.805845	1.02068
	797.903	0.204186	0.419837	0.604766	0.805293	1.02019
	798.385	0.203877	0.419274	0.604205	0.804757	1.01971
	798.867	0.203568	0.418712	0.603669	0.804243	1.01925
	799.35	0.203261	0.418156	0.603153	0.803752	1.01881
	799.832	0.202958	0.417612	0.602644	0.803277	1.01838
	800.314	0.202657	0.41708	0.602125	0.802805	1.01794
	800.796	0.20236	0.416565	0.601589	0.802328	1.01749
	801.278	0.202066	0.416073	0.601032	0.801843	1.01703
	801.76	0.201781	0.415609	0.600463	0.801355	1.01656
	802.242	0.201504	0.415177	0.599892	0.800872	1.01608
	802.724	0.201234	0.414775	0.59933	0.8004	1.01562
	803.207	0.200965	0.414399	0.598783	0.79994	1.01518
	803.689	0.200691	0.414042	0.598251	0.799492	1.01476
	804.171	0.200405	0.413698	0.597733	0.799049	1.01435
	804.653	0.200105	0.413362	0.59723	0.798609	1.01397
	805.135	0.199792	0.413034	0.596744	0.798171	1.01359
	805.617	0.199469	0.412714	0.596283	0.797739	1.01324
	806.099	0.199138	0.412399	0.595851	0.797318	1.01288
	806.581	0.198797	0.412085	0.595451	0.796909	1.01253
	807.063	0.19844	0.411762	0.595075	0.796513	1.01217
	807.545	0.19806	0.411424	0.594714	0.796122	1.01179
	808.028	0.197653	0.411067	0.594353	0.795729	1.01139
	808.51	0.197222	0.410694	0.593982	0.795329	1.01096
	808.992	0.196778	0.410316	0.593594	0.79492	1.0105
	809.474	0.196335	0.409943	0.593192	0.794504	1.01002
	809.956	0.195907	0.409586	0.592779	0.794086	1.00952
	810.438	0.195502	0.409246	0.592362	0.793667	1.009
	810.92	0.195122	0.408919	0.59194	0.793249	1.00847
	811.403	0.194761	0.408592	0.591514	0.792831	1.00792
	811.885	0.194413	0.408254	0.591081	0.792413	1.00736
	812.367	0.194076	0.407898	0.590642	0.791997	1.00678
	812.849	0.193751	0.407523	0.590201	0.791586	1.00621
	813.331	0.193443	0.407135	0.589762	0.791185	1.00564
	813.813	0.193159	0.40674	0.589334	0.790797	1.00508
	814.295	0.192902	0.406344	0.58892	0.790421	1.00452
	814.777	0.192668	0.405946	0.588522	0.790052	1.00396
	815.259	0.192452	0.405544	0.588137	0.789683	1.0034
	815.741	0.192248	0.405134	0.587762	0.789311	1.00283
	816.224	0.192052	0.404716	0.587398	0.788934	1.00224
	816.706	0.191868	0.404292	0.587046	0.788559	1.00166
	817.188	0.191704	0.403869	0.58671	0.788192	1.00107
	817.67	0.191568	0.403453	0.586392	0.787841	1.0005
	818.152	0.191467	0.403048	0.58609	0.787508	0.999952
	818.634	0.191405	0.402654	0.585795	0.787191	0.999419
	819.116	0.191375	0.40227	0.585498	0.786883	0.9989
	819.598	0.191374	0.401893	0.58519	0.786578	0.998392
	820.081	0.191394	0.401522	0.584869	0.786271	0.997895
	820.563	0.191429	0.401158	0.584537	0.785963	0.997413
	821.045	0.191474	0.400804	0.584204	0.785657	0.996953
	821.527	0.191525	0.400459	0.583879	0.785355	0.996519
	822.009	0.191571	0.400124	0.583567	0.785057	0.996112
	822.491	0.191603	0.399792	0.583268	0.784759	0.995726
	822.973	0.19161	0.399456	0.582972	0.784455	0.995351
	823.455	0.191583	0.399112	0.582671	0.784143	0.994975
	823.938	0.191523	0.398758	0.582355	0.783819	0.99459
	824.42	0.191433	0.398395	0.582019	0.783489	0.994193
	824.902	0.19132	0.39803	0.581662	0.783155	0.993784
	825.384	0.191193	0.397667	0.581285	0.782821	0.993364
	825.866	0.191053	0.397306	0.580888	0.782484	0.992933
	826.348	0.190896	0.396944	0.580467	0.782136	0.99249
	826.83	0.190716	0.396573	0.580018	0.781767	0.99203
	827.312	0.190506	0.396188	0.579535	0.781366	0.991549
	827.794	0.190266	0.395783	0.579017	0.780931	0.991047
	828.277	0.189998	0.395356	0.578468	0.780462	0.990529
	828.759	0.189711	0.394908	0.577894	0.779971	0.990002
	829.241	0.189414	0.394442	0.577304	0.779468	0.989478
	829.723	0.189112	0.393958	0.576707	0.778965	0.988965
	830.205	0.188806	0.393459	0.576106	0.778467	0.98847
	830.687	0.188492	0.392944	0.575501	0.777975	0.98799
	831.169	0.188165	0.392418	0.57489	0.777486	0.98752
	831.651	0.187822	0.391886	0.57427	0.776993	0.987051
	832.134	0.187462	0.391356	0.573639	0.776489	0.986569
	832.616	0.187086	0.39083	0.572997	0.775968	0.986064
	833.098	0.186695	0.390312	0.572345	0.775426	0.985526
	833.58	0.186283	0.389794	0.571684	0.77486	0.984949
	834.062	0.185842	0.389269	0.571016	0.77427	0.984332
	834.544	0.185363	0.388725	0.570341	0.773661	0.983679
	835.026	0.184837	0.388156	0.569665	0.773039	0.983
	835.508	0.184263	0.387561	0.568993	0.772415	0.982306
	835.99	0.183646	0.386948	0.568332	0.771801	0.981609
	836.472	0.182996	0.386327	0.567688	0.771206	0.980919
	836.955	0.182322	0.385709	0.567067	0.770633	0.980239
	837.437	0.181632	0.385103	0.566465	0.77008	0.979566
	837.919	0.180925	0.384509	0.565877	0.769539	0.978894
	838.401	0.180197	0.383925	0.565295	0.769	0.978217
	838.883	0.179442	0.383346	0.564714	0.768457	0.977529
	839.365	0.178656	0.382769	0.564132	0.767905	0.976828
	839.847	0.177839	0.382192	0.563552	0.767345	0.976117
	840.33	0.176999	0.381619	0.562982	0.76678	0.975401
	840.812	0.176147	0.381056	0.562431	0.766215	0.974686
	841.294	0.175293	0.38051	0.561904	0.765653	0.973978
	841.776	0.174451	0.379987	0.561403	0.765096	0.973279
	842.258	0.173629	0.37949	0.560927	0.764543	0.972594
	842.74	0.172836	0.379023	0.56047	0.763998	0.971927
	843.222	0.172079	0.378585	0.560027	0.763464	0.971281
	843.704	0.171364	0.378177	0.559594	0.762947	0.970658
	844.186	0.170692	0.377794	0.55917	0.762448	0.970058
	844.668	0.170061	0.377432	0.558753	0.761971	0.969478
	845.151	0.169461	0.377083	0.558342	0.761512	0.968915
	845.633	0.168881	0.37674	0.557936	0.761069	0.968365
	846.115	0.168308	0.376397	0.557532	0.760639	0.967828
	846.597	0.167735	0.376055	0.557132	0.76022	0.96731
	847.079	0.167162	0.375718	0.556736	0.759817	0.966822
	847.561	0.166596	0.375393	0.556349	0.759432	0.966372
	848.043	0.16605	0.375087	0.555972	0.759069	0.96597
	848.525	0.165537	0.374803	0.555607	0.758725	0.965617
	849.008	0.165062	0.37454	0.55525	0.758395	0.965307
	849.49	0.164629	0.374291	0.554898	0.758068	0.96503
	849.972	0.164231	0.374049	0.554545	0.757736	0.964773
	850.454	0.163862	0.373806	0.554188	0.757391	0.964525
	850.936	0.163516	0.373563	0.553826	0.757033	0.964284
	851.418	0.163194	0.373323	0.553461	0.756666	0.964049
	851.9	0.162898	0.373092	0.553095	0.756296	0.963827
	852.382	0.162635	0.372879	0.552727	0.755929	0.963622
	852.865	0.16241	0.372685	0.552357	0.755568	0.96344
	853.347	0.162223	0.372511	0.551981	0.755212	0.96328
	853.829	0.162068	0.372352	0.551595	0.75486	0.963141
	854.311	0.161935	0.372201	0.551199	0.754511	0.963021
	854.793	0.161815	0.372051	0.550798	0.754166	0.962918
	855.275	0.161699	0.371898	0.550397	0.753826	0.962828
	855.757	0.161582	0.371738	0.55	0.753492	0.962751
	856.239	0.161463	0.371571	0.549612	0.753163	0.962683
	856.721	0.161342	0.371397	0.549228	0.752834	0.962621
	857.204	0.161221	0.371216	0.548844	0.752502	0.962562
	857.686	0.161104	0.371029	0.548452	0.752165	0.962504
	858.168	0.160996	0.370839	0.54805	0.751822	0.96245
	858.65	0.160899	0.370647	0.547641	0.751478	0.962401
	859.132	0.160821	0.370458	0.547232	0.751141	0.962363
	859.614	0.160766	0.370271	0.546834	0.750814	0.962336
	860.096	0.160736	0.370087	0.546455	0.750497	0.962317
	860.578	0.16073	0.369902	0.546098	0.750184	0.9623
	861.061	0.16074	0.369711	0.545759	0.749865	0.962276
	861.543	0.160759	0.369511	0.545429	0.749532	0.962236
	862.025	0.160776	0.369299	0.545097	0.749178	0.962177
	862.507	0.160783	0.369075	0.544756	0.748805	0.962097
	862.989	0.160775	0.36884	0.544403	0.748419	0.962003
	863.471	0.160752	0.368595	0.544038	0.748028	0.961899
	863.953	0.160716	0.368336	0.543666	0.74764	0.96179
	864.435	0.160672	0.368062	0.543292	0.747256	0.961677
	864.917	0.160626	0.367769	0.542921	0.746876	0.961557
	865.399	0.160584	0.367452	0.542555	0.746496	0.96143
	865.882	0.160552	0.367113	0.542197	0.746116	0.961293
	866.364	0.160533	0.366755	0.541848	0.745737	0.96115
	866.846	0.160531	0.366383	0.54151	0.745365	0.961005
	867.328	0.160545	0.366001	0.541186	0.745004	0.960862
	867.81	0.160571	0.365613	0.540873	0.744659	0.960726
	868.292	0.160601	0.365221	0.54057	0.744329	0.960596
	868.774	0.160627	0.364824	0.54027	0.74401	0.960468
	869.256	0.160639	0.364424	0.539968	0.743697	0.960338
	869.739	0.160634	0.364021	0.539661	0.743384	0.9602
	870.221	0.160614	0.36362	0.539347	0.743069	0.960053
	870.703	0.160587	0.363225	0.53903	0.742752	0.959894
	871.185	0.160559	0.36284	0.538714	0.742435	0.959724
	871.667	0.16054	0.362465	0.538404	0.742118	0.959544
	872.149	0.160535	0.362099	0.538101	0.7418	0.959353
	872.631	0.160542	0.361737	0.537807	0.74148	0.959152
	873.113	0.160561	0.361378	0.537519	0.741158	0.958942
	873.596	0.160587	0.361019	0.537237	0.740835	0.958726
	874.078	0.160621	0.36066	0.536959	0.740516	0.958512
	874.56	0.160665	0.360303	0.53669	0.740208	0.958303
	875.042	0.160724	0.359946	0.53643	0.739914	0.958104
	875.524	0.160803	0.359588	0.536182	0.739639	0.957915
	876.006	0.160906	0.359226	0.535946	0.73938	0.957733
	876.488	0.161033	0.358856	0.535722	0.739135	0.957555
	876.97	0.161181	0.358478	0.535506	0.7389	0.957377
	877.452	0.161343	0.358096	0.535296	0.738676	0.9572
	877.935	0.161511	0.357718	0.535093	0.738467	0.957026
	878.417	0.161676	0.357351	0.534898	0.738279	0.95686
	878.899	0.161833	0.357	0.534713	0.738116	0.956705
	879.381	0.161976	0.356668	0.53454	0.737978	0.956562
	879.863	0.162104	0.356349	0.534378	0.73786	0.956426
	880.345	0.16222	0.356037	0.534227	0.737753	0.95629
	880.827	0.16233	0.355726	0.534085	0.737647	0.956147
	881.309	0.162441	0.35541	0.53395	0.737533	0.955991
	881.792	0.162564	0.355091	0.533824	0.737408	0.955821
	882.274	0.162705	0.354772	0.533708	0.737275	0.955641
	882.756	0.162867	0.354456	0.533603	0.73714	0.955456
	883.238	0.163047	0.354147	0.533511	0.737007	0.95527
	883.72	0.16324	0.353845	0.533432	0.736881	0.955087
	884.202	0.163439	0.353547	0.533365	0.736765	0.954912
	884.684	0.163635	0.353251	0.533306	0.736657	0.954747
	885.166	0.163828	0.352958	0.533256	0.736561	0.954596
	885.648	0.164017	0.352669	0.533214	0.736477	0.954462
	886.131	0.164208	0.352388	0.533181	0.736408	0.954348
	886.613	0.164406	0.352118	0.533156	0.736357	0.954254
	887.095	0.164617	0.351861	0.533138	0.736321	0.954178
	887.577	0.164842	0.351618	0.533125	0.736298	0.954116
	888.059	0.165084	0.351387	0.533114	0.736282	0.954061
	888.541	0.165341	0.351164	0.533103	0.736268	0.95401
	889.023	0.165614	0.350951	0.53309	0.736252	0.953961
	889.505	0.1659	0.350748	0.533081	0.736239	0.953918
	889.987	0.166196	0.35056	0.533076	0.736232	0.953887
	890.47	0.166495	0.350388	0.533082	0.736238	0.953874
	890.952	0.166788	0.350233	0.533099	0.736259	0.953883
	891.434	0.167065	0.350093	0.533129	0.736295	0.953914
	891.916	0.16732	0.349965	0.533169	0.736343	0.953967
	892.398	0.167551	0.349846	0.53322	0.736396	0.954039
	892.88	0.167763	0.349733	0.533282	0.736449	0.954128
	893.362	0.167966	0.349627	0.533353	0.736503	0.954235
	893.844	0.168172	0.349529	0.533436	0.736557	0.954359
	894.327	0.16839	0.349438	0.533526	0.736618	0.954501
	894.809	0.168626	0.349354	0.53362	0.736687	0.95466
	895.291	0.168878	0.349272	0.53371	0.736766	0.95483
	895.773	0.169142	0.349191	0.53379	0.736855	0.955008
	896.255	0.169414	0.349107	0.533856	0.736951	0.955189
	896.737	0.169695	0.34902	0.53391	0.737052	0.95537
	897.219	0.169985	0.348934	0.533961	0.737158	0.955552
	897.701	0.17029	0.348853	0.534018	0.737269	0.955736
	898.183	0.170612	0.348781	0.534093	0.737386	0.955925
	898.666	0.170954	0.348717	0.534189	0.737508	0.956119
	899.148	0.171312	0.348659	0.534309	0.737634	0.956317
	899.63	0.171683	0.348601	0.534447	0.737763	0.956518
	900.112	0.172064	0.348538	0.534594	0.737892	0.956721
	900.594	0.172456	0.348465	0.534746	0.73802	0.956926
	901.076	0.172861	0.348386	0.534897	0.738149	0.957135
	901.558	0.173285	0.348303	0.535047	0.738279	0.957348
	902.04	0.173732	0.348225	0.535195	0.738412	0.957567
	902.523	0.174199	0.348158	0.535342	0.738547	0.95779
	903.005	0.174682	0.348105	0.535486	0.738684	0.958014
	903.487	0.175176	0.348071	0.535627	0.738821	0.958236
	903.969	0.175674	0.348057	0.535762	0.738959	0.958456
	904.451	0.176177	0.348062	0.535892	0.739102	0.958676
	904.933	0.176688	0.348089	0.536021	0.739253	0.9589
	905.415	0.177213	0.348136	0.536154	0.739417	0.959135
	905.897	0.177758	0.348203	0.536298	0.739596	0.959382
	906.38	0.178325	0.348287	0.536454	0.739789	0.959644
	906.862	0.178911	0.348386	0.536624	0.739992	0.959916
	907.344	0.179509	0.348496	0.536804	0.740197	0.960194
	907.826	0.180112	0.348614	0.536991	0.740401	0.960472
	908.308	0.180713	0.348742	0.537182	0.7406	0.960748
	908.79	0.181312	0.348882	0.537373	0.740795	0.961018
	909.272	0.181905	0.349035	0.537565	0.740989	0.961281
	909.754	0.182492	0.349205	0.537756	0.741184	0.961534
	910.236	0.183068	0.349388	0.537945	0.741378	0.961773
	910.718	0.183628	0.34958	0.538128	0.741572	0.961996
	911.201	0.184164	0.349775	0.538302	0.741761	0.962198
	911.683	0.184672	0.349964	0.538467	0.741945	0.962382
	912.165	0.185152	0.350142	0.538622	0.742127	0.96255
	912.647	0.185608	0.350309	0.538771	0.74231	0.96271
	913.129	0.186046	0.350462	0.53892	0.742498	0.962866
	913.611	0.186471	0.350604	0.539071	0.742692	0.963019
	914.093	0.186885	0.350731	0.539226	0.742891	0.963167
	914.575	0.187286	0.350842	0.539381	0.743089	0.963301
	915.058	0.18767	0.350931	0.539531	0.743277	0.963413
	915.54	0.188034	0.350995	0.539671	0.743451	0.963496
	916.022	0.188377	0.351031	0.539797	0.743605	0.963548
	916.504	0.188701	0.351039	0.539911	0.743742	0.963568
	916.986	0.189007	0.351023	0.540016	0.743861	0.963561
	917.468	0.189298	0.350989	0.540116	0.743967	0.963529
	917.95	0.18957	0.350942	0.540215	0.744057	0.963473
	918.432	0.189819	0.350888	0.540315	0.74413	0.963394
	918.914	0.19004	0.350834	0.540416	0.744184	0.963292
	919.397	0.190231	0.350781	0.540518	0.744221	0.963168
	919.879	0.190394	0.350733	0.540621	0.744246	0.96303
	920.361	0.190536	0.350691	0.540725	0.744268	0.962883
	920.843	0.190664	0.350656	0.54083	0.744294	0.962735
	921.325	0.190783	0.350629	0.540935	0.744331	0.962592
	921.807	0.190894	0.350609	0.54104	0.74438	0.962455
	922.289	0.190993	0.350596	0.541139	0.744435	0.96232
	922.771	0.191074	0.350592	0.541229	0.744489	0.962184
	923.254	0.191132	0.350598	0.541307	0.744536	0.962044
	923.736	0.191167	0.350617	0.541371	0.744574	0.961899
	924.218	0.191183	0.350652	0.541422	0.744606	0.961755
	924.7	0.191185	0.350701	0.541459	0.744637	0.961616
	925.182	0.191181	0.350765	0.541483	0.744676	0.96149
	925.664	0.191175	0.350842	0.541495	0.744724	0.961378
	926.146	0.191172	0.35093	0.541494	0.744782	0.961282
	926.628	0.191173	0.351029	0.541481	0.744847	0.9612
	927.111	0.191183	0.351141	0.541459	0.744914	0.961131
	927.593	0.191207	0.35127	0.541431	0.744979	0.961071
	928.075	0.191251	0.351417	0.541401	0.745041	0.961022
	928.557	0.19132	0.351584	0.541374	0.745099	0.960982
	929.039	0.191416	0.351765	0.541349	0.745154	0.960949
	929.521	0.191533	0.351954	0.541324	0.745203	0.960922
	930.003	0.191665	0.352142	0.541292	0.745243	0.960896
	930.485	0.191803	0.352322	0.54125	0.745271	0.96087
	930.967	0.191939	0.352491	0.541193	0.745285	0.960845
	931.449	0.192071	0.352647	0.541124	0.745285	0.960823
	931.932	0.192199	0.352793	0.541044	0.745275	0.960812
	932.414	0.192324	0.352931	0.540957	0.745263	0.960817
	932.896	0.192449	0.353063	0.540867	0.745252	0.960843
	933.378	0.192571	0.353186	0.540771	0.745244	0.960892
	933.86	0.192689	0.353298	0.540667	0.745239	0.960962
	934.342	0.192799	0.353395	0.540552	0.745235	0.961048
	934.824	0.192901	0.353475	0.540425	0.745227	0.961147
	935.307	0.192996	0.353541	0.54029	0.745214	0.961255
	935.789	0.193088	0.353594	0.540153	0.745194	0.961366
	936.271	0.193181	0.353639	0.540023	0.745168	0.961477
	936.753	0.193276	0.353677	0.539907	0.745132	0.961586
	937.235	0.193372	0.353709	0.53981	0.745084	0.961689
	937.717	0.193467	0.353733	0.539729	0.745021	0.961786
	938.199	0.193562	0.353751	0.539662	0.74494	0.961879
	938.681	0.193661	0.353763	0.539604	0.744842	0.961974
	939.163	0.193774	0.353774	0.53955	0.744731	0.96208
	939.645	0.193912	0.35379	0.539498	0.744614	0.962206
	940.128	0.194086	0.353814	0.539446	0.744495	0.962358
	940.61	0.194301	0.353848	0.539391	0.74438	0.96254
	941.092	0.194556	0.353894	0.539333	0.744269	0.962748
	941.574	0.194849	0.353948	0.539271	0.744159	0.962981
	942.056	0.195175	0.354012	0.539204	0.744047	0.963235
	942.538	0.195536	0.354085	0.539135	0.743934	0.963512
	943.02	0.195936	0.354174	0.539068	0.743821	0.963817
	943.502	0.196385	0.354282	0.539009	0.743715	0.964158
	943.985	0.196893	0.354416	0.538964	0.743626	0.964543
	944.467	0.197466	0.354578	0.538939	0.743558	0.964977
	944.949	0.198106	0.35477	0.538936	0.743517	0.96546
	945.431	0.198809	0.354993	0.53896	0.743501	0.96599
	945.913	0.199573	0.355247	0.539013	0.743508	0.96656
	946.395	0.200396	0.355535	0.5391	0.743535	0.967169
	946.877	0.201284	0.35586	0.539226	0.743583	0.967818
	947.359	0.202242	0.356227	0.539397	0.743654	0.968509
	947.842	0.203279	0.356641	0.539618	0.743754	0.96925
	948.324	0.204402	0.357101	0.539888	0.743888	0.970045
	948.806	0.205611	0.357606	0.540203	0.74406	0.9709
	949.288	0.206906	0.358152	0.540555	0.744273	0.971819
	949.77	0.208283	0.358738	0.540938	0.744529	0.972807
	950.252	0.20974	0.359364	0.54135	0.744829	0.973867
	950.734	0.21128	0.360033	0.541791	0.745176	0.975004
	951.216	0.212905	0.360748	0.542267	0.74557	0.976223
	951.698	0.214616	0.361515	0.542787	0.746013	0.977524
	952.181	0.216415	0.362333	0.543356	0.746503	0.978903
	952.663	0.218295	0.363203	0.543978	0.747039	0.980351
	953.145	0.220251	0.36412	0.544653	0.747613	0.981861
	953.627	0.222278	0.365082	0.545377	0.748221	0.983424
	954.109	0.224374	0.366087	0.546148	0.748862	0.985038
	954.591	0.226543	0.367136	0.546961	0.749536	0.986707
	955.073	0.228787	0.368229	0.547813	0.750246	0.988434
	955.555	0.231107	0.369365	0.548703	0.750997	0.990225
	956.038	0.233496	0.370538	0.549628	0.751791	0.992079
	956.52	0.23594	0.371743	0.550586	0.752627	0.99399
	957.002	0.238421	0.37297	0.551573	0.753502	0.995947
	957.484	0.24092	0.37421	0.552588	0.754411	0.997939
	957.966	0.243429	0.375458	0.553632	0.755349	0.999954
	958.448	0.245944	0.376711	0.554708	0.756315	1.00199
	958.93	0.248469	0.377969	0.555817	0.757308	1.00403
	959.412	0.251006	0.37923	0.55696	0.758326	1.00609
	959.894	0.253551	0.38049	0.558136	0.75937	1.00815
	960.377	0.256095	0.38174	0.559337	0.760433	1.01021
	960.859	0.258618	0.382975	0.560557	0.761511	1.01226
	961.341	0.261104	0.384188	0.561793	0.762597	1.01428
	961.823	0.263541	0.385377	0.563041	0.763686	1.01628
	962.305	0.265924	0.386544	0.564306	0.764779	1.01824
	962.787	0.26826	0.387694	0.565592	0.765874	1.02018
	963.269	0.270554	0.388827	0.566903	0.766972	1.02208
	963.751	0.27281	0.389944	0.568236	0.768073	1.02395
	964.234	0.275026	0.391038	0.569586	0.769173	1.02579
	964.716	0.277195	0.392102	0.57094	0.770266	1.02758
	965.198	0.27931	0.393129	0.57229	0.771346	1.02932
	965.68	0.281366	0.394116	0.573629	0.772409	1.031
	966.162	0.283364	0.395064	0.574955	0.773453	1.03264
	966.644	0.285309	0.395976	0.576272	0.774478	1.03422
	967.126	0.287204	0.396854	0.577587	0.775485	1.03576
	967.608	0.289051	0.397697	0.578904	0.776475	1.03726
	968.091	0.290845	0.398503	0.580226	0.777446	1.03871
	968.572	0.292584	0.399269	0.581549	0.778401	1.04011
	969.055	0.294264	0.399993	0.582872	0.779342	1.04147
	969.537	0.295894	0.40068	0.584194	0.780279	1.04281
	970.019	0.297485	0.40134	0.585515	0.781222	1.04413
	970.501	0.299053	0.401983	0.586839	0.782184	1.04545
	970.983	0.300613	0.402621	0.588169	0.783174	1.04678
	971.465	0.30217	0.403258	0.589508	0.784196	1.04813
	971.947	0.303727	0.403896	0.590856	0.78525	1.04949
	972.429	0.305284	0.404535	0.592212	0.786331	1.05085
	972.912	0.306845	0.405175	0.593575	0.787438	1.05222
	973.394	0.308426	0.40582	0.594953	0.788571	1.05359
	973.876	0.310052	0.406479	0.596352	0.78974	1.05498
	974.358	0.311749	0.407165	0.597783	0.790956	1.0564
	974.84	0.313542	0.407887	0.599256	0.792231	1.05789
	975.322	0.31544	0.408654	0.600779	0.793574	1.05944
	975.804	0.317444	0.40947	0.602353	0.794994	1.06108
	976.286	0.319546	0.410337	0.603981	0.79649	1.06279
	976.769	0.321737	0.411257	0.605664	0.798065	1.06457
	977.251	0.324017	0.412235	0.607407	0.799722	1.06644
	977.733	0.326393	0.413279	0.609219	0.801462	1.06839
	978.215	0.328876	0.414398	0.611109	0.803291	1.07044
	978.697	0.331473	0.415596	0.613086	0.80521	1.07257
	979.179	0.334181	0.416874	0.615148	0.807216	1.07479
	979.661	0.336981	0.41823	0.617293	0.809301	1.07708
	980.143	0.339852	0.419656	0.619511	0.811455	1.07942
	980.625	0.342763	0.421147	0.621793	0.813668	1.08181
	981.107	0.345694	0.422701	0.62413	0.815934	1.08423
	981.59	0.348626	0.424318	0.62652	0.818251	1.08667
	982.072	0.351546	0.425996	0.628957	0.820616	1.08913
	982.554	0.354435	0.427735	0.631436	0.823025	1.09161
	983.036	0.357267	0.429525	0.633944	0.825469	1.09409
	983.518	0.360007	0.431354	0.636464	0.82793	1.09656
	984	0.36262	0.433208	0.638979	0.830392	1.09899
	984.482	0.365079	0.435075	0.641472	0.832835	1.10136
	984.965	0.367365	0.436947	0.643933	0.835247	1.10367
	985.447	0.369477	0.43882	0.646357	0.837619	1.10591
	985.929	0.371416	0.440689	0.64874	0.839948	1.10807
	986.411	0.373185	0.44255	0.651075	0.842227	1.11015
	986.893	0.374778	0.44439	0.65335	0.844447	1.11214
	987.375	0.376183	0.446193	0.655548	0.846597	1.11402
	987.857	0.377388	0.447943	0.657649	0.848662	1.11578
	988.339	0.378391	0.449628	0.659642	0.850636	1.11741
	988.821	0.379201	0.451241	0.661522	0.852513	1.11892
	989.304	0.379844	0.452785	0.663296	0.8543	1.12033
	989.786	0.38035	0.454261	0.664972	0.856002	1.12163
	990.268	0.380746	0.455674	0.666559	0.857624	1.12285
	990.75	0.381051	0.457019	0.668057	0.859165	1.12399
	991.232	0.381273	0.458293	0.669458	0.860621	1.12503
	991.714	0.381422	0.459489	0.670754	0.861985	1.12598
	992.196	0.38151	0.460604	0.671934	0.863255	1.12684
	992.678	0.381561	0.461642	0.673001	0.864436	1.12762
	993.16	0.381606	0.462613	0.673963	0.865539	1.12836
	993.643	0.381676	0.463526	0.674835	0.866578	1.12906
	994.125	0.381793	0.464391	0.675633	0.867566	1.12977
	994.607	0.381968	0.46521	0.676368	0.868507	1.13047
	995.089	0.382197	0.465981	0.677047	0.869402	1.13117
	995.571	0.382475	0.466704	0.677674	0.87025	1.13187
	996.053	0.382803	0.467385	0.678254	0.871051	1.13256
	996.535	0.383191	0.468036	0.678798	0.871812	1.13324
	997.018	0.38366	0.468678	0.679319	0.872547	1.13395
	997.5	0.384234	0.469334	0.679834	0.873272	1.13469
	997.982	0.384926	0.470019	0.680354	0.874	1.13548
	998.464	0.385738	0.470746	0.680888	0.874737	1.13634
	998.946	0.38666	0.471518	0.681435	0.875485	1.13726
	999.428	0.387682	0.472336	0.681997	0.876244	1.13825
	999.91	0.388793	0.473204	0.682578	0.877019	1.1393
	1000.39	0.389998	0.474129	0.683187	0.87782	1.14043
	1000.87	0.391306	0.475122	0.683839	0.878661	1.14164
	1001.36	0.392731	0.476195	0.684547	0.87956	1.14296
	1001.84	0.394277	0.477353	0.685321	0.880527	1.14438
	1002.32	0.395936	0.478595	0.686161	0.881566	1.14593
	1002.8	0.397691	0.479916	0.68706	0.882672	1.14757
	1003.28	0.399524	0.481309	0.688012	0.883838	1.1493
	1003.77	0.401423	0.48277	0.689011	0.88506	1.15112
	1004.25	0.403388	0.484305	0.690062	0.886337	1.15303
	1004.73	0.405429	0.485921	0.691172	0.887677	1.15504
	1005.21	0.407556	0.487628	0.692354	0.889087	1.15715
	1005.7	0.409769	0.489429	0.693611	0.89057	1.15937
	1006.18	0.412053	0.491317	0.694941	0.892123	1.1617
	1006.66	0.414381	0.493279	0.696332	0.893733	1.1641
	1007.14	0.41672	0.495299	0.69777	0.895389	1.16655
	1007.62	0.419052	0.497363	0.699243	0.897082	1.16905
	1008.11	0.42137	0.499464	0.700747	0.89881	1.17158
	1008.59	0.423681	0.501603	0.702281	0.900576	1.17414
	1009.07	0.425994	0.503779	0.703849	0.902383	1.17675
	1009.55	0.428312	0.505987	0.705448	0.904229	1.17938
	1010.03	0.43062	0.508216	0.707068	0.906104	1.18204
	1010.52	0.432896	0.510448	0.708691	0.90799	1.1847
	1011	0.435112	0.512666	0.710298	0.909864	1.18731
	1011.48	0.437254	0.514854	0.711873	0.911712	1.18987
	1011.96	0.439318	0.517008	0.713408	0.913523	1.19235
	1012.45	0.441316	0.519127	0.714902	0.915295	1.19475
	1012.93	0.443256	0.521213	0.716357	0.917028	1.19707
	1013.41	0.445139	0.523258	0.71777	0.91872	1.1993
	1013.89	0.446946	0.525249	0.719133	0.920358	1.20143
	1014.37	0.448649	0.527167	0.720433	0.921928	1.20346
	1014.86	0.450219	0.528991	0.721657	0.923414	1.20535
	1015.34	0.45164	0.530711	0.722795	0.924808	1.2071
	1015.82	0.452916	0.532324	0.723848	0.92611	1.20873
	1016.3	0.454067	0.533837	0.724819	0.927326	1.21024
	1016.78	0.455114	0.53526	0.725713	0.928464	1.21164
	1017.27	0.456067	0.536594	0.726529	0.929522	1.21293
	1017.75	0.456922	0.537832	0.727258	0.93049	1.2141
	1018.23	0.457659	0.538963	0.727885	0.931353	1.21513
	1018.71	0.458261	0.539974	0.728399	0.932094	1.216
	1019.2	0.458722	0.540858	0.728793	0.932701	1.2167
	1019.68	0.459054	0.54162	0.729072	0.933178	1.21724
	1020.16	0.459279	0.542271	0.729247	0.933533	1.21765
	1020.64	0.459424	0.542823	0.729324	0.933777	1.21794
	1021.12	0.459496	0.543279	0.729306	0.933915	1.21813
	1021.61	0.459488	0.543633	0.729185	0.933941	1.21823
	1022.09	0.459381	0.543873	0.728948	0.933844	1.2182
	1022.57	0.45916	0.543986	0.728587	0.933612	1.21805
	1023.05	0.458827	0.543965	0.728102	0.933241	1.21777
	1023.53	0.458407	0.543818	0.727509	0.932734	1.21735
	1024.02	0.457936	0.543556	0.72683	0.932106	1.21683
	1024.5	0.457449	0.543198	0.726085	0.931373	1.21622
	1024.98	0.456961	0.542757	0.725287	0.930547	1.21553
	1025.46	0.45646	0.542242	0.724434	0.929636	1.21475
	1025.94	0.455912	0.54166	0.72352	0.928641	1.2139
	1026.43	0.45528	0.541019	0.722532	0.927568	1.21296
	1026.91	0.454543	0.540333	0.72147	0.926426	1.21193
	1027.39	0.453702	0.539621	0.720341	0.925234	1.21084
	1027.87	0.452781	0.538903	0.719161	0.924011	1.2097
	1028.36	0.451819	0.538186	0.717949	0.922772	1.20854
	1028.84	0.450848	0.53747	0.716716	0.921522	1.20735
	1029.32	0.44989	0.536738	0.715468	0.920256	1.20613
	1029.8	0.448951	0.535972	0.714203	0.918965	1.20488
	1030.28	0.448032	0.535158	0.712921	0.917641	1.20358
	1030.77	0.447136	0.534298	0.711626	0.916288	1.20225
	1031.25	0.446276	0.533405	0.710331	0.91492	1.2009
	1031.73	0.445467	0.532505	0.709052	0.913556	1.19956
	1032.21	0.444723	0.531617	0.707803	0.912218	1.19824
	1032.69	0.444043	0.530754	0.70659	0.910914	1.19695
	1033.18	0.443411	0.529915	0.705411	0.909647	1.19567
	1033.66	0.442803	0.529087	0.704258	0.908408	1.19439
	1034.14	0.442193	0.52826	0.703123	0.907191	1.1931
	1034.62	0.441565	0.52743	0.702007	0.905995	1.19178
	1035.11	0.440916	0.526602	0.700919	0.904825	1.19045
	1035.59	0.440251	0.52579	0.69987	0.903692	1.18915
	1036.07	0.439569	0.525006	0.698872	0.902604	1.18788
	1036.55	0.438858	0.524255	0.697923	0.901562	1.18666
	1037.03	0.438097	0.52353	0.697014	0.900557	1.18547
	1037.52	0.43726	0.522816	0.696126	0.899575	1.18431
	1038	0.43633	0.522099	0.695241	0.898605	1.18316
	1038.48	0.435313	0.521369	0.694346	0.897638	1.18201
	1038.96	0.434229	0.520623	0.693438	0.896677	1.18088
	1039.44	0.43311	0.519867	0.692519	0.895726	1.17977
	1039.93	0.431983	0.519103	0.691594	0.894791	1.1787
	1040.41	0.430857	0.518332	0.690661	0.893866	1.17767
	1040.89	0.429721	0.517545	0.689713	0.892941	1.17667
	1041.37	0.428555	0.516733	0.688738	0.891999	1.17569
	1041.85	0.427343	0.515889	0.687728	0.891028	1.1747
	1042.34	0.426083	0.515013	0.686681	0.890023	1.17371
	1042.82	0.424792	0.514118	0.685601	0.88899	1.17271
	1043.3	0.4235	0.513219	0.684498	0.887939	1.17172
	1043.78	0.422231	0.51233	0.683381	0.886881	1.17076
	1044.27	0.421	0.511457	0.682253	0.885818	1.16982
	1044.75	0.419801	0.5106	0.681109	0.884748	1.16891
	1045.23	0.418622	0.509751	0.67994	0.883658	1.16802
	1045.71	0.417449	0.508904	0.678738	0.882541	1.16713
	1046.19	0.416281	0.508056	0.677503	0.881394	1.16624
	1046.68	0.415132	0.507214	0.676242	0.880222	1.16536
	1047.16	0.414022	0.506383	0.674965	0.879035	1.16451
	1047.64	0.412964	0.505568	0.673682	0.877842	1.16369
	1048.12	0.411957	0.504765	0.672396	0.876648	1.1629
	1048.6	0.410983	0.503965	0.671105	0.875447	1.1621
	1049.09	0.410014	0.503158	0.669802	0.874233	1.1613
	1049.57	0.409022	0.502334	0.66848	0.872999	1.16047
	1050.05	0.407993	0.501494	0.66714	0.871742	1.15961
	1050.53	0.406927	0.500647	0.665787	0.870468	1.15873
	1051.02	0.40583	0.499804	0.664429	0.869183	1.15784
	1051.5	0.404707	0.498969	0.663071	0.867891	1.15695
	1051.98	0.403548	0.49814	0.661711	0.86659	1.15607
	1052.46	0.402332	0.497304	0.660342	0.865275	1.15519
	1052.94	0.401036	0.496444	0.658953	0.863936	1.15428
	1053.42	0.399641	0.495544	0.657534	0.862567	1.15334
	1053.91	0.398145	0.494598	0.656081	0.861168	1.15236
	1054.39	0.396563	0.49361	0.6546	0.859745	1.15135
	1054.87	0.394912	0.492589	0.653098	0.858308	1.1503
	1055.35	0.393204	0.491548	0.651581	0.856865	1.14924
	1055.84	0.391432	0.490492	0.650053	0.855418	1.14814
	1056.32	0.389572	0.489424	0.648513	0.853965	1.14699
	1056.8	0.387591	0.488341	0.646959	0.852499	1.14579
	1057.28	0.385469	0.487243	0.645391	0.85102	1.1445
	1057.76	0.383206	0.486129	0.643813	0.84953	1.14314
	1058.25	0.380826	0.485002	0.642235	0.848037	1.14172
	1058.73	0.378372	0.48386	0.640665	0.846548	1.14025
	1059.21	0.375888	0.482697	0.639108	0.84507	1.13874
	1059.69	0.373409	0.481503	0.637562	0.8436	1.13721
	1060.17	0.370955	0.480262	0.636021	0.842134	1.13564
	1060.66	0.368535	0.478959	0.634475	0.840665	1.13403
	1061.14	0.366155	0.477588	0.632919	0.839191	1.13237
	1061.62	0.363825	0.476153	0.631357	0.837716	1.13067
	1062.1	0.361562	0.474665	0.629794	0.836249	1.12893
	1062.59	0.359384	0.473135	0.628242	0.834799	1.12717
	1063.07	0.357297	0.471574	0.626707	0.833372	1.12539
	1063.55	0.355287	0.469986	0.625188	0.831967	1.12361
	1064.03	0.353323	0.46837	0.623683	0.830577	1.12181
	1064.51	0.351358	0.466731	0.622181	0.829195	1.11998
	1065	0.349343	0.46508	0.620679	0.82782	1.11811
	1065.48	0.347242	0.463434	0.619178	0.826459	1.11621
	1065.96	0.34504	0.461815	0.617684	0.825123	1.1143
	1066.44	0.342737	0.460242	0.616206	0.823828	1.11238
	1066.92	0.34035	0.458722	0.614751	0.82258	1.11048
	1067.41	0.3379	0.457246	0.613322	0.821379	1.10858
	1067.89	0.335411	0.455796	0.611916	0.820217	1.10669
	1068.37	0.332903	0.454351	0.610527	0.819083	1.1048
	1068.85	0.330398	0.452894	0.609152	0.81797	1.1029
	1069.34	0.327914	0.451421	0.607789	0.816876	1.10098
	1069.82	0.325469	0.44994	0.606443	0.815809	1.09906
	1070.3	0.323071	0.448465	0.605118	0.81478	1.09715
	1070.78	0.320718	0.447008	0.603817	0.8138	1.09525
	1071.26	0.318392	0.44558	0.602541	0.812871	1.09336
	1071.75	0.316071	0.444183	0.601286	0.811989	1.09149
	1072.23	0.313735	0.442816	0.60005	0.811147	1.08962
	1072.71	0.31137	0.441481	0.598833	0.810338	1.08776
	1073.19	0.308982	0.440184	0.597637	0.809556	1.08592
	1073.67	0.306585	0.438933	0.59647	0.8088	1.0841
	1074.16	0.304199	0.437735	0.595335	0.80807	1.08232
	1074.64	0.30184	0.436596	0.594235	0.807362	1.08058
	1075.12	0.299514	0.435512	0.593165	0.806666	1.07887
	1075.6	0.297217	0.434476	0.592117	0.805969	1.07719
	1076.09	0.294944	0.433479	0.591083	0.805257	1.07553
	1076.57	0.29269	0.432517	0.590059	0.804519	1.07387
	1077.05	0.290462	0.431591	0.589044	0.803751	1.07221
	1077.53	0.288273	0.430706	0.588041	0.802957	1.07058
	1078.01	0.286134	0.429865	0.587054	0.802141	1.06897
	1078.49	0.284058	0.429068	0.586081	0.801306	1.0674
	1078.98	0.282043	0.428307	0.585115	0.80045	1.06585
	1079.46	0.280083	0.427569	0.584149	0.799568	1.06432
	1079.94	0.278171	0.426844	0.583173	0.798651	1.0628
	1080.42	0.2763	0.426125	0.582184	0.797693	1.06127
	1080.91	0.274473	0.425414	0.581183	0.796693	1.05973
	1081.39	0.2727	0.424718	0.580178	0.795655	1.05818
	1081.87	0.270988	0.424041	0.579179	0.794588	1.05663
	1082.35	0.269341	0.423384	0.578192	0.793498	1.05509
	1082.83	0.267754	0.422738	0.57722	0.792388	1.05355
	1083.32	0.266215	0.422088	0.57626	0.791262	1.052
	1083.8	0.264709	0.421416	0.57531	0.79012	1.05044
	1084.28	0.263225	0.420709	0.574366	0.788965	1.04886
	1084.76	0.261763	0.419963	0.573428	0.787803	1.04725
	1085.24	0.260327	0.419177	0.572501	0.786639	1.04562
	1085.73	0.258924	0.418353	0.571587	0.785478	1.04397
	1086.21	0.257555	0.417489	0.570687	0.784321	1.04231
	1086.69	0.256216	0.416581	0.569796	0.783165	1.04063
	1087.17	0.254893	0.415619	0.568911	0.782001	1.03893
	1087.65	0.253571	0.414595	0.568026	0.780823	1.03721
	1088.14	0.252235	0.413507	0.567141	0.779631	1.03547
	1088.62	0.250879	0.412359	0.566259	0.77843	1.03372
	1089.1	0.249504	0.411162	0.565388	0.777228	1.03198
	1089.58	0.248113	0.409929	0.564536	0.776037	1.03026
	1090.07	0.246714	0.408667	0.563706	0.774867	1.02856
	1090.55	0.245309	0.407378	0.5629	0.773719	1.02688
	1091.03	0.243901	0.406059	0.562117	0.772593	1.02522
	1091.51	0.242493	0.404708	0.561352	0.771487	1.02357
	1091.99	0.241089	0.403324	0.560606	0.770399	1.02193
	1092.48	0.239699	0.401916	0.55988	0.769331	1.0203
	1092.96	0.238333	0.400494	0.559179	0.768287	1.0187
	1093.44	0.236998	0.399075	0.558505	0.767272	1.01714
	1093.92	0.235694	0.397669	0.557858	0.76629	1.01562
	1094.4	0.234417	0.396283	0.557232	0.765344	1.01414
	1094.89	0.233155	0.39492	0.556619	0.764432	1.0127
	1095.37	0.231899	0.393578	0.556015	0.763555	1.0113
	1095.85	0.230643	0.392258	0.555414	0.762711	1.00993
	1096.33	0.229386	0.390962	0.55482	0.761905	1.00859
	1096.82	0.228132	0.389692	0.554235	0.761138	1.00729
	1097.3	0.226885	0.388454	0.553664	0.76041	1.00603
	1097.78	0.225647	0.387248	0.553108	0.759716	1.0048
	1098.26	0.224412	0.386073	0.552564	0.759049	1.00359
	1098.74	0.223173	0.384923	0.552025	0.758399	1.0024
	1099.23	0.221923	0.383797	0.551484	0.757756	1.0012
	1099.71	0.220657	0.382692	0.550937	0.757117	0.999994
	1100.19	0.219376	0.381612	0.550384	0.756482	0.998786
	1100.67	0.218084	0.380562	0.549829	0.755853	0.99758
	1101.15	0.216786	0.379546	0.549275	0.755234	0.996379
	1101.64	0.215483	0.378565	0.548726	0.754624	0.995185
	1102.12	0.214171	0.377615	0.548181	0.754017	0.993994
	1102.6	0.212847	0.376691	0.547634	0.753406	0.992801
	1103.08	0.211509	0.375788	0.547081	0.752785	0.991599
	1103.57	0.210161	0.374903	0.546517	0.752149	0.990387
	1104.05	0.208813	0.374035	0.545943	0.7515	0.989168
	1104.53	0.207478	0.373189	0.545359	0.750841	0.987951
	1105.01	0.206165	0.372365	0.544769	0.750181	0.986743
	1105.49	0.204883	0.371565	0.544173	0.749522	0.98555
	1105.98	0.203631	0.370786	0.54357	0.748866	0.984374
	1106.46	0.202409	0.370026	0.542958	0.748211	0.983219
	1106.94	0.201213	0.369283	0.542336	0.747558	0.982085
	1107.42	0.200047	0.368559	0.541704	0.746905	0.980979
	1107.9	0.198916	0.367857	0.541068	0.746257	0.979908
	1108.39	0.197827	0.367182	0.540434	0.745619	0.978883
	1108.87	0.196784	0.366539	0.539811	0.744995	0.97791
	1109.35	0.195787	0.365923	0.539203	0.744388	0.976993
	1109.83	0.194832	0.36533	0.538612	0.743798	0.976128
	1110.32	0.193912	0.36475	0.538036	0.74322	0.975312
	1110.8	0.193022	0.364177	0.537474	0.742653	0.974542
	1111.28	0.192164	0.363607	0.536925	0.742095	0.973814
	1111.76	0.191346	0.363042	0.536389	0.741548	0.973131
	1112.24	0.190576	0.362486	0.53587	0.741015	0.972495
	1112.72	0.189861	0.361945	0.535369	0.740497	0.971904
	1113.21	0.189202	0.361418	0.534886	0.739992	0.971353
	1113.69	0.18859	0.360901	0.534418	0.739495	0.970832
	1114.17	0.188013	0.360386	0.53396	0.739	0.970328
	1114.65	0.187455	0.359864	0.533504	0.738501	0.96983
	1115.14	0.186908	0.359328	0.533046	0.737995	0.96933
	1115.62	0.186368	0.358775	0.532583	0.737482	0.968826
	1116.1	0.185834	0.358203	0.532114	0.736966	0.968316
	1116.58	0.18531	0.357614	0.531641	0.73645	0.9678
	1117.06	0.184795	0.357008	0.531163	0.735936	0.967274
	1117.55	0.184283	0.356382	0.53068	0.735422	0.966732
	1118.03	0.183766	0.355735	0.530192	0.734904	0.966166
	1118.51	0.183237	0.355064	0.529699	0.734379	0.96557
	1118.99	0.182688	0.35437	0.529204	0.733844	0.964943
	1119.47	0.18212	0.353657	0.52871	0.733301	0.964291
	1119.96	0.181534	0.352927	0.528222	0.732753	0.963619
	1120.44	0.18093	0.352185	0.527742	0.732204	0.962934
	1120.92	0.180308	0.351433	0.527269	0.731656	0.962241
	1121.4	0.17966	0.350669	0.526801	0.731111	0.961541
	1121.89	0.178981	0.349892	0.526333	0.730567	0.960832
	1122.37	0.178261	0.349099	0.525859	0.730024	0.960113
	1122.85	0.177498	0.348293	0.525376	0.729482	0.959383
	1123.33	0.176692	0.347476	0.524883	0.728941	0.958646
	1123.81	0.175848	0.346654	0.524382	0.728403	0.957902
	1124.3	0.174969	0.34583	0.523873	0.727865	0.957151
	1124.78	0.174058	0.345007	0.523353	0.727323	0.95639
	1125.26	0.173113	0.344183	0.52282	0.72677	0.955613
	1125.74	0.172131	0.343357	0.522268	0.726201	0.954815
	1126.22	0.171109	0.342528	0.521694	0.725612	0.953991
	1126.71	0.17005	0.341695	0.521094	0.725004	0.953145
	1127.19	0.168958	0.340859	0.52047	0.724381	0.952282
	1127.67	0.167844	0.340023	0.519825	0.723749	0.951411
	1128.15	0.166713	0.339185	0.51916	0.723113	0.950538
	1128.63	0.165573	0.338345	0.518481	0.722478	0.949665
	1129.12	0.164425	0.3375	0.517789	0.721841	0.94879
	1129.6	0.163269	0.336649	0.517087	0.721201	0.947909
	1130.08	0.162106	0.335794	0.516376	0.720558	0.947019
	1130.56	0.160942	0.33494	0.515663	0.719913	0.94612
	1131.05	0.159785	0.334095	0.514952	0.719269	0.945215
	1131.53	0.158646	0.333268	0.51425	0.718634	0.94431
	1132.01	0.157535	0.332464	0.513561	0.718015	0.943411
	1132.49	0.156456	0.331686	0.512889	0.717414	0.942521
	1132.97	0.155411	0.330933	0.512236	0.716833	0.941642
	1133.46	0.154396	0.330202	0.511603	0.716274	0.940774
	1133.94	0.153407	0.329491	0.510993	0.715736	0.939916
	1134.42	0.152444	0.3288	0.510409	0.715221	0.93907
	1134.9	0.151507	0.328131	0.509855	0.714734	0.938237
	1135.38	0.1506	0.327487	0.509337	0.714281	0.937422
	1135.87	0.149728	0.326872	0.508857	0.713868	0.936625
	1136.35	0.148894	0.326287	0.508414	0.713498	0.935848
	1136.83	0.148097	0.325731	0.508009	0.713171	0.935089
	1137.31	0.147338	0.325202	0.507639	0.712888	0.934347
	1137.8	0.146614	0.3247	0.507304	0.712647	0.933625
	1138.28	0.145926	0.324223	0.507006	0.71245	0.932928
	1138.76	0.145274	0.323776	0.50675	0.712298	0.932263
	1139.24	0.144662	0.32336	0.506538	0.712195	0.931637
	1139.72	0.14409	0.322977	0.506376	0.712141	0.931057
	1140.21	0.143558	0.322627	0.506265	0.712137	0.930523
	1140.69	0.143061	0.322306	0.506202	0.712179	0.930031
	1141.17	0.142595	0.322013	0.506186	0.71226	0.929576
	1141.65	0.142155	0.321743	0.506211	0.712375	0.929153
	1142.13	0.141741	0.321498	0.506275	0.71252	0.928757
	1142.62	0.141354	0.321278	0.506376	0.712694	0.928388
	1143.1	0.140998	0.321086	0.506513	0.712897	0.928049
	1143.58	0.140675	0.320924	0.506682	0.713128	0.927741
	1144.06	0.140385	0.320788	0.506881	0.713388	0.927466
	1144.55	0.140123	0.320676	0.507106	0.713674	0.927223
	1145.03	0.13988	0.320582	0.50735	0.71398	0.92701
	1145.51	0.139646	0.3205	0.507608	0.714301	0.926824
	1145.99	0.139412	0.320428	0.507877	0.714632	0.926661
	1146.47	0.13917	0.320363	0.508152	0.714969	0.926514
	1146.96	0.138914	0.320306	0.508428	0.715307	0.926378
	1147.44	0.138638	0.320255	0.5087	0.71564	0.926243
	1147.92	0.138339	0.320206	0.508959	0.715961	0.926099
	1148.4	0.138008	0.320155	0.509196	0.716262	0.925934
	1148.88	0.137639	0.320095	0.509401	0.716534	0.92574
	1149.37	0.137226	0.320019	0.509568	0.716771	0.925513
	1149.85	0.136762	0.319923	0.509694	0.716969	0.925251
	1150.33	0.136246	0.319803	0.509779	0.717127	0.924958
	1150.81	0.135676	0.319661	0.509826	0.717245	0.924639
	1151.3	0.135052	0.319496	0.509838	0.717321	0.924299
	1151.78	0.134374	0.31931	0.509816	0.717354	0.923938
	1152.26	0.133644	0.319105	0.509762	0.717338	0.923557
	1152.74	0.132865	0.318881	0.509677	0.717269	0.923156
	1153.22	0.132041	0.318644	0.509563	0.717146	0.922736
	1153.7	0.131182	0.318397	0.509424	0.716971	0.922301
	1154.19	0.130297	0.318145	0.509265	0.716751	0.921859
	1154.67	0.129399	0.317894	0.509091	0.716492	0.921418
	1155.15	0.128498	0.317646	0.508904	0.716204	0.920986
	1155.63	0.127604	0.317404	0.508706	0.71589	0.92057
	1156.12	0.126725	0.317167	0.508493	0.715555	0.920172
	1156.6	0.125865	0.316936	0.508263	0.715197	0.919793
	1157.08	0.125031	0.31671	0.508014	0.714819	0.919433
	1157.56	0.124229	0.316493	0.507749	0.714421	0.919092
	1158.04	0.123463	0.316289	0.507471	0.714006	0.91877
	1158.53	0.122738	0.316101	0.507184	0.713577	0.918463
	1159.01	0.122057	0.315934	0.506895	0.713137	0.918171
	1159.49	0.121418	0.315787	0.506604	0.712686	0.917887
	1159.97	0.120821	0.315661	0.506313	0.712225	0.917606
	1160.45	0.120263	0.315554	0.50602	0.711753	0.917326
	1160.94	0.119742	0.315465	0.505726	0.711272	0.917046
	1161.42	0.119257	0.315395	0.505431	0.710788	0.916767
	1161.9	0.118806	0.315346	0.505139	0.710308	0.916493
	1162.38	0.118387	0.315321	0.504853	0.709841	0.916227
	1162.87	0.117996	0.315321	0.504578	0.709392	0.915971
	1163.35	0.117628	0.315347	0.504317	0.708967	0.915721
	1163.83	0.117277	0.315398	0.504071	0.708565	0.915473
	1164.31	0.116941	0.315472	0.50384	0.708184	0.915222
	1164.79	0.11662	0.315569	0.503626	0.707823	0.914962
	1165.28	0.116317	0.315689	0.503428	0.707481	0.914693
	1165.76	0.11604	0.315832	0.50325	0.707159	0.914416
	1166.24	0.115792	0.316	0.503092	0.706861	0.914136
	1166.72	0.115578	0.316191	0.502953	0.70659	0.913857
	1167.2	0.115395	0.316405	0.50283	0.706346	0.913579
	1167.69	0.11524	0.316636	0.502719	0.706129	0.913305
	1168.17	0.115104	0.31688	0.502613	0.705933	0.913032
	1168.65	0.114981	0.317133	0.502507	0.705755	0.912761
	1169.13	0.114865	0.317391	0.5024	0.705588	0.912491
	1169.62	0.114753	0.317653	0.50229	0.705429	0.912222
	1170.1	0.114645	0.317916	0.502178	0.705275	0.911954
	1170.58	0.114539	0.318176	0.502063	0.705121	0.911685
	1171.06	0.114435	0.318429	0.501941	0.704965	0.911413
	1171.54	0.114331	0.31867	0.501809	0.704804	0.911132
	1172.03	0.114228	0.318894	0.501661	0.704634	0.910838
	1172.51	0.114124	0.319099	0.501492	0.704454	0.91053
	1172.99	0.11402	0.319286	0.5013	0.704263	0.910205
	1173.47	0.113918	0.319458	0.501086	0.704065	0.909866
	1173.95	0.113818	0.31962	0.500853	0.70386	0.909516
	1174.44	0.11372	0.319777	0.500606	0.703651	0.909158
	1174.92	0.113622	0.319932	0.500349	0.703441	0.908795
	1175.4	0.113522	0.320086	0.500084	0.70323	0.908429
	1175.88	0.11342	0.320244	0.499816	0.70302	0.908065
	1176.37	0.113317	0.320407	0.499546	0.702815	0.907707
	1176.85	0.113216	0.320578	0.499277	0.702619	0.907358
	1177.33	0.113124	0.320762	0.499012	0.702437	0.907022
	1177.81	0.113045	0.320963	0.498754	0.702275	0.906704
	1178.29	0.112982	0.321182	0.498506	0.702136	0.906403
	1178.78	0.112936	0.321419	0.498273	0.702021	0.906117
	1179.26	0.112905	0.321673	0.498056	0.70193	0.905844
	1179.74	0.112888	0.321944	0.497858	0.701861	0.905582
	1180.22	0.112885	0.322232	0.497681	0.701815	0.905331
	1180.7	0.112899	0.32254	0.497528	0.701791	0.905092
	1181.19	0.112933	0.322871	0.4974	0.701793	0.90487
	1181.67	0.112993	0.323229	0.497296	0.701822	0.904665
	1182.15	0.113082	0.323615	0.497213	0.701879	0.904479
	1182.63	0.113201	0.324027	0.49715	0.701964	0.90431
	1183.12	0.113347	0.324466	0.497102	0.702074	0.904157
	1183.6	0.11352	0.324929	0.497069	0.702209	0.904018
	1184.08	0.11372	0.325416	0.497052	0.702367	0.903894
	1184.56	0.113948	0.325928	0.497053	0.702549	0.903789
	1185.04	0.114209	0.326471	0.497075	0.702758	0.903707
	1185.53	0.114508	0.327047	0.497118	0.702994	0.903651
	1186.01	0.114849	0.327659	0.497181	0.703257	0.903626
	1186.49	0.11523	0.328306	0.497261	0.703548	0.903632
	1186.97	0.115649	0.328984	0.497354	0.703862	0.903672
	1187.45	0.116099	0.329688	0.497458	0.704198	0.903743
	1187.94	0.116578	0.330416	0.497571	0.704553	0.903847
	1188.42	0.117085	0.331165	0.497696	0.704928	0.903984
	1188.9	0.117621	0.331937	0.497837	0.705323	0.904157
	1189.38	0.118189	0.332731	0.497996	0.705739	0.904365
	1189.86	0.118794	0.333548	0.498176	0.706178	0.904611
	1190.35	0.119433	0.334387	0.498375	0.706637	0.904894
	1190.83	0.120106	0.335243	0.498593	0.707113	0.905211
	1191.31	0.120807	0.336117	0.498824	0.707601	0.905561
	1191.79	0.121532	0.337006	0.499068	0.708098	0.905943
	1192.28	0.12228	0.337912	0.499323	0.708604	0.906359
	1192.76	0.123051	0.338838	0.499589	0.70912	0.90681
	1193.24	0.123846	0.339784	0.49987	0.709649	0.907298
	1193.72	0.124664	0.340752	0.500165	0.710193	0.907826
	1194.2	0.125507	0.341738	0.500477	0.710753	0.908391
	1194.68	0.12637	0.342738	0.500804	0.711328	0.908992
	1195.17	0.127252	0.34375	0.501145	0.711916	0.909627
	1195.65	0.128149	0.344773	0.501501	0.712515	0.91029
	1196.13	0.129062	0.345807	0.501873	0.713124	0.910982
	1196.61	0.129991	0.346855	0.502262	0.713744	0.911699
	1197.1	0.130936	0.347917	0.502668	0.714376	0.912442
	1197.58	0.131897	0.348991	0.503088	0.715018	0.913209
	1198.06	0.132868	0.350073	0.50352	0.715671	0.913997
	1198.54	0.133846	0.351157	0.503959	0.71633	0.914802
	1199.02	0.134826	0.352239	0.504401	0.716994	0.915621
	1199.51	0.135803	0.353319	0.504845	0.717662	0.916452
	1199.99	0.136779	0.354397	0.505293	0.718334	0.917294
	1200.47	0.137755	0.355478	0.505746	0.719013	0.918147
	1200.95	0.138733	0.356562	0.506209	0.719699	0.919012
	1201.43	0.139712	0.357646	0.506681	0.720392	0.919886
	1201.92	0.140692	0.358726	0.50716	0.721089	0.920767
	1202.4	0.141666	0.359792	0.507641	0.721784	0.921652
	1202.88	0.142631	0.360837	0.50812	0.722472	0.922537
	1203.36	0.143585	0.36186	0.508593	0.72315	0.923419
	1203.85	0.144528	0.362862	0.50906	0.723817	0.924298
	1204.33	0.145464	0.363846	0.509524	0.724474	0.925174
	1204.81	0.146396	0.364818	0.509986	0.725122	0.926049
	1205.29	0.147324	0.365777	0.510448	0.725763	0.926921
	1205.77	0.148248	0.366722	0.510911	0.726394	0.92779
	1206.26	0.149162	0.367646	0.511371	0.727015	0.928654
	1206.74	0.150062	0.368545	0.511825	0.727623	0.929511
	1207.22	0.150948	0.369417	0.512272	0.728217	0.930362
	1207.7	0.15182	0.370264	0.512711	0.7288	0.931207
	1208.18	0.152681	0.37109	0.513145	0.729374	0.932051
	1208.67	0.153537	0.371898	0.513575	0.729942	0.932893
	1209.15	0.154389	0.372689	0.514008	0.730507	0.933735
	1209.63	0.155236	0.373459	0.514444	0.731068	0.934576
	1210.11	0.156077	0.374205	0.514887	0.731625	0.935415
	1210.6	0.156908	0.374923	0.515339	0.732179	0.936253
	1211.08	0.157729	0.375612	0.515803	0.732732	0.937091
	1211.56	0.158542	0.376277	0.516281	0.733287	0.937933
	1212.04	0.159349	0.376921	0.516777	0.733849	0.938785
	1212.52	0.160151	0.377548	0.51729	0.734419	0.939646
	1213.01	0.160946	0.378157	0.517819	0.734996	0.940516
	1213.49	0.161729	0.378742	0.51836	0.735576	0.941387
	1213.97	0.162494	0.379298	0.518906	0.736153	0.942254
	1214.45	0.163237	0.37982	0.519453	0.736723	0.943109
	1214.93	0.163954	0.380307	0.519999	0.737284	0.94395
	1215.42	0.164648	0.380762	0.520546	0.737839	0.944777
	1215.9	0.16532	0.38119	0.521095	0.738393	0.945594
	1216.38	0.165974	0.381594	0.521652	0.738947	0.946403
	1216.86	0.166607	0.381972	0.522215	0.739502	0.947203
	1217.35	0.167215	0.38232	0.522785	0.740052	0.947988
	1217.83	0.167794	0.382629	0.523355	0.740591	0.948752
	1218.31	0.168339	0.382893	0.523923	0.741111	0.949487
	1218.79	0.168851	0.383113	0.524483	0.741607	0.950187
	1219.27	0.169333	0.383292	0.525036	0.74208	0.950851
	1219.76	0.169789	0.383436	0.525579	0.742533	0.951481
	1220.24	0.170223	0.383552	0.526115	0.74297	0.952078
	1220.72	0.170633	0.383643	0.526641	0.743391	0.952643
	1221.2	0.171013	0.383706	0.527157	0.743796	0.953175
	1221.68	0.171358	0.383739	0.527657	0.744182	0.953672
	1222.17	0.171661	0.383739	0.528141	0.744545	0.95413
	1222.65	0.171924	0.383709	0.528606	0.744883	0.954552
	1223.13	0.172151	0.383653	0.529054	0.7452	0.954941
	1223.61	0.172348	0.383577	0.529486	0.745498	0.955304
	1224.09	0.172522	0.383487	0.529905	0.745783	0.955649
	1224.58	0.172674	0.383383	0.530309	0.746056	0.955982
	1225.06	0.172803	0.383263	0.530696	0.746317	0.956304
	1225.54	0.172905	0.383126	0.531064	0.746562	0.956615
	1226.02	0.172978	0.382968	0.531411	0.746787	0.956913
	1226.51	0.173023	0.382794	0.531735	0.74699	0.957195
	1226.99	0.173044	0.38261	0.53204	0.747169	0.957459
	1227.47	0.173046	0.382424	0.532326	0.747327	0.957701
	1227.95	0.173032	0.382241	0.532594	0.747466	0.957922
	1228.43	0.173	0.382062	0.532843	0.747585	0.958118
	1228.92	0.172946	0.381881	0.533068	0.747685	0.958289
	1229.4	0.172863	0.381692	0.533264	0.747764	0.958436
	1229.88	0.172747	0.381489	0.533432	0.747823	0.958559
	1230.36	0.172597	0.381269	0.533572	0.747862	0.958665
	1230.84	0.172413	0.381035	0.533688	0.747886	0.958757
	1231.33	0.172201	0.380787	0.533789	0.747897	0.958838
	1231.81	0.171963	0.380529	0.533879	0.747899	0.958909
	1232.29	0.171697	0.380258	0.533959	0.747889	0.958966
	1232.77	0.171399	0.379971	0.53403	0.747865	0.959002
	1233.26	0.171065	0.379661	0.534088	0.747821	0.959014
	1233.74	0.170693	0.379326	0.53413	0.747756	0.958998
	1234.22	0.170287	0.378967	0.534155	0.747667	0.958955
	1234.7	0.169853	0.378591	0.534164	0.747558	0.95889
	1235.18	0.1694	0.378201	0.53416	0.747432	0.958807
	1235.66	0.168935	0.377802	0.534147	0.747293	0.958708
	1236.15	0.168464	0.377392	0.534124	0.74714	0.95859
	1236.63	0.167989	0.376964	0.534093	0.746971	0.95845
	1237.11	0.167513	0.37651	0.534052	0.746784	0.958282
	1237.59	0.167037	0.376022	0.534	0.746576	0.958083
	1238.08	0.166568	0.375496	0.53394	0.746349	0.957855
	1238.56	0.166107	0.374934	0.533874	0.746104	0.957602
	1239.04	0.165654	0.37434	0.533804	0.745847	0.957329
	1239.52	0.1652	0.373721	0.533731	0.74558	0.957039
	1240	0.164729	0.373082	0.533652	0.745304	0.956733
	1240.49	0.164222	0.372428	0.533563	0.745017	0.956409
	1240.97	0.163663	0.371761	0.533457	0.744716	0.956063
	1241.45	0.163044	0.371083	0.533332	0.744399	0.955692
	1241.93	0.162368	0.370396	0.533187	0.744069	0.955295
	1242.41	0.16165	0.369701	0.533024	0.743726	0.954875
	1242.9	0.16091	0.368997	0.532846	0.743375	0.954435
	1243.38	0.160164	0.368281	0.532655	0.743016	0.953977
	1243.86	0.159427	0.367547	0.53245	0.742649	0.953501
	1244.34	0.158702	0.36679	0.532229	0.74227	0.953006
	1244.83	0.157988	0.366008	0.531987	0.741875	0.952492
	1245.31	0.157283	0.365202	0.531725	0.741463	0.951958
	1245.79	0.156588	0.364378	0.531441	0.741036	0.951407
	1246.27	0.155902	0.363544	0.531142	0.740598	0.950844
	1246.75	0.15523	0.362707	0.53083	0.740155	0.950271
	1247.24	0.154571	0.361873	0.530511	0.73971	0.949692
	1247.72	0.153922	0.361041	0.530183	0.739265	0.949106
	1248.2	0.153275	0.360209	0.529845	0.738818	0.948513
	1248.68	0.152622	0.359377	0.529494	0.738368	0.947911
	1249.16	0.151955	0.358544	0.529129	0.737911	0.947302
	1249.65	0.151273	0.357716	0.528749	0.737448	0.946689
	1250.13	0.150581	0.356897	0.528359	0.73698	0.946077
	1250.61	0.149886	0.356092	0.527964	0.736509	0.945469
	1251.09	0.149198	0.355303	0.527569	0.736037	0.944866
	1251.58	0.148522	0.35453	0.527179	0.735563	0.944268
	1252.06	0.147862	0.353766	0.526796	0.735085	0.943673
	1252.54	0.147217	0.35301	0.526421	0.7346	0.943077
	1253.02	0.146587	0.352261	0.526052	0.734111	0.942482
	1253.5	0.145973	0.351521	0.525691	0.733619	0.941888
	1253.99	0.145378	0.350797	0.525338	0.733131	0.941298
	1254.47	0.144805	0.350094	0.524991	0.732651	0.940716
	1254.95	0.144258	0.349414	0.52465	0.732186	0.94014
	1255.43	0.143735	0.348755	0.524311	0.731736	0.93957
	1255.91	0.143231	0.348113	0.523971	0.731299	0.939001
	1256.4	0.142742	0.347482	0.523628	0.730873	0.938429
	1256.88	0.142261	0.346858	0.523283	0.730455	0.937854
	1257.36	0.141788	0.346241	0.522941	0.730045	0.937278
	1257.84	0.141321	0.345635	0.522608	0.729645	0.936706
	1258.33	0.140864	0.345045	0.522291	0.729259	0.936145
	1258.81	0.140419	0.344472	0.521995	0.728892	0.935598
	1259.29	0.139986	0.343917	0.521723	0.728545	0.935068
	1259.77	0.139561	0.343378	0.521474	0.728219	0.934554
	1260.25	0.139143	0.342852	0.521247	0.727914	0.934055
	1260.73	0.138729	0.342336	0.521042	0.727626	0.933566
	1261.22	0.138318	0.341831	0.52086	0.727356	0.933088
	1261.7	0.137914	0.341338	0.520703	0.727102	0.932618
	1262.18	0.137518	0.340861	0.520573	0.726863	0.932156
	1262.66	0.137134	0.340398	0.520469	0.726634	0.931699
	1263.15	0.136762	0.33995	0.520386	0.726413	0.931244
	1263.63	0.136397	0.339512	0.520318	0.726194	0.930787
	1264.11	0.136036	0.339082	0.520256	0.725972	0.930326
	1264.59	0.135676	0.338656	0.520191	0.725744	0.92986
	1265.07	0.135316	0.338236	0.520117	0.725511	0.929391
	1265.56	0.134958	0.337823	0.520028	0.72527	0.928922
	1266.04	0.134602	0.33742	0.519918	0.725024	0.928458
	1266.52	0.134251	0.337026	0.519784	0.724769	0.928001
	1267	0.133904	0.336639	0.519617	0.724502	0.927552
	1267.48	0.133558	0.336255	0.519411	0.72422	0.927111
	1267.97	0.133209	0.335868	0.519163	0.723917	0.926676
	1268.45	0.132856	0.335476	0.518872	0.723595	0.926248
	1268.93	0.132498	0.335079	0.51854	0.723255	0.925827
	1269.41	0.132138	0.334679	0.518176	0.722902	0.925413
	1269.9	0.131778	0.334278	0.517789	0.722542	0.925006
	1270.38	0.131419	0.333877	0.517389	0.722179	0.924605
	1270.86	0.13106	0.333478	0.516983	0.721814	0.924207
	1271.34	0.130698	0.33308	0.516578	0.72145	0.923812
	1271.82	0.130328	0.332682	0.516181	0.721087	0.923418
	1272.31	0.129951	0.332286	0.515796	0.720726	0.923027
	1272.79	0.129566	0.331895	0.51543	0.720371	0.922641
	1273.27	0.129179	0.331512	0.515086	0.720025	0.922265
	1273.75	0.128795	0.331141	0.514769	0.719692	0.9219
	1274.23	0.128417	0.330784	0.514477	0.719372	0.921549
	1274.72	0.128048	0.33044	0.514207	0.719063	0.921208
	1275.2	0.127688	0.330106	0.513953	0.718763	0.920877
	1275.68	0.127335	0.32978	0.51371	0.718467	0.920553
	1276.16	0.126988	0.329463	0.513474	0.718173	0.920236
	1276.64	0.126649	0.329154	0.513244	0.717883	0.919929
	1277.13	0.126318	0.328855	0.51302	0.717601	0.919633
	1277.61	0.125997	0.328568	0.512805	0.717331	0.919351
	1278.09	0.125686	0.328292	0.512597	0.717077	0.919085
	1278.57	0.125382	0.328024	0.512395	0.716838	0.918837
	1279.06	0.125084	0.32776	0.512195	0.716616	0.918605
	1279.54	0.124789	0.327497	0.511995	0.716406	0.918389
	1280.02	0.124498	0.327234	0.511793	0.716206	0.918189
	1280.5	0.124214	0.326974	0.51159	0.716014	0.918004
	1280.98	0.123943	0.326719	0.51139	0.715828	0.917835
	1281.47	0.12369	0.326472	0.511198	0.715648	0.917678
	1281.95	0.123457	0.326235	0.511016	0.715474	0.917534
	1282.43	0.123246	0.326007	0.510847	0.715304	0.917397
	1282.91	0.123053	0.325786	0.51069	0.715138	0.917268
	1283.39	0.122875	0.32557	0.510544	0.714977	0.917145
	1283.88	0.12271	0.325361	0.510408	0.714822	0.91703
	1284.36	0.122559	0.325162	0.510284	0.714678	0.916927
	1284.84	0.122424	0.324976	0.510172	0.714547	0.91684
	1285.32	0.122308	0.324806	0.510076	0.714433	0.916772
	1285.81	0.122212	0.324654	0.509997	0.714337	0.916725
	1286.29	0.122134	0.324517	0.509936	0.714258	0.9167
	1286.77	0.122071	0.324392	0.509889	0.714195	0.916697
	1287.25	0.12202	0.324274	0.509853	0.714146	0.916715
	1287.73	0.121978	0.324162	0.509826	0.71411	0.916755
	1288.22	0.121948	0.324056	0.509807	0.714087	0.916817
	1288.7	0.121932	0.323959	0.509796	0.714076	0.916898
	1289.18	0.121935	0.323872	0.509795	0.714076	0.916996
	1289.66	0.121958	0.323797	0.509806	0.714087	0.917106
	1290.14	0.121999	0.323731	0.50983	0.714106	0.917223
	1290.63	0.122053	0.323672	0.509868	0.714129	0.917342
	1291.11	0.122114	0.323617	0.509918	0.714155	0.917462
	1291.59	0.122178	0.323564	0.509978	0.714185	0.917582
	1292.07	0.122242	0.323514	0.510046	0.714222	0.917706
	1292.56	0.122307	0.32347	0.51012	0.714267	0.917837
	1293.04	0.122376	0.323436	0.510196	0.714321	0.917974
	1293.52	0.122451	0.323411	0.51027	0.714382	0.918117
	1294	0.122531	0.323395	0.510338	0.714446	0.918262
	1294.48	0.122615	0.323383	0.5104	0.714506	0.918404
	1294.97	0.122699	0.323373	0.510453	0.714562	0.918539
	1295.45	0.12278	0.323363	0.510502	0.714611	0.918665
	1295.93	0.122857	0.323354	0.510548	0.714656	0.918784
	1296.41	0.12293	0.323348	0.510597	0.714702	0.918897
	1296.89	0.123002	0.323348	0.51065	0.714751	0.919005
	1297.38	0.123074	0.323356	0.510707	0.714804	0.919106
	1297.86	0.123148	0.32337	0.510764	0.714859	0.919199
	1298.34	0.123222	0.323391	0.510819	0.714911	0.919282
	1298.82	0.123296	0.323417	0.510868	0.714958	0.919356
	1299.31	0.123368	0.323446	0.51091	0.714997	0.919424
	1299.79	0.123438	0.32348	0.510949	0.715031	0.919491
	1300.27	0.123507	0.323519	0.510985	0.715063	0.919561
	1300.75	0.123574	0.323564	0.511021	0.715098	0.919638
	1301.23	0.123636	0.323614	0.511057	0.715136	0.919721
	1301.71	0.12369	0.323663	0.511092	0.715177	0.919809
	1302.2	0.123729	0.323709	0.511121	0.715216	0.919897
	1302.68	0.12375	0.323749	0.511143	0.715252	0.919983
	1303.16	0.123753	0.323783	0.511155	0.715282	0.920064
	1303.64	0.12374	0.323814	0.511159	0.715306	0.920143
	1304.13	0.123717	0.323846	0.511157	0.715326	0.920219
	1304.61	0.123692	0.323883	0.51115	0.715345	0.920293
	1305.09	0.12367	0.323924	0.51114	0.715362	0.920365
	1305.57	0.123652	0.32397	0.511126	0.715377	0.920433
	1306.05	0.123637	0.324016	0.511107	0.715388	0.920493
	1306.54	0.123623	0.324059	0.511084	0.715394	0.920547
	1307.02	0.123606	0.3241	0.511058	0.715394	0.920594
	1307.5	0.123585	0.324138	0.511034	0.715391	0.920637
	1307.98	0.123562	0.324177	0.511013	0.715387	0.920676
	1308.46	0.123538	0.324219	0.510997	0.715384	0.92071
	1308.95	0.123512	0.324264	0.510986	0.71538	0.920736
	1309.43	0.123485	0.324312	0.510975	0.715372	0.920746
	1309.91	0.123452	0.324359	0.510959	0.715355	0.920736
	1310.39	0.123409	0.324404	0.510936	0.715327	0.920704
	1310.88	0.123351	0.324445	0.510905	0.715287	0.920649
	1311.36	0.123278	0.324483	0.510868	0.715236	0.920578
	1311.84	0.123188	0.324519	0.510828	0.71518	0.920496
	1312.32	0.123083	0.324553	0.510787	0.715121	0.920407
	1312.8	0.122963	0.324583	0.510744	0.715063	0.920312
	1313.29	0.12283	0.324604	0.510695	0.715002	0.920209
	1313.77	0.122683	0.324613	0.510635	0.714934	0.920092
	1314.25	0.122525	0.324605	0.510556	0.714855	0.919954
	1314.73	0.122356	0.324578	0.510458	0.714759	0.919794
	1315.21	0.122178	0.324536	0.510337	0.714646	0.919608
	1315.7	0.121993	0.324478	0.510197	0.714515	0.919398
	1316.18	0.121799	0.324407	0.510038	0.714369	0.919165
	1316.66	0.121594	0.324321	0.509862	0.71421	0.91891
	1317.14	0.121372	0.324217	0.509668	0.71404	0.918636
	1317.62	0.121127	0.324092	0.509458	0.713861	0.918346
	1318.11	0.120858	0.323943	0.509235	0.713676	0.918046
	1318.59	0.120566	0.323774	0.509002	0.713492	0.917744
	1319.07	0.120257	0.32359	0.508767	0.713311	0.917445
	1319.55	0.119941	0.323397	0.508536	0.713137	0.917157
	1320.04	0.119628	0.323202	0.508313	0.71297	0.916877
	1320.52	0.119323	0.323007	0.508097	0.712806	0.916602
	1321	0.11903	0.322812	0.507883	0.712639	0.916324
	1321.48	0.118746	0.322613	0.507667	0.712463	0.916037
	1321.96	0.118468	0.322409	0.507442	0.712275	0.915738
	1322.45	0.118195	0.3222	0.507206	0.712078	0.915429
	1322.93	0.117925	0.321988	0.506961	0.711875	0.915118
	1323.41	0.117659	0.32178	0.50671	0.711675	0.914812
	1323.89	0.117401	0.32158	0.506459	0.711483	0.914519
	1324.38	0.117151	0.32139	0.506212	0.711301	0.914242
	1324.86	0.11691	0.321212	0.505971	0.711131	0.91398
	1325.34	0.116679	0.321043	0.505738	0.710968	0.91373
	1325.82	0.116456	0.320881	0.505512	0.710813	0.913492
	1326.3	0.116243	0.320724	0.505297	0.710665	0.913263
	1326.79	0.116043	0.320573	0.505094	0.710526	0.913047
	1327.27	0.115859	0.320432	0.504907	0.710402	0.912845
	1327.75	0.115694	0.3203	0.504738	0.710293	0.912661
	1328.23	0.115546	0.320179	0.504587	0.7102	0.912494
	1328.71	0.115413	0.320068	0.504454	0.710119	0.912342
	1329.2	0.115291	0.319964	0.504338	0.710047	0.912201
	1329.68	0.115178	0.319866	0.504239	0.709981	0.912069
	1330.16	0.115072	0.319775	0.504159	0.70992	0.911948
	1330.64	0.114978	0.319694	0.5041	0.70987	0.91184
	1331.12	0.114898	0.319625	0.504064	0.709834	0.91175
	1331.61	0.114835	0.319571	0.504051	0.709815	0.911679
	1332.09	0.114789	0.319531	0.504053	0.709814	0.911626
	1332.57	0.114759	0.3195	0.504064	0.709825	0.911585
	1333.05	0.114741	0.319475	0.504074	0.70984	0.91155
	1333.54	0.114732	0.31945	0.504079	0.709852	0.911513
	1334.02	0.11473	0.319426	0.504078	0.709856	0.911472
	1334.5	0.114739	0.319404	0.504073	0.709849	0.911423
	1334.98	0.114762	0.319386	0.504068	0.709833	0.911368
	1335.46	0.114802	0.319373	0.504066	0.709807	0.911309
	1335.95	0.114858	0.319365	0.504068	0.709774	0.911245
	1336.43	0.114926	0.319355	0.50407	0.709734	0.911178
	1336.91	0.114998	0.319336	0.504068	0.709688	0.911112
	1337.39	0.115063	0.3193	0.504062	0.709641	0.911053
	1337.87	0.115111	0.31924	0.504057	0.7096	0.911009
	1338.36	0.115135	0.319152	0.50406	0.709578	0.910993
	1338.84	0.115129	0.319037	0.504083	0.709585	0.911013
	1339.32	0.115091	0.318895	0.504134	0.709626	0.911074
	1339.8	0.115022	0.31873	0.50421	0.709697	0.911168
	1340.29	0.114927	0.318542	0.504302	0.709786	0.911282
	1340.77	0.114812	0.318335	0.504395	0.709875	0.911397
	1341.25	0.114688	0.318114	0.504474	0.709949	0.911497
	1341.73	0.11457	0.317884	0.50453	0.709999	0.911573
	1342.21	0.114467	0.317651	0.50456	0.710023	0.911625
	1342.69	0.11439	0.317423	0.504569	0.710027	0.911659
	1343.18	0.114343	0.317202	0.504565	0.71002	0.911682
	1343.66	0.114321	0.316989	0.504554	0.710008	0.911701
	1344.14	0.114316	0.316782	0.50454	0.709995	0.911718
	1344.62	0.11432	0.316579	0.504526	0.709986	0.911734
	1345.11	0.114325	0.316378	0.504513	0.70998	0.91175
	1345.59	0.114331	0.31618	0.504503	0.709982	0.911767
	1346.07	0.114343	0.31599	0.504496	0.709993	0.911785
	1346.55	0.11437	0.315815	0.504497	0.710019	0.911808
	1347.03	0.114421	0.31566	0.504506	0.710062	0.911839
	1347.52	0.114499	0.315528	0.504525	0.710122	0.91188
	1348	0.114604	0.315417	0.504551	0.710198	0.911934
	1348.48	0.114729	0.315327	0.504582	0.710288	0.912003
	1348.96	0.114868	0.315253	0.504618	0.71039	0.912091
	1349.44	0.115017	0.315196	0.504659	0.710506	0.912203
	1349.93	0.115179	0.315158	0.504712	0.710639	0.912343
	1350.41	0.115356	0.315142	0.50478	0.710792	0.912513
	1350.89	0.115554	0.315151	0.504866	0.710964	0.912712
	1351.37	0.115777	0.315187	0.504968	0.711153	0.912934
	1351.86	0.116023	0.315247	0.505082	0.711353	0.913173
	1352.34	0.11629	0.315328	0.505203	0.711557	0.913423
	1352.82	0.116575	0.315428	0.505327	0.711762	0.913682
	1353.3	0.116877	0.315544	0.505454	0.71197	0.913956
	1353.78	0.117199	0.31568	0.505589	0.712187	0.91425
	1354.27	0.117544	0.315839	0.505739	0.712421	0.914571
	1354.75	0.117915	0.316023	0.505909	0.712678	0.914921
	1355.23	0.118312	0.316231	0.506099	0.712959	0.915297
	1355.71	0.11873	0.31646	0.506304	0.713259	0.915692
	1356.19	0.119164	0.316707	0.506516	0.713572	0.9161
	1356.68	0.119614	0.316967	0.50673	0.713893	0.916516
	1357.16	0.120081	0.317244	0.50694	0.714218	0.916937
	1357.64	0.120577	0.317541	0.507151	0.714548	0.917367
	1358.12	0.121112	0.317867	0.507366	0.714884	0.917806
	1358.61	0.121697	0.318229	0.507591	0.715227	0.918253
	1359.09	0.122337	0.31863	0.507831	0.715575	0.918706
	1359.57	0.123029	0.319075	0.508087	0.715929	0.919162
	1360.05	0.123766	0.319564	0.508366	0.716294	0.919625
	1360.53	0.124537	0.320101	0.508676	0.716686	0.920109
	1361.02	0.125331	0.32069	0.509032	0.717128	0.920636
	1361.5	0.126138	0.321338	0.509452	0.717648	0.921234
	1361.98	0.126948	0.322045	0.509949	0.71827	0.921926
	1362.46	0.127751	0.322804	0.510528	0.718996	0.922719
	1362.94	0.128536	0.323596	0.511173	0.719807	0.923597
	1363.43	0.129299	0.324399	0.511857	0.720658	0.924525
	1363.91	0.130041	0.325195	0.512546	0.721497	0.925462
	1364.39	0.130772	0.325973	0.513214	0.722285	0.926378
	1364.87	0.131514	0.326739	0.513851	0.722997	0.927259
	1365.36	0.132285	0.327504	0.51446	0.723632	0.928107
	1365.84	0.133101	0.328282	0.51505	0.724198	0.928932
	1366.32	0.133968	0.329085	0.515634	0.724711	0.929745
	1366.8	0.134878	0.329914	0.516218	0.725181	0.930547
	1367.28	0.135808	0.330758	0.516799	0.725616	0.931335
	1367.77	0.136728	0.331601	0.517367	0.726019	0.932099
	1368.25	0.137612	0.332423	0.51791	0.726393	0.932831
	1368.73	0.13844	0.33321	0.518418	0.726742	0.933525
	1369.21	0.139208	0.333957	0.518884	0.727071	0.934178
	1369.69	0.139921	0.334663	0.519307	0.727383	0.934787
	1370.18	0.14059	0.335335	0.51969	0.727679	0.935348
	1370.66	0.141226	0.33598	0.520038	0.72796	0.935857
	1371.14	0.141834	0.336604	0.520357	0.728225	0.936315
	1371.62	0.142421	0.337216	0.520661	0.728482	0.936727
	1372.1	0.142989	0.337826	0.520966	0.728745	0.937109
	1372.59	0.143544	0.338442	0.521293	0.729034	0.937484
	1373.07	0.144087	0.339072	0.521665	0.729375	0.93788
	1373.55	0.144617	0.33971	0.522097	0.729785	0.938314
	1374.03	0.145125	0.340343	0.522587	0.730265	0.938787
	1374.52	0.145601	0.340947	0.523118	0.730794	0.93928
	1375	0.146033	0.341502	0.523661	0.73134	0.93976
	1375.48	0.146417	0.341995	0.524186	0.731871	0.9402
	1375.96	0.146759	0.342427	0.524677	0.732366	0.940582
	1376.44	0.14707	0.342813	0.525133	0.732824	0.94091
	1376.93	0.147362	0.343171	0.525566	0.733254	0.941195
	1377.41	0.147644	0.343515	0.52599	0.733672	0.94145
	1377.89	0.147916	0.343854	0.526415	0.734085	0.941682
	1378.37	0.148174	0.344183	0.526843	0.734495	0.941886
	1378.85	0.148406	0.344492	0.527269	0.734895	0.942054
	1379.34	0.148607	0.344774	0.527688	0.735278	0.94218
	1379.82	0.148777	0.345027	0.528097	0.735644	0.942265
	1380.3	0.148925	0.345258	0.528503	0.735999	0.942318
	1380.78	0.149061	0.345478	0.528917	0.736356	0.942354
	1381.27	0.149193	0.345698	0.529349	0.736721	0.942386
	1381.75	0.149324	0.345918	0.529798	0.737093	0.942415
	1382.23	0.149449	0.346134	0.530254	0.737454	0.942435
	1382.71	0.149559	0.346332	0.530697	0.73778	0.942434
	1383.19	0.149648	0.346503	0.531107	0.738049	0.942405
	1383.67	0.149717	0.346644	0.531474	0.738249	0.942348
	1384.16	0.149772	0.346761	0.531799	0.738387	0.942276
	1384.64	0.149822	0.346868	0.532097	0.738482	0.942204
	1385.12	0.149867	0.346977	0.532386	0.738559	0.942148
	1385.6	0.149896	0.347095	0.532684	0.738641	0.942115
	1386.09	0.149891	0.347218	0.532998	0.738739	0.942102
	1386.57	0.149825	0.347333	0.533324	0.738857	0.942097
	1387.05	0.14968	0.347424	0.533648	0.738986	0.942083
	1387.53	0.149456	0.34748	0.533954	0.739112	0.942047
	1388.01	0.149173	0.347502	0.534231	0.739225	0.941983
	1388.5	0.148866	0.347496	0.534476	0.739319	0.941888
	1388.98	0.148567	0.347472	0.534691	0.739394	0.941768
	1389.46	0.148299	0.347435	0.534882	0.739449	0.941626
	1389.94	0.148079	0.347385	0.535051	0.739488	0.941466
	1390.42	0.147911	0.347316	0.5352	0.73951	0.941289
	1390.91	0.147795	0.347229	0.535329	0.739515	0.941099
	1391.39	0.147728	0.347129	0.535442	0.73951	0.940902
	1391.87	0.147705	0.347027	0.535551	0.739506	0.940705
	1392.35	0.147712	0.346944	0.53567	0.73952	0.94052
	1392.84	0.147723	0.3469	0.535814	0.73957	0.940358
	1393.32	0.147704	0.346906	0.535993	0.73967	0.940224
	1393.8	0.147615	0.346963	0.536207	0.739823	0.94012
	1394.28	0.147427	0.347059	0.536442	0.740021	0.940042
	1394.76	0.147141	0.347172	0.536676	0.740241	0.939982
	1395.25	0.146785	0.34728	0.536887	0.74046	0.939929
	1395.73	0.146411	0.347372	0.537063	0.740659	0.939877
	1396.21	0.146068	0.347448	0.537207	0.740839	0.939829
	1396.69	0.145792	0.347513	0.537335	0.741009	0.939792
	1397.17	0.145595	0.347574	0.537462	0.741186	0.939773
	1397.66	0.145467	0.347632	0.537605	0.741385	0.939779
	1398.14	0.145387	0.347683	0.53777	0.741611	0.939809
	1398.62	0.145331	0.34772	0.537956	0.741858	0.939857
	1399.1	0.145279	0.347736	0.53815	0.74211	0.939912
	1399.59	0.145226	0.347728	0.538336	0.742347	0.939958
	1400.07	0.145174	0.347695	0.538495	0.742548	0.939979
	1400.55	0.14513	0.34764	0.538612	0.742698	0.939964
	1401.03	0.145097	0.347565	0.538675	0.742792	0.939905
	1401.51	0.145072	0.347469	0.538683	0.742829	0.939804
	1402	0.145046	0.347353	0.538636	0.742815	0.939664
	1402.48	0.145013	0.34722	0.538543	0.74276	0.939494
	1402.96	0.144966	0.347079	0.53842	0.742678	0.939307
	1403.44	0.144906	0.34694	0.538288	0.742587	0.939118
	1403.92	0.144832	0.346814	0.538165	0.742503	0.938941
	1404.41	0.144746	0.346709	0.538062	0.742437	0.938785
	1404.89	0.144646	0.346619	0.537976	0.742386	0.938647
	1405.37	0.144531	0.346537	0.537892	0.742338	0.938521
	1405.85	0.144397	0.346451	0.53779	0.742272	0.938391
	1406.34	0.144248	0.346353	0.537655	0.742173	0.938249
	1406.82	0.144092	0.346242	0.537482	0.742036	0.938093
	1407.3	0.143941	0.346123	0.537281	0.741866	0.93793
	1407.78	0.143805	0.346005	0.537067	0.741676	0.937767
	1408.26	0.143691	0.345891	0.536854	0.741477	0.93761
	1408.74	0.143593	0.345782	0.53665	0.741275	0.93746
	1409.23	0.143501	0.34567	0.536452	0.741069	0.93731
	1409.71	0.1434	0.34555	0.536257	0.740853	0.937152
	1410.19	0.143279	0.345416	0.536059	0.74062	0.936983
	1410.67	0.143133	0.345268	0.535856	0.74037	0.936806
	1411.16	0.142967	0.345113	0.535655	0.740108	0.936631
	1411.64	0.142791	0.344958	0.53546	0.739842	0.936467
	1412.12	0.142614	0.344807	0.535273	0.739575	0.936322
	1412.6	0.142439	0.344659	0.535091	0.739305	0.936189
	1413.08	0.142263	0.344508	0.534902	0.739022	0.936058
	1413.57	0.142082	0.344345	0.534691	0.738712	0.935911
	1414.05	0.141892	0.344163	0.534447	0.738366	0.935737
	1414.53	0.141698	0.343963	0.534169	0.737982	0.93553
	1415.01	0.141503	0.343748	0.533862	0.737571	0.935296
	1415.49	0.141313	0.343523	0.533538	0.737147	0.93505
	1415.98	0.141129	0.34329	0.533211	0.736731	0.934808
	1416.46	0.140942	0.343045	0.532889	0.736334	0.934586
	1416.94	0.140733	0.34278	0.532576	0.735965	0.934393
	1417.42	0.14048	0.342481	0.532275	0.73563	0.934236
	1417.9	0.140167	0.342143	0.531993	0.73533	0.934121
	1418.39	0.139795	0.341771	0.531742	0.735071	0.934049
	1418.87	0.139392	0.341383	0.531532	0.734847	0.934007
	1419.35	0.139001	0.341005	0.531357	0.734641	0.933965
	1419.83	0.13866	0.340654	0.531191	0.734416	0.933875
	1420.32	0.138383	0.340335	0.531001	0.734135	0.933695
	1420.8	0.13816	0.340036	0.530765	0.733783	0.933416
	1421.28	0.137969	0.339744	0.530478	0.733366	0.933059
	1421.76	0.137788	0.339452	0.530153	0.732917	0.93267
	1422.24	0.137606	0.339159	0.529818	0.732473	0.932298
	1422.73	0.137419	0.338872	0.529502	0.732076	0.931988
	1423.21	0.137228	0.338597	0.529228	0.731755	0.931763
	1423.69	0.137039	0.338338	0.529008	0.73152	0.931625
	1424.17	0.136851	0.33809	0.528832	0.731359	0.931549
	1424.65	0.136665	0.33784	0.528676	0.731242	0.9315
	1425.14	0.13648	0.337579	0.528511	0.731134	0.931443
	1425.62	0.136302	0.337305	0.528315	0.731012	0.93136
	1426.1	0.136142	0.337022	0.528087	0.730871	0.931251
	1426.58	0.136017	0.336746	0.527843	0.730722	0.931135
	1427.07	0.135944	0.336494	0.527606	0.730587	0.931033
	1427.55	0.135935	0.336283	0.527402	0.730483	0.930959
	1428.03	0.135991	0.336119	0.527253	0.730422	0.930916
	1428.51	0.136105	0.336003	0.527172	0.730406	0.930899
	1428.99	0.136259	0.335933	0.527164	0.73043	0.930902
	1429.48	0.13644	0.335907	0.52723	0.730492	0.930921
	1429.96	0.136642	0.33593	0.527368	0.730592	0.930962
	1430.44	0.136869	0.336012	0.527574	0.730734	0.931031
	1430.92	0.137126	0.336162	0.527839	0.730918	0.931131
	1431.4	0.137413	0.336378	0.528145	0.731136	0.931256
	1431.89	0.13772	0.336645	0.528468	0.731372	0.93139
	1432.37	0.138024	0.336938	0.528781	0.731604	0.931515
	1432.85	0.138306	0.337232	0.529066	0.731821	0.931622
	1433.33	0.138552	0.337513	0.529324	0.732028	0.931718
	1433.82	0.138769	0.337785	0.529573	0.732247	0.931827
	1434.3	0.138976	0.338066	0.529844	0.732514	0.93198
	1434.78	0.139207	0.338391	0.53018	0.73287	0.93221
	1435.26	0.139492	0.33879	0.530616	0.73335	0.932544
	1435.74	0.139847	0.339271	0.531162	0.733959	0.932989
	1436.23	0.140255	0.339809	0.531786	0.734661	0.933521
	1436.71	0.140676	0.340346	0.532414	0.73537	0.934077
	1437.19	0.141067	0.34083	0.532966	0.735996	0.934579
	1437.67	0.141409	0.341232	0.533393	0.736479	0.934971
	1438.15	0.141703	0.341565	0.533695	0.736817	0.935246
	1438.64	0.141966	0.341853	0.533909	0.737051	0.935435
	1439.12	0.142214	0.342127	0.534079	0.737237	0.935586
	1439.6	0.142453	0.342406	0.534239	0.737416	0.935737
	1440.08	0.142679	0.342696	0.534402	0.737605	0.935904
	1440.57	0.142889	0.342995	0.534566	0.737803	0.936084
	1441.05	0.143078	0.343297	0.534725	0.737998	0.93627
	1441.53	0.143255	0.343597	0.534877	0.738183	0.936454
	1442.01	0.143435	0.343895	0.535023	0.738354	0.936636
	1442.49	0.143637	0.344194	0.53517	0.738514	0.936815
	1442.97	0.143875	0.344493	0.535318	0.738661	0.936989
	1443.46	0.144147	0.344784	0.535461	0.738789	0.937145
	1443.94	0.144446	0.345056	0.535583	0.738883	0.937269
	1444.42	0.144753	0.345299	0.535668	0.738933	0.93735
	1444.9	0.145058	0.345507	0.535708	0.738939	0.937397
	1445.39	0.145358	0.345688	0.535707	0.738919	0.937432
	1445.87	0.145663	0.34586	0.535685	0.738903	0.937497
	1446.35	0.145983	0.346041	0.535665	0.738926	0.937627
	1446.83	0.14632	0.346242	0.535666	0.739012	0.937841
	1447.31	0.14666	0.346458	0.535692	0.73916	0.938126
	1447.8	0.146974	0.346671	0.535731	0.739345	0.938439
	1448.28	0.147234	0.346859	0.535768	0.739529	0.938724
	1448.76	0.147423	0.347008	0.535787	0.739679	0.938935
	1449.24	0.147543	0.347124	0.53579	0.739784	0.939057
	1449.72	0.147615	0.347225	0.535789	0.739854	0.939105
	1450.21	0.147661	0.347331	0.535801	0.739912	0.939108
	1450.69	0.147694	0.347452	0.535832	0.739972	0.939089
	1451.17	0.147711	0.347583	0.53587	0.740028	0.939048
	1451.65	0.147697	0.347703	0.535893	0.740059	0.938971
	1452.14	0.147636	0.347782	0.535871	0.740038	0.938835
	1452.62	0.147515	0.347799	0.535786	0.739947	0.938632
	1453.1	0.147338	0.347745	0.535634	0.73979	0.938372
	1453.58	0.147113	0.347621	0.535426	0.739585	0.938079
	1454.06	0.146845	0.347437	0.535175	0.739354	0.937773
	1454.55	0.146527	0.347195	0.53488	0.739105	0.937456
	1455.03	0.146123	0.346884	0.534518	0.738819	0.93709
	1455.51	0.14557	0.346473	0.534052	0.738461	0.936621
	1455.99	0.144796	0.345928	0.533452	0.738001	0.936008
	1456.47	0.143769	0.345239	0.532735	0.737447	0.935263
	1456.96	0.142542	0.344448	0.531969	0.736853	0.934452
	1457.44	0.141245	0.343639	0.531242	0.736285	0.933656
	1457.92	0.140012	0.342893	0.530607	0.735782	0.932917
	1458.4	0.138905	0.342235	0.530063	0.735334	0.93222
	1458.88	0.137914	0.341646	0.529575	0.734911	0.931534
	1459.37	0.137001	0.341089	0.529109	0.734487	0.93084
	1459.85	0.136133	0.340536	0.528641	0.734046	0.930129
	1460.33	0.135299	0.339975	0.528166	0.733585	0.929408
	1460.81	0.1345	0.339408	0.527687	0.733107	0.928686
	1461.3	0.133749	0.338845	0.527216	0.732626	0.927976
	1461.78	0.133047	0.338289	0.526766	0.732153	0.927285
	1462.26	0.132384	0.337737	0.526343	0.731698	0.92661
	1462.74	0.131737	0.337174	0.525949	0.731266	0.925946
	1463.22	0.131077	0.336585	0.525582	0.73086	0.925284
	1463.71	0.130378	0.335957	0.525235	0.730479	0.924624
	1464.19	0.129633	0.335293	0.524904	0.730125	0.923977
	1464.67	0.128856	0.334617	0.524579	0.729796	0.923363
	1465.15	0.128074	0.333955	0.524245	0.729475	0.922789
	1465.63	0.127305	0.333325	0.523874	0.729128	0.922241
	1466.12	0.126547	0.33272	0.523436	0.728714	0.921689
	1466.6	0.12578	0.332116	0.522902	0.728187	0.921092
	1467.08	0.124979	0.331486	0.522253	0.727515	0.92042
	1467.56	0.124129	0.330809	0.521485	0.726683	0.919658
	1468.05	0.123233	0.330081	0.52061	0.725699	0.918808
	1468.53	0.122306	0.329311	0.51965	0.724583	0.917884
	1469.01	0.121365	0.328511	0.518625	0.72336	0.916904
	1469.49	0.120418	0.327687	0.517548	0.722054	0.915881
	1469.97	0.119452	0.326834	0.516415	0.720668	0.914816
	1470.46	0.118434	0.325928	0.515205	0.719191	0.913696
	1470.94	0.11732	0.324938	0.5139	0.717611	0.912509
	1471.42	0.116078	0.323846	0.512502	0.71594	0.911264
	1471.9	0.11472	0.322667	0.511056	0.714235	0.91
	1472.38	0.113311	0.321458	0.509646	0.712591	0.908784
	1472.87	0.111952	0.320301	0.508357	0.711103	0.907671
	1473.35	0.110722	0.319257	0.50723	0.709813	0.906677
	1473.83	0.109649	0.318343	0.506249	0.708704	0.90578
	1474.31	0.108705	0.317536	0.505373	0.707732	0.904951
	1474.8	0.107843	0.316796	0.50456	0.706858	0.904175
	1475.28	0.107023	0.316095	0.503793	0.706066	0.903462
	1475.76	0.106232	0.315425	0.503077	0.705362	0.902832
	1476.24	0.105482	0.314797	0.502429	0.704761	0.902303
	1476.72	0.1048	0.314228	0.501867	0.704268	0.901877
	1477.21	0.104208	0.313732	0.501392	0.703872	0.901535
	1477.69	0.103718	0.313311	0.500992	0.703547	0.901246
	1478.17	0.103326	0.312958	0.500647	0.703266	0.900983
	1478.65	0.103019	0.312661	0.500343	0.703008	0.90073
	1479.13	0.102788	0.312418	0.500079	0.702773	0.900492
	1479.62	0.102627	0.312234	0.499865	0.702572	0.900285
	1480.1	0.102535	0.31212	0.49972	0.702427	0.900127
	1480.58	0.102512	0.312086	0.499659	0.702354	0.900032
	1481.06	0.102552	0.312131	0.499684	0.70236	0.899999
	1481.55	0.102641	0.312245	0.49978	0.702432	0.900012
	1482.03	0.102762	0.312407	0.499918	0.702547	0.900048
	1482.51	0.1029	0.312599	0.50007	0.702681	0.900087
	1482.99	0.10305	0.312811	0.500218	0.702819	0.900122
	1483.47	0.103217	0.313047	0.500362	0.702962	0.900154
	1483.95	0.103414	0.313321	0.500509	0.70312	0.900196
	1484.44	0.103655	0.313648	0.500677	0.703309	0.900259
	1484.92	0.103951	0.314042	0.500877	0.70354	0.900345
	1485.4	0.104306	0.314504	0.501112	0.703814	0.90045
	1485.88	0.104713	0.315025	0.501378	0.70412	0.900563
	1486.37	0.105163	0.315587	0.501664	0.704446	0.900674
[truncated: 5,214 more rows]

## Sheet: F05b
IMAGE
ACCURACIES	Region	Method	Dataset	Accuracy	95% CI		Error bars		P
	CH band	LDA	Training	1	0.9328	1	0.0672	0	2.2e-16
			Test 1	0.9841	0.9147	0.9996	0.0694	0.0155	2.2e-16
			Test 2	0.9434	0.8434	0.9882	0.1	0.0448	2.2e-16
		ANN	Training	0.9633	0.929	0.984	0.0343	0.0207	2.2e-16
			Test 1	0.6825	0.5531	0.7942	0.1294	0.1117	1.115e-12
			Test 2	0.7736	0.6379	0.8772	0.1357	0.1036	2.2e-16
		RF	Training	0.9676	0.9344	0.9869	0.0332	0.0193	2.2e-16
			Test 1	0.6615	0.5335	0.7743	0.128	0.1128	1.918e-12
			Test 2	0.7359	0.5967	0.8474	0.1392	0.1115	5.102e-15
	Fingerprint region	LDA	Training	1	0.9328	1	0.0672	0	2.2e-16
			Test 1	0.9841	0.9147	0.9996	0.0694	0.0155	2.2e-16
			Test 2	1	0.9328	1	0.0672	0	2.2e-16
		ANN	Training	0.9953	0.9744	0.9999	0.0209	0.0046	2.2e-16
			Test 1	0.4918	0.3614	0.623	0.1304	0.1312	0.0001043
			Test 2	0.6226	0.4789	0.7521	0.1437	0.1295	7.393e-10
		RF	Training	0.9914	0.9529	0.9998	0.0385	0.0084	2.2e-16
			Test 1	0.6349	0.504	0.7527	0.1309	0.1178	2.129e-10
			Test 2	0.717	0.5765	0.8321	0.1405	0.1151	4.583e-14
													Comment: The CI values were calculated using the binom.test function from an R package. This function applies the Clopper–Pearson exact method, which is based on the binomial distribution and can yield asymmetric confidence intervals. This method was chosen because the sample size is relatively small and the accuracy values are close to 1, making the Clopper–Pearson approach more appropriate and …
LEGEND		Species	Streptococcus mutans	Staphylococcus aureus	Prevotella nigrescens	Fusobacterium nucleatum	Streptococcus anginosus
		SPS#	474	462	22	23	4
		Color code	Red	Blue	Green	Orange	Violet
		Abbriviation	Sm	Sa	Pn	Fn	Sa
DATA		Region	CH band					Fingerprint region
Method	Dataset	Predicted (rows) and true (columns) labels	Sm	Sa	Pn	Fn	Sa	Sm	Sa	Pn	Fn	Sa
LDA	Training	Sm	35	0	0	0	0	35	0	0	0	0
		Sa	0	46	0	0	0	0	46	0	0	0
		Pn	0	0	54	0	0	0	0	54	0	0
		Fn	0	0	0	32	0	0	0	0	32	0
		Sa	0	0	0	0	48	0	0	0	0	48
	Test 1	Sm	10	0	0	0	1	10	1	0	0	0
		Sa	0	12	0	0	0	0	11	0	0	0
		Pn	0	0	12	0	0	0	0	12	0	0
		Fn	0	0	0	13	0	0	0	0	13	0
		Sa	0	0	0	0	15	0	0	0	0	16
	Test 2	Sm	8	0	0	0	0	11	0	0	0	0
		Sa	0	12	0	0	0	0	12	0	0	0
		Pn	0	0	12	0	0	0	0	12	0	0
		Fn	0	0	0	12	0	0	0	0	12	0
		Sa	3	0	0	0	6	0	0	0	0	6
ANN	Training	Sm	34	0	0	0	2	35	0	0	0	0
		Sa	0	46	0	0	0	0	46	0	0	0
		Pn	0	0	54	2	0	0	0	54	1	0
		Fn	0	0	3	30	0	0	0	0	31	0
		Sa	1	0	0	0	46	0	0	0	0	48
	Test 1	Sm	9	0	0	0	7	0	0	0	0	6
		Sa	0	12	0	0	0	0	7	4	4	0
		Pn	0	0	0	0	0	0	0	4	0	0
		Fn	0	0	12	13	0	0	0	2	9	0
		Sa	1	0	0	0	9	10	3	2	0	10
	Test 2	Sm	4	0	0	0	0	3	0	0	0	0
		Sa	0	12	0	0	0	0	12	2	5	0
		Pn	0	0	7	0	0	0	0	5	0	0
		Fn	0	0	5	12	0	0	0	5	7	0
		Sa	7	0	0	0	6	8	0	0	0	6
RF	Training	Sm	33	1	0	0	2	35	0	0	0	0
		Sa	0	45	0	0	0	0	46	0	0	0
		Pn	1	1	54	1	0	0	0	54	1	0
		Fn	0	0	0	31	0	0	0	0	31	0
		Sa	1	0	0	0	46	0	0	0	0	48
	Test 1	Sm	10	0	0	0	9	1	0	0	0	2
		Sa	0	12	0	0	0	0	6	1	2	0
		Pn	0	0	1	0	0	0	0	8	0	0
		Fn	0	0	11	13	0	0	0	1	11	0
		Sa	0	0	2	0	7	9	6	2	0	14
	Test 2	Sm	8	0	0	0	0	3	0	0	0	0
		Sa	0	9	0	0	0	0	12	2	0	0
		Pn	0	2	4	0	0	0	0	5	0	0
		Fn	0	1	8	12	0	0	0	5	12	0
		Sa	3	0	0	0	6	8	0	0	0	6

[truncated: 13 more sheets: F05cd, F05e, F06, SF04b, SF04d, SF05a, SF05b, SF05c, SF05d, SF05e, SF06abcdefg, SF08bc, SF09bc]
